# Supplementary material for: Direct air capture of CO2 for solar fuel production in flow
Source: Nat Energy. 2025 Feb 13;10(4):448–59. doi: 10.1038/s41560-025-01714-y (PMC12021658; doi:10.1038/s41560-025-01714-y)
Supplement: Supplementary file 3 — Statistical source data. [file 41560_2025_1714_MOESM3_ESM.xlsx]

## Sheet: Supp Fig 14
Supp Fig 14
Time (h)		Product (µmol g−1(TiO2))
		H2 (no CotpyP)				H2 (with CotpyP)				CO (no CotpyP)				CO (with CotpyP)
		Run 1	Run 2	Average	s.d.	Run 1	Run 2	Average	s.d.	Run 1	Run 2	Average	s.d.	Run 1	Run 2	Average	s.d.
0		0	0	0	0	0	0	0	0	0	0	0	0	0	0	0	0
0.07083		0.03801	0.19739	0.1177	0.1127	0.23705	-0.01777	0.10964	0.18019	0	0	0	0	0	0	0	0
0.15		0.03939	0.35353	0.19646	0.22213	0.47804	-0.03649	0.22078	0.36382	0.03705	0.08877	0.06291	0.03658	0.00518	0.00203	0.00361	0.00222
0.22083		0.04037	0.47295	0.25666	0.30588	0.69849	-0.03346	0.33252	0.51757	0.06122	0.13333	0.09727	0.05099	0.00667	0.0033	0.00498	0.00238
0.29167		0.04216	0.55429	0.29822	0.36213	0.91986	-0.02984	0.44501	0.67154	0.07596	0.16153	0.11875	0.06051	0.00769	0.00445	0.00607	0.00229
0.3625		0.04442	0.60634	0.32538	0.39734	1.14052	-0.02684	0.55684	0.82545	0.08538	0.18062	0.133	0.06734	0.00871	0.00537	0.00704	0.00236
0.43333		0.04799	0.63676	0.34238	0.41633	1.35473	-0.02318	0.66578	0.97433	0.09234	0.19563	0.14398	0.07304	0.00942	0.00612	0.00777	0.00233
0.50417		0.05934	0.65126	0.3553	0.41855	1.57183	-0.01861	0.77661	1.12461	0.09716	0.20817	0.15267	0.07849	0.01047	0.00721	0.00884	0.00231
0.575		0.09774	0.50113	0.29943	0.28524	1.79238	-0.01603	0.88817	1.27874	0.10088	0.26578	0.18333	0.1166	0.01183	0.00869	0.01026	0.00222
0.64583		0.20417	0.43648	0.32033	0.16426	2.01351	-0.01563	0.99894	1.43482	0.10419	0.27422	0.18921	0.12023	0.01265	0.00988	0.01127	0.00196
0.71667		0.20417	0.36744	0.28581	0.11545	2.23622	-0.01438	1.11092	1.59141	0.10638	0.28183	0.19411	0.12406	0.01348	0.01051	0.01199	0.0021
0.7875		0.20417	0.33085	0.26751	0.08957	2.4616	-0.01162	1.22499	1.74883	0.10901	0.29737	0.20319	0.13319	0.01463	0.01094	0.01278	0.00261
0.85833		0.20417	0.44678	0.32548	0.17155	2.69099	-0.00811	1.34144	1.90855	0.11685	0.33076	0.2238	0.15126	0.0157	0.01161	0.01366	0.00289
0.92917		0.45183	0.87082	0.66133	0.29627	2.9295	0.06106	1.49528	2.02829	0.12355	0.41089	0.26722	0.20318	0.0166	0.0125	0.01455	0.0029
1		0.90375	1.62176	1.26276	0.50771	3.26138	0.43476	1.84807	1.99872	0.12543	0.4596	0.29252	0.23629	0.01888	0.03168	0.02528	0.00905
1.07083		1.59691	2.42828	2.0126	0.58787	3.66422	1.28552	2.47487	1.68199	0.12835	0.46632	0.29734	0.23898	0.08983	0.17148	0.13065	0.05774
1.14167		2.57415	3.47806	3.02611	0.63916	4.37885	2.50838	3.44361	1.32262	0.13162	0.50215	0.31689	0.26201	0.22731	0.5631	0.3952	0.23744
1.2125		3.42738	4.85941	4.14339	1.01259	5.71398	3.98923	4.8516	1.21958	0.13383	0.53858	0.3362	0.2862	0.72116	1.21356	0.96736	0.34817
1.28333		4.55795	6.30188	5.42992	1.23315	7.17315	5.72477	6.44896	1.02416	0.13546	0.5673	0.35138	0.30536	2.07687	2.05432	2.0656	0.01595
1.35417		6.35967	7.9714	7.16553	1.13967	8.54481	7.74796	8.14638	0.56345	0.13725	0.59895	0.3681	0.32647	3.59675	3.04586	3.32131	0.38954
1.425		8.67586	9.91128	9.29357	0.87357	10.0684	10.0335	10.051	0.02466	0.13924	0.63977	0.3895	0.35392	4.83459	4.21155	4.52307	0.44055
1.49583		10.5152	12.0071	11.2612	1.05489	11.63	12.3021	11.9661	0.47523	0.14217	0.6827	0.41243	0.38221	6.24622	5.57799	5.9121	0.47251
1.56667		12.5766	14.3701	13.4734	1.2682	13.3561	14.4708	13.9134	0.78823	0.15545	0.72636	0.4409	0.40369	7.733	6.97802	7.35551	0.53386
1.6375		15.8331	16.969	16.4011	0.80322	15.1833	16.706	15.9446	1.07669	0.18328	0.76969	0.47648	0.41465	9.36609	8.3504	8.85824	0.7182
1.70833		18.2912	19.5892	18.9402	0.91781	16.9055	19.1039	18.0047	1.55452	0.21712	0.81289	0.51501	0.42127	11.1533	9.75611	10.4547	0.98799
1.77917		21.0622	22.2748	21.6685	0.8574	18.509	21.4313	19.9702	2.0664	0.25247	0.85533	0.5539	0.42628	12.9403	11.3033	12.1218	1.15751
1.85		25.1545	25.0373	25.0959	0.08283	20.0521	23.4911	21.7716	2.43174	0.28916	0.89675	0.59296	0.42964	14.5378	12.8702	13.704	1.17922
1.92083		29.9822	27.8271	28.9047	1.52388	21.6772	25.4113	23.5442	2.64041	0.32721	0.93691	0.63206	0.43112	16.0002	14.2562	15.1282	1.23318
1.99167		35.8965	30.8065	33.3515	3.5992	23.3477	27.2513	25.2995	2.76027	0.36518	0.97674	0.67096	0.43243	17.5577	15.543	16.5504	1.42462
2.0625		42.1626	33.9565	38.0596	5.8026	25.0248	29.0723	27.0486	2.86202	0.40122	1.01696	0.70909	0.43539	19.0948	16.768	17.9314	1.64525
2.13333		47.9924	37.7556	42.874	7.23855	26.7252	30.94	28.8326	2.98027	0.4267	1.05656	0.74163	0.44538	20.5645	17.9626	19.2635	1.83986
2.20417		53.4977	42.0968	47.7972	8.06171	28.4274	32.9212	30.6743	3.17759	0.45335	1.09717	0.77526	0.45525	22.008	19.1999	20.604	1.98561
2.275		58.8573	45.9629	52.4101	9.11775	30.1102	35.0506	32.5804	3.4934	0.48777	1.13926	0.81352	0.46068	23.4129	20.5169	21.9649	2.0478
2.34583		64.4393	49.3081	56.8737	10.6994	31.8179	37.1454	34.4817	3.76708	0.52137	1.17874	0.85006	0.46483	24.7486	21.9472	23.3479	1.9809
2.41667		70.1569	52.4751	61.316	12.5029	33.5458	39.0779	36.3118	3.91178	0.54556	1.21515	0.88035	0.47347	26.0761	23.3658	24.7209	1.91652
2.4875		73.8518	55.6909	64.7714	12.8417	35.3239	40.9811	38.1525	4.00022	0.57023	1.25126	0.91075	0.48156	27.3898	24.6443	26.0171	1.9414
2.55833		77.4011	58.9279	68.1645	13.0625	37.1148	43.0037	40.0593	4.16403	0.60519	1.28712	0.94616	0.4822	28.6828	25.8746	27.2787	1.98572
2.62917		82.4395	62.2993	72.3694	14.2413	38.9991	45.4247	42.2119	4.54356	0.62936	1.32238	0.97587	0.49003	29.9336	27.1701	28.5519	1.95408
2.7		87.7234	65.9962	76.8598	15.3635	40.9451	47.8304	44.3878	4.86865	0.65395	1.35759	1.00577	0.49755	31.2328	28.8653	30.049	1.67405
2.77083		93.1629	69.7452	81.4541	16.5588	42.7857	49.7998	46.2927	4.95969	0.68688	1.39341	1.04014	0.4996	32.6022	30.6234	31.6128	1.3992
2.84167		98.5889	73.3167	85.9528	17.8702	44.6281	51.6546	48.1414	4.96853	0.72044	1.42874	1.07459	0.50085	33.8586	31.9946	32.9266	1.31808
2.9125		104.159	76.843	90.5008	19.315	46.4171	53.4533	49.9352	4.97529	0.75642	1.46311	1.10977	0.49971	35.1048	33.2548	34.1798	1.30816
2.98333		109.5	80.5414	95.0206	20.4766	48.1432	55.2219	51.6826	5.00543	0.79239	1.49746	1.14492	0.49856	36.2783	34.4531	35.3657	1.29059
3.05417		114.795	84.3509	99.5731	21.5274	49.9887	56.9691	53.4789	4.93586	0.82637	1.5318	1.17909	0.49881	37.2844	35.6173	36.4508	1.17883
3.125		120.115	88.1087	104.112	22.6317	51.8851	58.6465	55.2658	4.78105	0.85866	1.56525	1.21195	0.49964	38.3867	36.7635	37.5751	1.14772
3.19583		125.3	92.4232	108.861	23.2471	53.8251	60.2862	57.0557	4.56866	0.89044	1.59829	1.24436	0.50053	39.5216	37.8252	38.6734	1.19953
3.26667		131.644	97	114.322	24.4969	55.8646	61.9302	58.8974	4.289	0.9229	1.63232	1.27761	0.50164	40.5723	38.8215	39.6969	1.238
3.3375		138.603	101.41	120.006	26.2992	57.8723	63.5808	60.7265	4.03652	0.95539	1.66681	1.3111	0.50305	41.7856	39.8063	40.796	1.3996
3.40833		144.765	105.695	125.23	27.6266	59.8757	65.2308	62.5532	3.78664	0.97714	1.70149	1.33932	0.51219	43.0393	40.7908	41.9151	1.58996
3.47917		150.567	109.621	130.094	28.9527	61.8892	66.9237	64.4065	3.55991	0.99841	1.73603	1.36722	0.52158	44.1206	41.7559	42.9383	1.67211
3.55		156.208	113.39	134.799	30.2765	63.8409	68.636	66.2385	3.39061	1.02715	1.76895	1.39805	0.52453	45.1827	42.736	43.9594	1.73004
3.62083		161.774	117.269	139.521	31.4694	65.7929	70.304	68.0484	3.18984	1.05443	1.8	1.42721	0.5272	46.2016	43.7192	44.9604	1.75532
3.69167		167.229	121.246	144.237	32.5148	67.7515	72.1844	69.968	3.13451	1.08202	1.83027	1.45615	0.52909	47.1196	44.6871	45.9034	1.72004
3.7625		172.619	125.072	148.846	33.6209	69.7065	74.2494	71.978	3.21231	1.11001	1.86093	1.48547	0.53098	47.9894	45.779	46.8842	1.56303
3.83333		177.924	128.868	153.396	34.688	71.725	76.1845	73.9547	3.15334	1.13935	1.89195	1.51565	0.53217	48.8202	46.9867	47.9034	1.29652
3.90417		183.174	132.989	158.081	35.4859	73.7449	78.0376	75.8912	3.03542	1.16934	1.92274	1.54604	0.53273	49.7241	48.1012	48.9127	1.14755
3.975		188.424	137.281	162.853	36.1632	75.7005	79.8764	77.7885	2.95279	1.1975	1.9533	1.5754	0.53444	50.6391	49.1211	49.8801	1.07344
4.04583		193.732	141.346	167.539	37.0421	77.6547	81.7067	79.6807	2.86526	1.22448	1.98374	1.60411	0.53687	51.4295	50.1546	50.792	0.90146
4.11667		199.026	145.407	172.217	37.9145	79.7569	83.4578	81.6073	2.61697	1.25127	2.01462	1.63295	0.53977	52.1754	51.1977	51.6865	0.69134
4.1875		204.236	149.563	176.9	38.6597	82.035	85.1513	83.5931	2.2035	1.28001	2.04518	1.6626	0.54105	53.0581	52.1385	52.5983	0.65025
4.25833		209.518	154.959	182.238	38.5793	84.3114	86.8377	85.5746	1.78641	1.31007	2.07583	1.69295	0.54147	54.1886	52.9907	53.5897	0.847
4.32917		214.95	161.912	188.431	37.5033	86.4971	88.5613	87.5292	1.45967	1.33905	2.10809	1.72357	0.54379	55.3893	53.8129	54.6011	1.11465
4.4		220.385	168.54	194.462	36.6602	88.6452	90.3042	89.4747	1.17304	1.36757	2.14319	1.75538	0.54845	56.4466	54.6761	55.5613	1.25194
4.47083		225.703	174.195	199.949	36.4219	90.804	92.0268	91.4154	0.86464	1.39549	2.17796	1.78672	0.55329	57.3627	55.5495	56.4561	1.28211
4.54167		230.93	179.358	205.144	36.4667	92.9445	93.7336	93.3391	0.55799	1.42368	2.21069	1.81719	0.55649	58.234	56.3659	57.3	1.321
4.6125		236.147	184.295	210.221	36.6654	95.0576	95.4115	95.2345	0.2502	1.45127	2.24286	1.84706	0.55974	59.0484	57.1476	58.098	1.34409
4.68333		241.396	189.163	215.279	36.9341	97.1792	97.0622	97.1207	0.08276	1.47845	2.27442	1.87643	0.56283	59.7865	57.8944	58.8404	1.33795
4.75417		246.7	193.886	220.293	37.3447	99.3155	98.6974	99.0064	0.43708	1.50908	2.30591	1.90749	0.56344	60.49	58.6074	59.5487	1.33124
4.825		252.046	198.602	225.324	37.7902	101.458	100.351	100.905	0.78278	1.53293	2.33652	1.93472	0.56822	61.175	59.2922	60.2336	1.33134
4.89583		257.364	203.388	230.376	38.1663	103.618	102.067	102.843	1.09632	1.5539	2.36699	1.96045	0.57494	61.8414	59.996	60.9187	1.3049
4.96667		262.685	208.077	235.381	38.6134	105.839	103.849	104.844	1.40757	1.58045	2.39767	1.98906	0.57786	62.4958	60.78	61.6379	1.21324
5.0375		267.941	212.759	240.35	39.0193	108.103	105.593	106.848	1.77513	1.60667	2.4277	2.01718	0.58056	63.2071	61.6462	62.4267	1.10373
5.10833		273.115	217.487	245.301	39.3348	110.359	107.279	108.819	2.17795	1.6335	2.45759	2.04555	0.58272	63.9535	62.454	63.2037	1.06029
5.17917		278.323	222.16	250.242	39.7131	112.61	108.928	110.769	2.60324	1.65871	2.48805	2.07338	0.58643	64.6477	63.1581	63.9029	1.0533
5.25		283.547	226.717	255.132	40.185	114.851	110.587	112.719	3.01544	1.68488	2.51838	2.10163	0.58937	65.3	63.8096	64.5548	1.05386
5.32083		288.758	231.336	260.047	40.6032	117.102	112.296	114.699	3.39895	1.71238	2.54851	2.13044	0.59123	65.9215	64.4465	65.184	1.04298
5.39167		293.947	236.057	265.002	40.934	119.37	114.311	116.84	3.57716	1.73945	2.57828	2.15886	0.59314	66.5259	65.1252	65.8256	0.99039
5.4625		299.128	240.708	269.918	41.3097	121.651	116.55	119.1	3.60698	1.76609	2.60711	2.1866	0.59469	67.1188	65.9771	66.5479	0.80733
5.53333		304.318	245.215	274.767	41.7919	123.94	118.693	121.317	3.71046	1.79266	2.63617	2.21442	0.59645	67.7016	67.1057	67.4036	0.42139
5.60417		309.51	249.706	279.608	42.2882	126.24	120.78	123.51	3.86027	1.81932	2.66624	2.24278	0.59886	68.2731	68.2379	68.2555	0.02491
5.675		314.718	254.367	284.542	42.6746	128.558	122.872	125.715	4.02039	1.84565	2.69603	2.27084	0.6013	68.8346	69.2102	69.0224	0.26558
5.74583		319.94	259.142	289.541	42.9903	130.881	124.932	127.907	4.2071	1.87297	2.7256	2.29929	0.6029	69.3981	70.1552	69.7767	0.53541
5.81667		325.171	263.856	294.513	43.3562	133.208	126.893	130.051	4.46594	1.89994	2.75593	2.32794	0.60527	69.9513	71.0744	70.5128	0.79417
5.8875		330.342	268.436	299.389	43.7739	135.535	128.834	132.184	4.73879	1.9266	2.78683	2.35672	0.60828	70.4841	71.9049	71.1945	1.00466
5.95833		335.454	273.197	304.326	44.022	137.864	130.754	134.309	5.02805	1.95289	2.81662	2.38476	0.61075	71.003	72.6617	71.8324	1.1729
6.02917		340.559	278.352	309.456	43.987	140.209	132.638	136.423	5.3534	1.9787	2.84636	2.41253	0.61352	71.5095	73.3765	72.443	1.32015
6.1		345.654	283.305	314.48	44.0872	142.566	134.495	138.53	5.7074	2.00696	2.87709	2.44203	0.61528	72.0055	74.0597	73.0326	1.45251
6.17083		350.764	287.795	319.279	44.5257	144.923	136.349	140.636	6.06306	2.03662	2.90704	2.47183	0.61548	72.4966	74.7144	73.6055	1.56819
6.24167		355.892	292.188	324.04	45.0454	147.279	138.266	142.773	6.37286	2.06487	2.93615	2.50051	0.61609	72.9829	75.3859	74.1844	1.69915
6.3125		361.033	296.545	328.789	45.5999	149.646	140.189	144.918	6.68667	2.09218	2.96547	2.52883	0.61751	73.4584	76.1228	74.7906	1.884
6.38333		366.139	300.899	333.519	46.1317	152.027	142.057	147.042	7.04975	2.11939	2.99462	2.557	0.61888	73.9288	76.8455	75.3871	2.06243
6.45417		371.212	305.259	338.235	46.6359	154.407	143.889	149.148	7.4373	2.14631	3.02369	2.585	0.6204	74.3938	77.491	75.9424	2.19008
6.525		376.305	309.646	342.975	47.1349	156.782	145.703	151.243	7.83389	2.17314	3.05259	2.61287	0.62187	74.8491	78.0867	76.4679	2.28937
6.59583		381.41	314.28	347.845	47.468	159.168	147.573	153.37	8.19894	2.20046	3.08168	2.64107	0.62312	75.2948	78.6616	76.9782	2.38069
6.66667		386.537	318.97	352.754	47.7772	161.566	149.531	155.548	8.50999	2.22676	3.11189	2.66932	0.62588	75.7355	79.2638	77.4996	2.4949
6.7375		391.686	323.583	357.634	48.1564	163.968	151.505	157.736	8.81283	2.25308	3.14227	2.69767	0.62875	76.1745	79.9508	78.0626	2.67021
6.80833		396.835	328.564	362.699	48.2744	166.364	153.463	159.913	9.12281	2.28104	3.17172	2.72638	0.6298	76.6054	80.6459	78.6256	2.85703
6.87917		401.981	333.732	367.857	48.259	168.757	155.409	162.083	9.43849	2.30902	3.20108	2.75505	0.63078	77.0223	81.2754	79.1489	3.00743
6.95		407.108	338.619	372.864	48.4286	171.169	157.332	164.25	9.78429	2.33614	3.23099	2.78356	0.63275	77.4326	81.8618	79.6472	3.1319
7.02083		412.214	343.36	377.787	48.6873	173.589	159.241	166.415	10.146	2.36303	3.26105	2.81204	0.635	77.8401	82.4162	80.1281	3.23582
7.09167		417.327	348.037	382.682	48.9953	176.001	161.158	168.58	10.496	2.39025	3.29095	2.8406	0.63689	78.2401	82.9483	80.5942	3.32917
7.1625		422.447	352.603	387.525	49.3867	178.43	163.09	170.76	10.8473	2.41726	3.31969	2.86848	0.63812	78.6317	83.4713	81.0515	3.4221
7.23333		427.563	357.121	392.342	49.8104	180.871	165.023	172.947	11.206	2.44373	3.34767	2.8957	0.63918	79.0179	83.9952	81.5065	3.51944
7.30417		432.678	361.773	397.225	50.1377	183.307	166.959	175.133	11.5591	2.47053	3.37622	2.92337	0.64042	79.3983	84.517	81.9577	3.61945
7.375		437.78	366.516	402.148	50.3911	185.75	168.922	177.336	11.8993	2.49836	3.40598	2.95217	0.64179	79.7723	85.0263	82.3993	3.7152
7.44583		442.858	371.208	407.033	50.6642	188.194	170.905	179.549	12.2253	2.52573	3.43524	2.98049	0.64312	80.1457	85.5334	82.8396	3.80972
7.51667		447.937	375.838	411.887	50.9813	190.637	172.866	181.752	12.5663	2.55247	3.46494	3.00871	0.64521	80.5141	86.0426	83.2784	3.90926
7.5875		453.026	380.363	416.694	51.3805	193.085	174.813	183.949	12.9198	2.58047	3.49627	3.03837	0.64756	80.8737	86.5271	83.7004	3.99758
7.65833		458.081	384.802	421.442	51.8163	195.541	176.781	186.161	13.2656	2.60796	3.52693	3.06744	0.64981	81.2276	86.9864	84.107	4.07212
7.72917		463.113	389.226	426.17	52.2466	198.005	178.759	188.382	13.6093	2.63458	3.59078	3.11268	0.67613	81.578	87.4414	84.5097	4.14609
7.8		468.146	393.455	430.8	52.8144	200.465	180.723	190.594	13.9593	2.66227	3.62027	3.14127	0.67741	81.9262	87.8941	84.9102	4.21999
7.87083		473.18	397.715	435.447	53.3616	202.94	182.668	192.804	14.3345	2.68954	3.57633	3.13294	0.62705	82.269	88.3397	85.3043	4.29263
7.94167		478.225	402.11	440.168	53.8215	205.417	184.593	195.005	14.7247	2.71667	3.57833	3.1475	0.60929	82.6077	88.7712	85.6894	4.35821
8.0125		483.289	406.394	444.841	54.3733	207.887	186.527	197.207	15.1038	2.74433	3.61331	3.17882	0.61446	82.9447	89.1835	86.0641	4.41151
8.08333		488.362	410.788	449.575	54.8532	210.366	188.469	199.417	15.4835	2.77325	3.63538	3.20432	0.60962	83.2758	89.591	86.4334	4.46549
8.15417		493.419	415.323	454.371	55.2225	212.847	190.403	201.625	15.8707	2.80263	3.66401	3.23332	0.60909	83.6	89.9966	86.7983	4.52307
8.225		498.466	419.911	459.188	55.5468	215.334	192.324	203.829	16.2706	2.8308	3.69453	3.26267	0.61075	83.9203	90.3944	87.1574	4.57791
8.29583		503.536	424.514	464.025	55.8767	217.824	194.258	206.041	16.6633	2.8589	3.72596	3.29243	0.6131	84.2404	90.782	87.5112	4.62563
8.36667		508.653	429.161	468.907	56.2097	220.305	196.229	208.267	17.0246	2.88653	3.75725	3.32189	0.61569	84.5565	91.1666	87.8615	4.67403
8.4375		513.795	433.772	473.783	56.5842	222.798	198.214	210.506	17.3834	2.91376	3.78769	3.35073	0.61796	84.8643	91.5593	88.2118	4.73407
8.50833		518.938	438.274	478.606	57.0376	225.311	200.195	212.753	17.7598	2.9418	3.81745	3.37962	0.61917	85.1699	91.9556	88.5627	4.79821
8.57917		524.06	442.766	483.413	57.4829	227.832	202.149	214.991	18.1609	2.96958	3.84775	3.40867	0.62096	85.4785	92.3434	88.9109	4.85427
8.65		529.156	447.237	488.197	57.9251	230.347	204.061	217.204	18.5876	2.9961	3.8789	3.4375	0.62423	85.7854	92.7204	89.2529	4.90377
8.72083		534.235	451.726	492.981	58.3422	232.855	205.95	219.403	19.0248	3.02289	3.90939	3.46614	0.62685	86.0851	93.0806	89.5828	4.94655
8.79167		539.3	456.225	497.763	58.7425	235.358	207.876	221.617	19.4323	3.0511	3.93954	3.49532	0.62822	86.3777	93.4203	89.899	4.97986
8.8625		544.373	460.625	502.499	59.2194	237.858	209.845	223.852	19.8083	3.07968	3.96946	3.52457	0.62917	86.6638	93.7655	90.2146	5.02167
8.93333		549.442	464.949	507.196	59.7453	240.373	211.839	226.106	20.1767	3.10801	3.99858	3.55329	0.62973	86.9436	94.1283	90.5359	5.08035
9.00417		554.492	469.241	511.867	60.2814	242.896	213.849	228.372	20.5388	3.13615	4.02809	3.58212	0.6307	87.2219	94.4874	90.8547	5.13755
9.075		559.523	473.545	516.534	60.796	245.415	215.874	230.644	20.8889	3.1636	4.05778	3.61069	0.63228	87.498	94.8369	91.1674	5.18939
9.14583		564.54	477.793	521.167	61.3388	247.924	217.892	232.908	21.2361	3.1912	4.08621	3.63871	0.63287	87.7702	95.1845	91.4773	5.24268
9.21667		569.552	482.106	525.829	61.8339	250.418	219.885	235.151	21.5901	3.21951	4.11458	3.66704	0.63291	88.0398	95.5256	91.7827	5.29328
9.2875		574.549	486.5	530.524	62.26	252.913	221.895	237.404	21.933	3.24809	4.14503	3.69656	0.63423	88.3037	95.8554	92.0795	5.33986
9.35833		579.524	490.849	535.187	62.7026	255.419	223.934	239.677	22.2632	3.27608	4.17668	3.72638	0.63682	88.5637	96.1838	92.3738	5.38817
9.42917		584.482	495.188	539.835	63.1406	257.93	225.999	241.965	22.5786	3.30399	4.20802	3.75601	0.63925	88.8248	96.513	92.6689	5.43636
9.5		589.437	499.516	544.476	63.5836	260.45	228.076	244.263	22.8917	3.33266	4.23833	3.7855	0.6404	89.0844	96.8401	92.9623	5.48411
9.57083		594.377	503.897	549.137	63.9794	262.973	230.16	246.566	23.2029	3.3611	4.26906	3.81508	0.64203	89.3408	97.167	93.2539	5.53395
9.64167		599.285	508.287	553.786	64.3453	265.512	232.245	248.879	23.5234	3.38922	4.30004	3.84463	0.64404	89.5931	97.4925	93.5428	5.58575
9.7125		604.166	512.683	558.425	64.6883	268.056	234.327	251.192	23.8497	3.41775	4.3294	3.87357	0.64464	89.8424	97.8125	93.8275	5.6357
9.78333		609.042	517.104	563.073	65.0099	270.593	236.422	253.507	24.1625	3.44639	4.35868	3.90253	0.64508	90.0904	98.1282	94.1093	5.68362
9.85417		613.934	521.601	567.768	65.2897	273.138	238.547	255.842	24.4594	3.47537	4.38864	3.93201	0.64578	90.335	98.4469	94.391	5.73599
9.925		618.839	526.085	572.462	65.5876	275.682	240.689	258.185	24.7439	3.5046	4.41913	3.96187	0.64667	90.5759	98.7729	94.6744	5.79617
9.99583		623.744	530.451	577.098	65.9681	278.237	242.837	260.537	25.0319	3.53376	4.4502	3.99198	0.64802	90.8124	99.0965	94.9545	5.85777
10.0667		628.668	534.752	581.71	66.4085	280.79	244.99	262.89	25.3148	3.56209	4.48175	4.02192	0.6503	91.0479	99.4158	95.2318	5.917
10.1375		633.61	538.998	586.304	66.9005	283.274	247.141	265.207	25.5501	3.5901	4.51262	4.05136	0.65232	91.2814	99.7304	95.5059	5.97432
10.2083		638.546	543.263	590.904	67.3749	285.699	249.315	267.507	25.7274	3.6188	4.54239	4.08059	0.65308	91.5009	100.035	95.7678	6.03424
10.2792		643.458	547.524	595.491	67.8356	288.134	251.498	269.816	25.9055	3.64756	4.57194	4.10975	0.65364	91.7017	100.349	96.0254	6.11459
10.35		648.362	551.779	600.071	68.295	290.622	253.649	272.135	26.1434	3.67619	4.60142	4.1388	0.65424	91.8952	100.671	96.2829	6.20513
10.4208		653.266	556.048	604.657	68.7434	293.257	255.779	274.518	26.501	3.70493	4.63065	4.16779	0.65458	92.0917	100.975	96.5334	6.28151
10.4917		658.191	560.296	609.243	69.2224	295.953	257.925	276.939	26.8897	3.73421	4.65947	4.19684	0.65426	92.3264	101.266	96.7964	6.32154
10.5625		663.159	564.614	613.886	69.6821	298.578	260.074	279.326	27.226	3.76283	4.68832	4.22557	0.65442	92.5898	101.561	97.0753	6.34346
10.6333		668.124	568.914	618.519	70.1522	301.182	262.231	281.707	27.5428	3.79146	4.71789	4.25467	0.65508	92.8357	101.855	97.3452	6.37729
10.7042		673.064	573.156	623.11	70.6458	303.772	264.394	284.083	27.8442	3.82054	4.74774	4.28414	0.65563	93.0668	102.144	97.6055	6.41858
10.775		677.996	577.434	627.715	71.1081	306.347	266.557	286.452	28.1356	3.8491	4.7777	4.3134	0.65662	93.2893	102.429	97.8592	6.46279
10.8458		682.965	581.691	632.328	71.612	308.913	268.732	288.822	28.4123	3.87786	4.80835	4.3431	0.65796	93.5038	102.716	98.1098	6.51389
10.9167		687.947	585.929	636.938	72.1378	311.476	270.918	291.197	28.6791	3.90729	4.83959	4.37344	0.65923	93.7152	103.005	98.3603	6.56908
10.9875		692.896	590.179	641.537	72.6321	314.048	273.146	293.597	28.9224	3.93636	4.87063	4.4035	0.66063	93.9258	103.286	98.6059	6.61869
11.0583		697.825	594.426	646.125	73.1143	316.603	275.39	295.996	29.1423	3.96503	4.90203	4.43353	0.66256	94.133	103.573	98.8531	6.67521
11.1292		702.728	598.645	650.687	73.5972	319.155	277.614	298.384	29.3735	3.99389	4.93308	4.46349	0.66411	94.3355	103.862	99.0988	6.73624
11.2		707.613	602.865	655.239	74.0679	321.714	279.836	300.775	29.6124	4.02348	4.96386	4.49367	0.66495	94.5362	104.137	99.3367	6.78896
11.2708		712.463	607.087	659.775	74.5118	324.267	282.062	303.164	29.8439	4.05316	4.99444	4.5238	0.66559	94.7356	104.407	99.5713	6.83877
11.3417		717.277	611.3	664.289	74.937	326.83	284.295	305.563	30.0773	4.08226	5.02473	4.55349	0.66643	94.9334	104.677	99.805	6.88951
11.4125		722.107	615.536	668.822	75.3572	329.385	286.527	307.956	30.3047	4.1112	5.0552	4.5832	0.66751	95.1306	104.946	100.038	6.94035
11.4833		726.982	619.79	673.386	75.7961	331.923	288.764	310.343	30.5181	4.1405	5.08603	4.61327	0.66859	95.3256	105.214	100.27	6.99184
11.625						337.039	293.219	315.129	30.9855	4.19908	5.14858	4.67383	0.6714	95.7054	105.734	100.72	7.09137
11.6958						339.611	295.448	317.53	31.2281	4.22857	5.17964	4.7041	0.67251	95.8947	105.989	100.942	7.13778
11.7667						342.166	297.665	319.915	31.4673	4.25845	5.21083	4.73464	0.67343	96.0825	106.246	101.164	7.1865
11.8375						344.711	299.889	322.3	31.6936	4.28849	5.24202	4.76526	0.67425	96.2662	106.497	101.382	7.23449
11.9083						347.266	302.127	324.696	31.9182	4.31811	5.27279	4.79545	0.67506	96.4467	106.743	101.595	7.28041
11.9792						349.845	304.369	327.107	32.1563	4.34786	5.30387	4.82587	0.676	96.6283	106.986	101.807	7.32418
12.05						352.413	306.619	329.516	32.3816	4.37804	5.33605	4.85705	0.67742	96.8103	107.223	102.017	7.36284
12.1208						354.969	308.852	331.911	32.6094	4.40816	5.36773	4.88794	0.67851	96.9879	107.457	102.222	7.40278
12.1917						357.534	311.056	334.295	32.8649	4.43841	5.39956	4.91899	0.67963	97.1627	107.691	102.427	7.44465
12.2625						360.087	313.244	336.666	33.1225	4.46888	5.43168	4.95028	0.68081	97.3376	107.917	102.627	7.48048
12.3333						362.63	315.438	339.034	33.3701	4.4991	5.46386	4.98148	0.68219	97.5106	108.134	102.823	7.51215

## Sheet: Supp Fig 18
Supp Fig 18a													Supp Fig 18b													Supp Fig 18c													Supp Fig 18d
Time (h)		Product (µmol g−1(TiO2))											Time (h)		Product (µmol g−1(TiO2))											Time (h)		Product (µmol g−1(TiO2))											Time (h)		Product (µmol g−1(TiO2))
		H2 (none)				CO (none)									H2 (nSiO2)				CO (nSiO2)									H2 (SBA-15)				CO (SBA-15)									H2 (gAl2O3)				CO (gAl2O3)
		Run 1	Run 2	Average	s.d.	Run 1	Run 2	Average	s.d.						Run 1	Run 2	Average	s.d.	Run 1	Run 2	Average	s.d.						Run 1	Run 2	Average	s.d.	Run 1	Run 2	Average	s.d.						Run 1	Run 2	Average	s.d.	Run 1	Run 2	Average	s.d.
													0		0	0	0	0	0	0	0	0
0		0	0	0	0	0	0	0	0				0.07083		0.23705	-0.01777	0.10964	0.18019	0	0	0	0				0		0	0	0	0	0	0	0	0				0		0	0	0	0	0	0	0	0
0.07083		0.00139	-0.43572	-0.21717	0.30908	0	0	0	0				0.15		0.47804	-0.03649	0.22078	0.36382	0.00518	0.00203	0.00361	0.00222				0.07083		0.00215	0.01155	0.00685	0.00665	0	0	0	0				0.07083		0.01898	0.02823	0.0236	0.00655	0	0	0	0
0.15		0.00125	-0.79175	-0.39525	0.56073	0.01649	0.06544	0.04097	0.03461				0.22083		0.69849	-0.03346	0.33252	0.51757	0.00667	0.0033	0.00498	0.00238				0.15		0.00193	0.02097	0.01145	0.01346	0.05164	0.01674	0.03419	0.02468				0.15		0.04352	0.03553	0.03953	0.00564	0.0012	0.07963	0.04041	0.05545
0.22083		0.00166	-1.08932	-0.54383	0.77143	0.02213	0.1153	0.06871	0.06588				0.29167		0.91986	-0.02984	0.44501	0.67154	0.00769	0.00445	0.00607	0.00229				0.22083		0.00277	0.03223	0.0175	0.02083	0.08452	0.03441	0.05947	0.03544				0.22083		0.06523	0.04093	0.05308	0.01718	-0.00229	0.14301	0.07036	0.10275
0.29167		0.00256	-1.34798	-0.67271	0.95497	0.0258	0.14772	0.08676	0.08621				0.3625		1.14052	-0.02684	0.55684	0.82545	0.00871	0.00537	0.00704	0.00236				0.29167		0.00367	0.04662	0.02514	0.03037	0.10638	0.04371	0.07504	0.04431				0.29167		0.08306	0.04448	0.06377	0.02728	-0.00928	0.19144	0.09108	0.14193
0.3625		0.00296	-1.58097	-0.789	1.12001	0.02851	0.16644	0.09747	0.09753				0.43333		1.35473	-0.02318	0.66578	0.97433	0.00942	0.00612	0.00777	0.00233				0.3625		0.00468	0.06757	0.03612	0.04447	0.12075	0.0464	0.08357	0.05257				0.3625		0.10079	0.04645	0.07362	0.03843	-0.02484	0.22482	0.09999	0.17654
0.43333		0.00275	-1.79181	-0.89453	1.26895	0.0306	0.17742	0.10401	0.10382				0.50417		1.57183	-0.01861	0.77661	1.12461	0.01047	0.00721	0.00884	0.00231				0.43333		0.00636	0.09321	0.04979	0.06141	0.13033	0.04901	0.08967	0.0575				0.43333		0.12302	0.04918	0.0861	0.05221	-0.04593	0.24629	0.10018	0.20663
0.50417		0.00298	-1.98882	-0.99292	1.40842	0.03233	0.18443	0.10838	0.10755				0.575		1.79238	-0.01603	0.88817	1.27874	0.01183	0.00869	0.01026	0.00222				0.50417		0.00772	0.11988	0.0638	0.07931	0.13691	0.05203	0.09447	0.06002				0.50417		0.1493	0.05241	0.10086	0.06851	-0.07145	0.25977	0.09416	0.2342
0.575		0.0035	-2.17635	-1.08643	1.54138	0.03406	0.1895	0.11178	0.10991				0.64583		2.01351	-0.01563	0.99894	1.43482	0.01265	0.00988	0.01127	0.00196				0.575		0.00837	0.14719	0.07778	0.09816	0.14236	0.05529	0.09882	0.06157				0.575		0.1738	0.055	0.1144	0.08401	-0.0969	0.26899	0.08605	0.25873
0.64583		0.00372	-2.35334	-1.17481	1.66669	0.03566	0.1944	0.11503	0.11224				0.71667		2.23622	-0.01438	1.11092	1.59141	0.01348	0.01051	0.01199	0.0021				0.64583		0.00997	0.17828	0.09413	0.11902	0.14658	0.05818	0.10238	0.06251				0.64583		0.20048	0.05742	0.12895	0.10116	-0.11284	0.27543	0.08129	0.27455
0.71667		0.00364	-2.48616	-1.24126	1.76056	0.0368	0.19958	0.11819	0.1151				0.7875		2.4616	-0.01162	1.22499	1.74883	0.01463	0.01094	0.01278	0.00261				0.71667		0.01173	0.24294	0.12734	0.16349	0.1501	0.07112	0.11061	0.05585				0.71667		0.24353	0.07209	0.15781	0.12122	-0.12287	0.27956	0.07835	0.28456
0.7875		0.00431	-2.49153	-1.24361	1.76482	0.03763	0.23329	0.13546	0.13835				0.85833		2.69099	-0.00811	1.34144	1.90855	0.0157	0.01161	0.01366	0.00289				0.7875		0.04132	0.5349	0.28811	0.34901	0.1531	0.12299	0.13804	0.02129				0.7875		0.28995	0.14085	0.2154	0.10543	-0.13573	0.29864	0.08145	0.30714
0.85833		0.02009	-2.32614	-1.15303	1.65903	0.04076	0.35848	0.19962	0.22466				0.92917		2.9295	0.06106	1.49528	2.02829	0.0166	0.0125	0.01455	0.0029				0.85833		0.29094	0.97968	0.63531	0.48701	0.16522	0.35973	0.26248	0.13754				0.85833		0.3607	0.311	0.33585	0.03515	-0.15335	0.46155	0.1541	0.4348
0.92917		0.09097	-2.02898	-0.969	1.49903	0.07073	0.58698	0.32886	0.36505				1		3.26138	0.43476	1.84807	1.99872	0.01888	0.03168	0.02528	0.00905				0.92917		0.96458	1.19063	1.0776	0.15984	0.26454	0.66289	0.46371	0.28168				0.92917		0.50752	0.60628	0.5569	0.06984	-0.12548	0.96487	0.4197	0.771
1		0.2518	-1.63463	-0.69141	1.3339	0.16879	0.86563	0.51721	0.49274				1.07083		3.66422	1.28552	2.47487	1.68199	0.08983	0.17148	0.13065	0.05774				1		2.06327	1.48899	1.77613	0.40608	0.62028	0.7755	0.69789	0.10976				1		0.77613	1.0606	0.91836	0.20115	0.15165	1.87801	1.01483	1.22072
1.07083		0.51509	-1.16613	-0.32552	1.18881	0.35132	1.15507	0.75319	0.56834				1.14167		4.37885	2.50838	3.44361	1.32262	0.22731	0.5631	0.3952	0.23744				1.07083		3.56073	2.11015	2.83544	1.02572	1.32933	0.90374	1.11654	0.30094				1.07083		1.26346	1.67422	1.46884	0.29045	0.8903	3.2275	2.0589	1.65265
1.14167		0.87909	-0.65978	0.10966	1.08814	0.611	1.43693	1.02396	0.58402				1.2125		5.71398	3.98923	4.8516	1.21958	0.72116	1.21356	0.96736	0.34817				1.14167		5.39645	2.85126	4.12385	1.79972	2.37839	1.18419	1.78129	0.84443				1.14167		1.97066	2.39746	2.18406	0.30179	2.11671	4.90988	3.51329	1.97507
1.2125		1.34037	-0.12869	0.60584	1.03878	0.9306	1.69903	1.31482	0.54336				1.28333		7.17315	5.72477	6.44896	1.02416	2.07687	2.05432	2.0656	0.01595				1.2125		7.54426	3.75426	5.64926	2.67994	3.66174	1.5228	2.59227	1.51246				1.2125		2.81593	3.19723	3.00658	0.26962	3.7108	6.76584	5.23832	2.16024
1.28333		1.88957	0.42992	1.15974	1.03213	1.2928	1.94221	1.61751	0.45921				1.35417		8.54481	7.74796	8.14638	0.56345	3.59675	3.04586	3.32131	0.38954				1.28333		10.059	4.85511	7.45707	3.67972	5.08164	1.90748	3.49456	2.24447				1.28333		3.83647	4.05546	3.94596	0.15485	5.56079	8.73735	7.14907	2.24617
1.35417		2.5036	1.00497	1.75428	1.05969	1.68752	2.16938	1.92845	0.34073				1.425		10.0684	10.0335	10.051	0.02466	4.83459	4.21155	4.52307	0.44055				1.35417		12.8392	6.07615	9.45769	4.78222	6.64556	2.36512	4.50534	3.02673				1.35417		5.04684	4.95079	4.99882	0.06792	7.60636	10.7699	9.18812	2.23694
1.425		3.17305	1.58631	2.37968	1.12199	2.09892	2.38046	2.23969	0.19908				1.49583		11.63	12.3021	11.9661	0.47523	6.24622	5.57799	5.9121	0.47251				1.425		15.7673	7.36914	11.5682	5.93842	8.32099	2.85536	5.58818	3.86478				1.425		6.35108	5.87104	6.11106	0.33944	9.79412	12.8225	11.3083	2.14136
1.49583		3.88657	2.17376	3.03016	1.21115	2.52195	2.57735	2.54965	0.03917				1.56667		13.3561	14.4708	13.9134	0.78823	7.733	6.97802	7.35551	0.53386				1.49583		18.8645	8.76917	13.8168	7.13845	9.99901	3.33546	6.66723	4.71184				1.49583		7.70617	6.81215	7.25916	0.63217	12.0901	14.8793	13.4847	1.97225
1.56667		4.62504	2.76626	3.69565	1.31436	2.95303	2.76252	2.85778	0.13471				1.6375		15.1833	16.706	15.9446	1.07669	9.36609	8.3504	8.85824	0.7182				1.56667		22.1799	10.6115	16.3957	8.18007	11.6099	3.82647	7.71821	5.50375				1.56667		9.10866	7.76461	8.43663	0.95039	14.458	16.9534	15.7057	1.76453
1.6375		5.37538	3.35943	4.3674	1.42549	3.37735	2.93691	3.15713	0.31144				1.70833		16.9055	19.1039	18.0047	1.55452	11.1533	9.75611	10.4547	0.98799				1.6375		25.6817	12.7416	19.2116	9.14999	13.2201	4.45624	8.83818	6.197				1.6375		10.5295	8.72244	9.62594	1.27774	16.8096	19.0307	17.9201	1.5705
1.70833		6.13718	3.95138	5.04428	1.54559	3.78799	3.10095	3.44447	0.48581				1.77917		18.509	21.4313	19.9702	2.0664	12.9403	11.3033	12.1218	1.15751				1.70833		29.3048	15.0287	22.1668	10.0947	14.858	5.13202	9.99501	6.8773				1.70833		11.9773	9.67952	10.8284	1.62481	19.1546	21.1024	20.1285	1.37729
1.77917		6.91661	4.53735	5.72698	1.68239	4.18688	3.25809	3.72249	0.65675				1.85		20.0521	23.4911	21.7716	2.43174	14.5378	12.8702	13.704	1.17922				1.77917		33.0386	17.2999	25.1693	11.129	16.4533	5.7595	11.1064	7.56163				1.77917		13.4319	10.6316	12.0317	1.98008	21.5655	23.1628	22.3641	1.12953
1.85		7.70959	5.14307	6.42633	1.81481	4.5782	3.42405	4.00113	0.81611				1.92083		21.6772	25.4113	23.5442	2.64041	16.0002	14.2562	15.1282	1.23318				1.85		36.8621	19.52	28.1911	12.2627	18.002	6.38203	12.192	8.21652				1.85		14.8752	11.5759	13.2256	2.33295	23.9551	25.1919	24.5735	0.87451
1.92083		8.51387	5.64957	7.08172	2.02537	4.95865	3.56842	4.26354	0.98304				1.99167		23.3477	27.2513	25.2995	2.76027	17.5577	15.543	16.5504	1.42462				1.92083		40.7383	22.308	31.5232	13.0321	19.4961	7.01496	13.2555	8.82548				1.92083		16.2848	12.5131	14.3989	2.66695	26.253	27.1837	26.7184	0.65815
1.99167		9.3329	6.22413	7.77851	2.19823	5.32786	3.6778	4.50283	1.16677				2.0625		25.0248	29.0723	27.0486	2.86202	19.0948	16.768	17.9314	1.64525				1.99167		44.7032	25.1917	34.9475	13.7967	20.9096	7.76384	14.3367	9.29544				1.99167		17.6622	13.4454	15.5538	2.98166	28.4965	29.1465	28.8215	0.4596
2.0625		10.1712	6.89934	8.53525	2.31353	5.68937	3.77419	4.73178	1.35424				2.13333		26.7252	30.94	28.8326	2.98027	20.5645	17.9626	19.2635	1.83986				2.0625		48.8475	28.1017	38.4746	14.6695	22.2564	8.50907	15.3827	9.72081				2.0625		18.9955	14.372	16.6837	3.2693	30.669	31.0804	30.8747	0.29092
2.13333		11.0278	7.44824	9.238	2.53111	6.03915	3.87168	4.95542	1.53263				2.20417		28.4274	32.9212	30.6743	3.17759	22.008	19.1999	20.604	1.98561				2.13333		53.1301	31.2542	42.1921	15.4686	23.5982	9.21778	16.408	10.1685				2.13333		20.2783	15.2883	17.7833	3.52845	32.7451	32.9872	32.8661	0.17116
2.20417		11.8904	7.98714	9.93877	2.76002	6.38578	3.98177	5.18377	1.69989				2.275		30.1102	35.0506	32.5804	3.4934	23.4129	20.5169	21.9649	2.0478				2.20417		57.4858	34.3073	45.8966	16.3897	24.9312	9.97472	17.453	10.5758				2.20417		21.5203	16.1897	18.855	3.76933	34.7428	34.861	34.8019	0.08357
2.275		12.7479	8.55935	10.6536	2.96173	6.7261	4.09329	5.4097	1.86168				2.34583		31.8179	37.1454	34.4817	3.76708	24.7486	21.9472	23.3479	1.9809				2.275		61.8524	37.3323	49.5924	17.3384	26.2031	10.736	18.4695	10.9369				2.275		22.7539	16.6387	19.6963	4.32412	36.6873	36.6886	36.688	0.000944697
2.34583		13.6037	9.15479	11.3792	3.14584	7.04558	4.20647	5.62602	2.00756				2.41667		33.5458	39.0779	36.3118	3.91178	26.0761	23.3658	24.7209	1.91652				2.34583		66.2236	40.3138	53.2687	18.321	27.3816	11.4545	19.4181	11.2622				2.34583		23.9839	17.1871	20.5855	4.80603	38.6042	37.596	38.1001	0.71291
2.41667		14.4583	9.76325	12.1108	3.31994	7.34786	4.3203	5.83408	2.14081				2.4875		35.3239	40.9811	38.1525	4.00022	27.3898	24.6443	26.0171	1.9414				2.41667		70.726	43.3118	57.0189	19.3847	28.4931	12.1094	20.3013	11.5851				2.41667		25.1809	18.1754	21.6781	4.95364	40.499	38.6405	39.5697	1.31415
2.4875		15.3103	10.3843	12.8473	3.48315	7.63421	4.43253	6.03337	2.26393				2.55833		37.1148	43.0037	40.0593	4.16403	28.6828	25.8746	27.2787	1.98572				2.4875		75.2752	46.5765	60.9258	20.293	29.6415	12.8018	21.2216	11.9075				2.4875		26.3627	18.6593	22.511	5.44709	42.3452	40.5001	41.4227	1.30472
2.55833		16.161	11.0015	13.5813	3.64831	7.90889	4.54258	6.22574	2.38034				2.62917		38.9991	45.4247	42.2119	4.54356	29.9336	27.1701	28.5519	1.95408				2.55833		79.829	50.1832	65.0061	20.9628	30.7831	13.5382	22.1607	12.194				2.55833		27.4871	19.1021	23.2946	5.92908	44.1103	41.402	42.7562	1.91505
2.62917		17.0125	11.6127	14.3126	3.81824	8.17581	4.64909	6.41245	2.49377				2.7		40.9451	47.8304	44.3878	4.86865	31.2328	28.8653	30.049	1.67405				2.62917		84.3816	54.54	69.4608	21.1012	31.8569	14.2551	23.056	12.4464				2.62917		28.573	19.8641	24.2186	6.1581	45.7902	42.245	44.0176	2.50683
2.7		17.8663	12.2351	15.0507	3.98186	8.43487	4.75216	6.59351	2.60407				2.77083		42.7857	49.7998	46.2927	4.95969	32.6022	30.6234	31.6128	1.3992				2.7		88.8321	61.0901	74.9611	19.6165	32.8842	15.0202	23.9522	12.6318				2.7		29.655	20.5966	25.1258	6.40525	47.4032	43.6743	45.5387	2.6367
2.77083		18.7188	12.8444	15.7816	4.15385	8.68594	4.85332	6.76963	2.71007				2.84167		44.6281	51.6546	48.1414	4.96853	33.8586	31.9946	32.9266	1.31808				2.77083		93.2609	68.0971	80.679	17.7935	33.8719	16.0575	24.9647	12.5967				2.77083		30.7055	21.3505	26.028	6.61495	48.9745	45.0555	47.015	2.77114
2.84167		19.5699	13.457	16.5135	4.3225	8.92928	4.9515	6.94039	2.81272				2.9125		46.4171	53.4533	49.9352	4.97529	35.1048	33.2548	34.1798	1.30816				2.84167		97.7045	74.7244	86.2144	16.2494	34.8404	17.1252	25.9828	12.5266				2.84167		31.7215	22.1208	26.9212	6.78869	50.4941	46.5009	48.4975	2.82358
2.9125		20.4263	14.0862	17.2563	4.48311	9.16536	5.04612	7.10574	2.91274				2.98333		48.1432	55.2219	51.6826	5.00543	36.2783	34.4531	35.3657	1.29059				2.9125		102.158	81.5463	91.852	14.5745	35.803	18.3453	27.0741	12.3444				2.9125		32.7257	22.9095	27.8176	6.94111	51.955	47.9679	49.9614	2.81925
2.98333		21.2829	14.7003	17.9916	4.65461	9.39535	5.14038	7.26787	3.00872				3.05417		49.9887	56.9691	53.4789	4.93586	37.2844	35.6173	36.4508	1.17883				2.98333		106.655	86.9217	96.7883	13.9535	36.7348	19.6915	28.2131	12.0514				2.98333		33.7043	23.7122	28.7083	7.06549	53.3804	49.443	51.4117	2.78416
3.05417		22.1358	15.3092	18.7225	4.82714	9.61838	5.23335	7.42587	3.10068				3.125		51.8851	58.6465	55.2658	4.78105	38.3867	36.7635	37.5751	1.14772				3.05417		111.281	91.8568	101.569	13.7353	37.6324	20.6437	29.138	12.0128				3.05417		34.6588	24.5169	29.5878	7.17138	54.7625	50.9237	52.8431	2.7144
3.125		22.9862	15.9196	19.4529	4.99689	9.83179	5.32308	7.57744	3.18814				3.19583		53.8251	60.2862	57.0557	4.56866	39.5216	37.8252	38.6734	1.19953				3.125		115.979	96.6987	106.339	13.6332	38.5421	21.5543	30.0482	12.0122				3.125		35.6157	25.3223	30.469	7.2785	56.0924	52.3912	54.2418	2.61715
3.19583		23.8348	16.5148	20.1748	5.17601	10.0381	5.41157	7.72485	3.27147				3.26667		55.8646	61.9302	58.8974	4.289	40.5723	38.8215	39.6969	1.238				3.19583		120.66	101.412	111.036	13.6107	39.4417	22.4938	30.9678	11.9839				3.19583		36.5584	26.1226	31.3405	7.37923	57.3781	53.841	55.6095	2.50112
3.26667		24.6869	17.1055	20.8962	5.36085	10.2388	5.49848	7.86864	3.35192				3.3375		57.8723	63.5808	60.7265	4.03652	41.7856	39.8063	40.796	1.3996				3.26667		125.406	106.222	115.814	13.5656	40.2782	23.3643	31.8213	11.9599				3.26667		37.4696	26.9116	32.1906	7.46559	58.6306	55.2668	56.9487	2.37852
3.3375		25.5437	17.6955	21.6196	5.54951	10.4343	5.58395	8.00912	3.4297				3.40833		59.8757	65.2308	62.5532	3.78664	43.0393	40.7908	41.9151	1.58996				3.3375		130.169	110.566	120.368	13.8614	41.1026	24.2436	32.6731	11.9211				3.3375		38.3781	27.6891	33.0336	7.55829	59.8578	56.6563	58.2571	2.26382
3.40833		26.4011	18.2945	22.3478	5.73225	10.6237	5.66828	8.146	3.50402				3.47917		61.8892	66.9237	64.4065	3.55991	44.1206	41.7559	42.9383	1.67211				3.40833		134.958	117.049	126.004	12.6634	41.917	25.0728	33.4949	11.9106				3.40833		39.2995	28.458	33.8787	7.66608	61.0586	58.0145	59.5365	2.15255
3.47917		27.259	18.8948	23.0769	5.91437	10.8067	5.75061	8.27864	3.57519				3.55		63.8409	68.636	66.2385	3.39061	45.1827	42.736	43.9594	1.73004				3.47917		139.822	123.902	131.862	11.2573	42.6843	26.0313	34.3578	11.7754				3.47917		40.2148	29.2197	34.7172	7.77471	62.263	59.3445	60.8038	2.06365
3.55		27.841	19.489	23.665	5.90576	10.9841	5.83152	8.40783	3.64346				3.62083		65.7929	70.304	68.0484	3.18984	46.2016	43.7192	44.9604	1.75532				3.55		144.856	128.375	136.615	11.6539	43.4114	27.0329	35.2221	11.5814				3.55		41.1123	29.9788	35.5455	7.87259	63.4449	60.6506	62.0478	1.97583
3.62083		28.3803	20.0851	24.2327	5.86553	11.1041	5.91134	8.50769	3.6718				3.69167		67.7515	72.1844	69.968	3.13451	47.1196	44.6871	45.9034	1.72004				3.62083		150.029	132.203	141.116	12.6045	44.1309	27.8332	35.9821	11.5242				3.62083		41.9911	30.7374	36.3643	7.95758	64.5805	61.937	63.2587	1.86922
3.69167		29.2202	20.6868	24.9535	6.03404	11.2191	5.99035	8.60474	3.69731				3.7625		69.7065	74.2494	71.978	3.21231	47.9894	45.779	46.8842	1.56303				3.69167		155.164	135.994	145.579	13.5554	44.8903	28.559	36.7246	11.548				3.69167		42.8696	31.4917	37.1807	8.04536	65.7121	63.206	64.4591	1.77211
3.7625		30.0355	21.2938	25.6646	6.18131	11.3919	6.06912	8.73049	3.76374				3.83333		71.725	76.1845	73.9547	3.15334	48.8202	46.9867	47.9034	1.29652				3.7625		160.394	141.109	150.751	13.6363	45.6348	29.3251	37.4799	11.5327				3.7625		43.7174	32.2389	37.9781	8.11652	66.8261	64.4539	65.64	1.67738
3.83333		30.7801	21.9035	26.3418	6.27669	11.5448	6.14672	8.84577	3.81702				3.90417		73.7449	78.0376	75.8912	3.03542	49.7241	48.1012	48.9127	1.14755				3.83333		165.716	146.895	156.306	13.3082	46.3645	30.0905	38.2275	11.5075				3.83333		44.5252	32.9798	38.7525	8.16383	67.8825	65.678	66.7803	1.55884
3.90417		31.561	22.5115	27.0362	6.39897	11.6742	6.22289	8.94854	3.85465				3.975		75.7005	79.8764	77.7885	2.95279	50.6391	49.1211	49.8801	1.07344				3.90417		170.98	151.506	161.243	13.7701	47.1058	31.0367	39.0713	11.3626				3.90417		45.3339	33.721	39.5275	8.21155	68.878	66.8806	67.8793	1.41238
3.975		32.371	23.1181	27.7446	6.54275	11.8087	6.2977	9.05321	3.89688				4.04583		77.6547	81.7067	79.6807	2.86526	51.4295	50.1546	50.792	0.90146				3.975		176.198	155.361	165.78	14.7339	47.8	31.9894	39.8947	11.1798				3.975		46.1341	34.4643	40.2992	8.25175	69.8384	68.0714	68.9549	1.24949
4.04583		33.1998	23.7247	28.4623	6.69985	11.9465	6.37072	9.15861	3.94267				4.11667		79.7569	83.4578	81.6073	2.61697	52.1754	51.1977	51.6865	0.69134				4.04583		181.365	159.382	170.373	15.5442	48.4394	32.7465	40.5929	11.0966				4.04583		46.9315	35.207	41.0692	8.29049	70.7739	69.2533	70.0136	1.0752
4.11667		34.0433	24.3255	29.1844	6.87152	12.0854	6.44274	9.26405	3.98994				4.1875		82.035	85.1513	83.5931	2.2035	53.0581	52.1385	52.5983	0.65025				4.11667		186.541	163.61	175.075	16.2147	49.0395	33.5389	41.2892	10.9606				4.11667		47.7255	35.9434	41.8345	8.33121	71.6724	70.4239	71.0481	0.88284
4.1875		34.8937	24.926	29.9099	7.04824	12.2238	6.51443	9.36913	4.03716				4.25833		84.3114	86.8377	85.5746	1.78641	54.1886	52.9907	53.5897	0.847				4.1875		191.72	167.638	179.679	17.0281	49.6333	34.3471	41.9902	10.809				4.1875		48.5057	36.6816	42.5936	8.36093	72.5466	71.5755	72.061	0.68666
4.25833		35.7461	25.5246	30.6353	7.2277	12.3618	6.58529	9.47352	4.08458				4.32917		86.4971	88.5613	87.5292	1.45967	55.3893	53.8129	54.6011	1.11465				4.25833		196.852	171.598	184.225	17.8573	50.2239	35.107	42.6655	10.6893				4.25833		49.2717	37.4188	43.3453	8.38126	73.4027	72.7116	73.0572	0.48865
4.32917		36.6014	26.1286	31.365	7.4054	12.4961	6.65528	9.57568	4.13007				4.4		88.6452	90.3042	89.4747	1.17304	56.4466	54.6761	55.5613	1.25194				4.32917		202.011	175.526	188.768	18.7279	50.7747	35.8513	43.313	10.5524				4.32917		50.0862	38.1434	44.1148	8.44484	74.2404	73.833	74.0367	0.2881
4.4		37.4567	26.7311	32.0939	7.58413	12.6277	6.72442	9.67604	4.17422				4.47083		90.804	92.0268	91.4154	0.86464	57.3627	55.5495	56.4561	1.28211				4.4		207.252	179.628	193.44	19.533	51.2908	36.5905	43.9406	10.3947				4.4		50.9233	38.8649	44.8941	8.52658	75.3391	74.9251	75.1321	0.29271
4.47083		38.3175	27.3284	32.8229	7.77043	12.7576	6.79249	9.77505	4.21798				4.54167		92.9445	93.7336	93.3391	0.55799	58.234	56.3659	57.3	1.321				4.47083		212.533	184.085	198.309	20.1155	51.7935	37.3569	44.5752	10.2082				4.47083		51.709	39.5842	45.6466	8.57353	76.566	75.9932	76.2796	0.40499
4.54167		39.1833	27.9186	33.551	7.96538	12.8847	6.85992	9.87232	4.26017				4.6125		95.0576	95.4115	95.2345	0.2502	59.0484	57.1476	58.098	1.34409				4.54167		217.822	188.567	203.194	20.6864	52.2807	38.1195	45.2001	10.0135				4.54167		52.4619	40.2953	46.3786	8.60309	77.555	77.0475	77.3013	0.35885
4.6125		40.0483	28.5109	34.2796	8.15818	13.0085	6.92623	9.96734	4.30079				4.68333		97.1792	97.0622	97.1207	0.08276	59.7865	57.8944	58.8404	1.33795				4.6125		223.15	193.495	208.322	20.9689	52.7538	38.8558	45.8049	9.82738				4.6125		53.1904	40.9997	47.095	8.62013	78.3941	78.0837	78.2389	0.2195
4.68333		40.9137	29.1153	35.0145	8.34275	13.129	6.99277	10.0609	4.33894				4.75417		99.3155	98.6974	99.0064	0.43708	60.49	58.6074	59.5487	1.33124				4.68333		228.481	198.14	213.311	21.4543	53.2393	39.7371	46.4882	9.54747				4.68333		53.9028	41.7038	47.8033	8.62601	79.153	79.0965	79.1247	0.03997
4.75417		41.7838	29.7244	35.7541	8.5273	13.2464	7.05983	10.1531	4.37455				4.825		101.458	100.351	100.905	0.78278	61.175	59.2922	60.2336	1.33134				4.75417		233.749	202.183	217.966	22.3199	53.7377	40.5549	47.1463	9.32164				4.75417		54.6002	42.405	48.5026	8.62328	79.8695	80.0971	79.9833	0.16096
4.825		42.6559	30.3352	36.4956	8.71203	13.3603	7.12545	10.2429	4.4087				4.89583		103.618	102.067	102.843	1.09632	61.8414	59.996	60.9187	1.3049				4.825		239.079	206.254	222.667	23.2114	54.2198	41.2538	47.7368	9.1684				4.825		55.2853	43.1024	49.1938	8.61457	80.5639	81.0834	80.8236	0.3673
4.89583		43.5249	30.9499	37.2374	8.89186	13.4731	7.18978	10.3314	4.44297				4.96667		105.839	103.849	104.844	1.40757	62.4958	60.78	61.6379	1.21324				4.89583		244.587	210.081	227.334	24.3997	54.7093	41.9365	48.3229	9.03171				4.89583		55.9565	43.7963	49.8764	8.59856	81.2372	82.0536	81.6454	0.57723
4.96667		44.394	31.5646	37.9793	9.07173	13.5845	7.25399	10.4192	4.47634				5.0375		108.103	105.593	106.848	1.77513	63.2071	61.6462	62.4267	1.10373				4.96667		250.119	214.008	232.063	25.5342	55.2456	42.5663	48.9059	8.96566				4.96667		56.6335	44.4871	50.5603	8.58882	81.894	83.0094	82.4517	0.7887
5.0375		45.2647	32.1872	38.726	9.24718	13.6935	7.31814	10.5058	4.50804				5.10833		110.359	107.279	108.819	2.17795	63.9535	62.454	63.2037	1.06029				5.0375		255.569	216.105	235.837	27.9054	55.8301	43.2719	49.551	8.87996				5.0375		57.3038	45.1746	51.2392	8.57665	82.5381	83.9516	83.2448	0.99953
5.10833		46.1405	32.8124	39.4764	9.42436	13.8011	7.38195	10.5915	4.53899				5.17917		112.61	108.928	110.769	2.60324	64.6477	63.1581	63.9029	1.0533				5.10833		261.001	218.195	239.598	30.2682	56.3941	43.6629	50.0285	9.00232				5.10833		57.9635	45.8497	51.9066	8.56579	83.1725	84.8812	84.0269	1.20827
5.17917		47.0222	33.4274	40.2248	9.61295	13.9068	7.44518	10.676	4.56902				5.25		114.851	110.587	112.719	3.01544	65.3	63.8096	64.5548	1.05386				5.17917		266.405	222.383	244.394	31.1278	56.9175	43.9843	50.4509	9.14521				5.17917		58.6284	46.5191	52.5737	8.5626	83.7942	85.7878	84.791	1.40975
5.25		47.9051	34.0489	40.977	9.7978	14.0114	7.50764	10.7595	4.59886				5.32083		117.102	112.296	114.699	3.39895	65.9215	64.4465	65.184	1.04298				5.25		271.755	226.327	249.041	32.1221	57.4096	44.6908	51.0502	8.99351				5.25		59.2831	47.1953	53.2392	8.54738	84.3988	86.6775	85.5382	1.61131
5.32083		48.7893	34.6713	41.7303	9.98296	14.1155	7.5696	10.8425	4.62865				5.39167		119.37	114.311	116.84	3.57716	66.5259	65.1252	65.8256	0.99039				5.32083		277.115	229.94	253.528	33.3575	57.8444	45.4374	51.6409	8.77306				5.32083		59.9369	47.8711	53.904	8.53182	84.9944	87.5576	86.276	1.8124
5.39167		49.6743	35.2981	42.4862	10.1656	14.2179	7.63088	10.9244	4.65773				5.4625		121.651	116.55	119.1	3.60698	67.1188	65.9771	66.5479	0.80733				5.39167		282.482	233.456	257.969	34.6661	58.2597	46.0745	52.1671	8.61621				5.39167		60.5901	48.5367	54.5634	8.52307	85.5817	88.429	87.0054	2.01333
5.4625		50.5615	35.9274	43.2444	10.3479	14.3183	7.69206	11.0052	4.68545				5.53333		123.94	118.693	121.317	3.71046	67.7016	67.1057	67.4036	0.42139				5.4625		287.876	237.819	262.848	35.3963	58.6602	46.6186	52.6394	8.51475				5.4625		61.2434	49.1937	55.2185	8.52043	86.1519	89.2853	87.7186	2.21561
5.53333		51.4535	36.5458	43.9997	10.5414	14.4171	7.75266	11.0849	4.71244				5.60417		126.24	120.78	123.51	3.86027	68.2731	68.2379	68.2555	0.02491				5.53333		293.318	242.439	267.878	35.9767	59.0517	47.3502	53.201	8.27424				5.53333		61.8851	49.842	55.8636	8.5158	86.733	90.1191	88.426	2.39435
5.60417		52.3486	37.1595	44.754	10.7403	14.5142	7.81203	11.1631	4.73915				5.675		128.558	122.872	125.715	4.02039	68.8346	69.2102	69.0224	0.26558				5.60417		298.796	246.574	272.685	36.926	59.4346	48.142	53.7883	7.98508				5.60417		62.5164	50.4827	56.4996	8.50911	87.3093	90.9339	89.1216	2.56298
5.675		53.2416	37.7756	45.5086	10.9361	14.6101	7.87068	11.2404	4.76547				5.74583		130.881	124.932	127.907	4.2071	69.3981	70.1552	69.7767	0.53541				5.675		304.503	250.655	277.579	38.0767	59.7923	48.8551	54.3237	7.73374				5.675		63.1598	51.1347	57.1473	8.50303	87.8578	91.7329	89.7953	2.74012
5.74583		54.1356	38.4006	46.2681	11.1264	14.7042	7.92918	11.3167	4.79063				5.81667		133.208	126.893	130.051	4.46594	69.9513	71.0744	70.5128	0.79417				5.74583		310.382	254.71	282.546	39.3658	60.1993	49.5471	54.8732	7.53223				5.74583		63.7958	51.7929	57.7944	8.48735	88.4094	92.5343	90.4719	2.91676
5.81667		55.0314	39.0252	47.0283	11.3181	14.7964	7.98786	11.3921	4.81433				5.8875		135.535	128.834	132.184	4.73879	70.4841	71.9049	71.1945	1.00466				5.81667		316.231	258.803	287.517	40.608	60.6559	50.1438	55.3999	7.43322				5.81667		64.4069	52.4492	58.4281	8.45534	88.9534	93.3346	91.144	3.09797
5.8875		55.9263	39.6449	47.7856	11.5127	14.8862	8.04599	11.4661	4.83676				5.95833		137.864	130.754	134.309	5.02805	71.003	72.6617	71.8324	1.1729				5.8875		322.089	262.888	292.488	41.8614	61.0807	50.7191	55.8999	7.32678				5.8875		65.0002	53.1018	59.051	8.41347	89.4733	94.1295	91.8014	3.29244
5.95833		56.8272	40.272	48.5496	11.7063	14.9739	8.10403	11.5389	4.85771				6.02917		140.209	132.638	136.423	5.3534	71.5095	73.3765	72.443	1.32015				5.95833		327.94	269.173	298.557	41.5545	61.47	51.3263	56.3982	7.17272				5.95833		65.5892	53.7364	59.6628	8.38119	89.966	94.9142	92.4402	3.4989
6.02917		57.7296	40.9	49.3148	11.9003	15.0611	8.16199	11.6115	4.8784				6.1		142.566	134.495	138.53	5.7074	72.0055	74.0597	73.0326	1.45251				6.02917		333.782	275.62	304.701	41.1271	61.846	52.1927	57.0194	6.82591				6.02917		66.1855	54.3774	60.2814	8.34955	90.4343	95.6715	93.0529	3.70328
6.1		58.6304	41.5313	50.0808	12.0909	15.148	8.21923	11.6836	4.89939				6.17083		144.923	136.349	140.636	6.06306	72.4966	74.7144	73.6055	1.56819				6.1		339.628	280.022	309.825	42.1475	62.2102	53.0625	57.6364	6.46844				6.1		66.7778	55.0241	60.9009	8.31109	90.8961	96.4292	93.6627	3.91248
6.17083		59.5338	42.1703	50.852	12.2778	15.2339	8.27655	11.7552	4.91957				6.24167		147.279	138.266	142.773	6.37286	72.9829	75.3859	74.1844	1.69915				6.17083		345.468	284.166	314.817	43.3471	62.5569	53.7141	58.1355	6.25276				6.17083		67.3729	55.6516	61.5123	8.28819	91.3641	97.1939	94.279	4.12224
6.24167		60.4452	42.8093	51.6273	12.4705	15.3183	8.33386	11.8261	4.93872				6.3125		149.646	140.189	144.918	6.68667	73.4584	76.1228	74.7906	1.884				6.24167		351.315	288.107	319.711	44.6949	62.8975	54.3266	58.612	6.06054				6.24167		67.9589	56.2617	62.1103	8.27117	91.828	97.9346	94.8813	4.31801
6.3125		61.3571	43.4342	52.3957	12.6734	15.4008	8.39102	11.8959	4.95665				6.38333		152.027	142.057	147.042	7.04975	73.9288	76.8455	75.3871	2.06243				6.3125		357.15	292.038	324.594	46.0406	63.2341	54.8757	59.0549	5.91024				6.3125		68.5491	56.8612	62.7052	8.2646	92.277	98.6451	95.4611	4.50291
6.38333		62.2651	44.0561	53.1606	12.8757	15.4826	8.44693	11.9648	4.975				6.45417		154.407	143.889	149.148	7.4373	74.3938	77.491	75.9424	2.19008				6.38333		362.941	298.534	330.738	45.5431	63.5642	55.407	59.4856	5.76794				6.38333		69.134	57.4554	63.2947	8.25802	92.7133	99.3356	96.0245	4.68271
6.45417		63.1739	44.6877	53.9308	13.0717	15.564	8.50141	12.0327	4.99401				6.525		156.782	145.703	151.243	7.83389	74.8491	78.0867	76.4679	2.28937				6.45417		368.727	305.789	337.258	44.5041	63.8871	56.1524	60.0198	5.46923				6.45417		69.7016	58.045	63.8733	8.24244	93.1363	100.012	96.5742	4.86182
6.525		64.0804	45.316	54.6982	13.2684	15.6438	8.55583	12.0998	5.01195				6.59583		159.168	147.573	153.37	8.19894	75.2948	78.6616	76.9782	2.38069				6.525		374.552	310.85	342.701	45.0439	64.2056	57.1553	60.6805	4.98536				6.525		70.2898	58.6301	64.46	8.24462	93.5555	100.676	97.1159	5.0352
6.59583		64.9859	45.9401	55.463	13.4674	15.7229	8.61053	12.1667	5.02918				6.66667		161.566	149.531	155.548	8.50999	75.7355	79.2638	77.4996	2.4949				6.59583		380.497	315.494	347.996	45.9641	64.523	58.0298	61.2764	4.5914				6.59583		70.8848	59.2134	65.0491	8.2529	93.9712	101.331	97.651	5.20397
6.66667		65.8908	46.5597	56.2253	13.6692	15.8007	8.66503	12.2329	5.04571				6.7375		163.968	151.505	157.736	8.81283	76.1745	79.9508	78.0626	2.67021				6.66667		386.553	320.154	353.353	46.9513	64.8341	58.6915	61.7628	4.34345				6.66667		71.4573	59.7963	65.6268	8.24553	94.3719	101.976	98.1738	5.37674
6.7375		66.796	47.1829	56.9894	13.8686	15.8772	8.71887	12.298	5.0617				6.80833		166.364	153.463	159.913	9.12281	76.6054	80.6459	78.6256	2.85703				6.7375		392.575	324.627	358.601	48.0469	65.1745	59.3533	62.2639	4.11622				6.7375		72.0696	60.3791	66.2244	8.26646	94.7648	102.612	98.6883	5.54857
6.80833		67.7034	47.8054	57.7544	14.07	15.9526	8.77275	12.3627	5.07693				6.87917		168.757	155.409	162.083	9.43849	77.0223	81.2754	79.1489	3.00743				6.80833		398.556	328.736	363.646	49.37	65.5203	60.0696	62.795	3.85424				6.80833		72.7089	60.9602	66.8346	8.3076	95.2518	103.24	99.2458	5.64828
6.87917		68.6136	48.4291	58.5213	14.2726	16.0278	8.82611	12.4269	5.09236				6.95		171.169	157.332	164.25	9.78429	77.4326	81.8618	79.6472	3.1319				6.87917		404.529	332.693	368.611	50.7957	65.8226	60.7107	63.2667	3.61468				6.87917		73.3036	61.538	67.4208	8.31952	95.8497	103.86	99.8547	5.66397
6.95		69.5275	49.0638	59.2957	14.47	16.1028	8.87921	12.491	5.10782				7.02083		173.589	159.241	166.415	10.146	77.8401	82.4162	80.1281	3.23582				6.95		410.577	336.692	373.635	52.2449	66.1004	61.2574	63.6789	3.42455				6.95		73.8795	62.1133	67.9964	8.31994	96.4017	104.472	100.437	5.70691
7.02083		70.4472	49.7027	60.075	14.6686	16.1774	8.93211	12.5548	5.12319				7.09167		176.001	161.158	168.58	10.496	78.2401	82.9483	80.5942	3.32917				7.02083		416.746	341.514	379.13	53.1974	66.394	61.8161	64.105	3.23709				7.02083		74.4424	62.6857	68.564	8.31322	96.8565	105.078	100.967	5.81321
7.09167		71.3718	50.3389	60.8554	14.8725	16.2518	8.98473	12.6182	5.13858				7.1625		178.43	163.09	170.76	10.8473	78.6317	83.4713	81.0515	3.4221				7.09167		423.034	346.448	384.741	54.1539	66.7051	62.4631	64.5841	2.99958				7.09167		75.0522	63.2541	69.1531	8.34248	97.2551	105.674	101.465	5.95316
7.1625		72.2957	50.9686	61.6321	15.0806	16.3258	9.03733	12.6816	5.15374				7.23333		180.871	165.023	172.947	11.206	79.0179	83.9952	81.5065	3.51944				7.1625		429.366	350.634	390	55.6715	67.069	63.0975	65.0833	2.80823				7.1625		75.6809	63.8191	69.75	8.38755	97.8089	106.263	102.036	5.97811
7.23333		73.2214	51.598	62.4097	15.2901	16.3987	9.08951	12.7441	5.1684				7.30417		183.307	166.959	175.133	11.5591	79.3983	84.517	81.9577	3.61945				7.23333		435.578	354.845	395.212	57.0871	67.4685	63.6529	65.5607	2.69802				7.23333		76.2809	64.3888	70.3349	8.40898	98.452	106.845	102.649	5.9349
7.30417		74.1512	52.2259	63.1885	15.5036	16.4705	9.14116	12.8058	5.1826				7.375		185.75	168.922	177.336	11.8993	79.7723	85.0263	82.3993	3.7152				7.30417		441.723	360.031	400.877	57.765	67.8165	64.2039	66.0102	2.55449				7.30417		76.8735	64.9602	70.9168	8.42401	98.9418	107.425	103.183	5.99852
7.375		75.0844	52.8537	63.9691	15.7195	16.5419	9.19281	12.8674	5.19661				7.44583		188.194	170.905	179.549	12.2253	80.1457	85.5334	82.8396	3.80972				7.375		447.833	365.243	406.538	58.4002	68.1272	64.8921	66.5096	2.28752				7.375		77.4505	65.5216	71.486	8.43499	99.3391	108.005	103.672	6.12798
7.44583		76.0211	53.4881	64.7546	15.9332	16.6135	9.24537	12.9294	5.21003				7.51667		190.637	172.866	181.752	12.5663	80.5141	86.0426	83.2784	3.90926				7.44583		453.876	369.389	411.633	59.7409	68.4183	65.5829	67.0006	2.00492				7.44583		78.0129	66.0769	72.0449	8.44006	99.7284	108.577	104.152	6.2566
7.51667		76.9623	54.1225	65.5424	16.1502	16.6851	9.29731	12.9912	5.22396				7.5875		193.085	174.813	183.949	12.9198	80.8737	86.5271	83.7004	3.99758				7.51667		459.904	373.414	416.659	61.1581	68.6913	66.0893	67.3903	1.83992				7.51667		78.5659	66.6288	72.5973	8.44081	100.104	109.135	104.62	6.38623
7.5875		77.9126	54.7645	66.3386	16.3682	16.7561	9.34836	13.0522	5.23805				7.65833		195.541	176.781	186.161	13.2656	81.2276	86.9864	84.107	4.07212				7.5875		465.91	377.484	421.697	62.5262	68.9458	66.5643	67.7551	1.68394				7.5875		79.1152	67.1758	73.1455	8.44242	100.432	109.685	105.059	6.54333
7.65833		78.8694	55.403	67.1362	16.5932	16.8268	9.40008	13.1134	5.25146				7.72917		198.005	178.759	188.382	13.6093	81.578	87.4414	84.5097	4.14609				7.65833		471.948	381.868	426.908	63.6962	69.1818	67.0429	68.1123	1.51247				7.65833		79.6657	67.7198	73.6928	8.44702	100.733	110.228	105.48	6.714
7.72917		79.8318	56.033	67.9324	16.8283	16.8974	9.45135	13.1744	5.26514				7.8		200.465	180.723	190.594	13.9593	81.9262	87.8941	84.9102	4.21999				7.72917		478.056	387.998	433.027	63.6804	69.4232	67.6071	68.5152	1.28418				7.72917		80.2122	68.2673	74.2398	8.44632	101.024	110.763	105.894	6.88637
7.8		80.8035	56.6707	68.7371	17.0645	16.9674	9.502	13.2347	5.27881				7.87083		202.94	182.668	192.804	14.3345	82.269	88.3397	85.3043	4.29263				7.8		484.187	394.049	439.118	63.7368	69.6806	68.4673	69.0739	0.85793				7.8		80.7421	68.8144	74.7782	8.4342	101.311	111.299	106.305	7.06279
7.87083		81.7817	57.3058	69.5437	17.3071	17.0374	9.55328	13.2953	5.29209				7.94167		205.417	184.593	195.005	14.7247	82.6077	88.7712	85.6894	4.35821				7.87083		490.352	398.432	444.392	64.9976	69.9305	69.2864	69.6085	0.45546				7.87083		81.2655	69.3538	75.3097	8.42282	101.585	111.833	106.709	7.24661
7.94167		82.7664	57.9433	70.3548	17.5526	17.1066	9.60351	13.3551	5.30548				8.0125		207.887	186.527	197.207	15.1038	82.9447	89.1835	86.0641	4.41151				7.94167		496.561	402.576	449.569	66.4574	70.1743	69.8157	69.995	0.25356				7.94167		81.7905	69.8865	75.8385	8.41735	101.853	112.356	107.104	7.42662
8.0125		83.7565	58.5811	71.1688	17.8017	17.1746	9.65265	13.4136	5.3188				8.08333		210.366	188.469	199.417	15.4835	83.2758	89.591	86.4334	4.46549				8.0125		502.781	406.585	454.683	68.0212	70.4133	70.3076	70.3605	0.07472				8.0125		82.3164	70.4139	76.3651	8.41637	102.118	112.868	107.493	7.60109
8.08333		84.7501	59.2083	71.9792	18.0608	17.2424	9.70178	13.4721	5.33204				8.15417		212.847	190.403	201.625	15.8707	83.6	89.9966	86.7983	4.52307				8.08333		508.963	410.643	459.803	69.5228	70.648	70.7593	70.7037	0.07874				8.08333		82.8346	70.9376	76.8861	8.41249	102.381	113.371	107.876	7.77072
8.15417		85.7498	59.8354	72.7926	18.3242	17.3094	9.75049	13.5299	5.34492				8.225		215.334	192.324	203.829	16.2706	83.9203	90.3944	87.1574	4.57791				8.15417		515.203	414.822	465.013	70.9797	70.8786	71.2108	71.0447	0.2349				8.15417		83.351	71.4736	77.4123	8.39853	102.641	113.868	108.254	7.93858
8.225		86.273	60.4686	73.3708	18.2465	17.3752	9.799	13.5871	5.3572				8.29583		217.824	194.258	206.041	16.6633	84.2404	90.782	87.5112	4.62563				8.225		521.48	419.745	470.613	71.9372	71.1121	71.6742	71.3932	0.39745				8.225		83.8767	72.0141	77.9454	8.38809	102.896	114.373	108.634	8.11551
8.29583		86.856	61.1001	73.978	18.2122	17.4091	9.84774	13.6284	5.34671				8.36667		220.305	196.229	208.267	17.0246	84.5565	91.1666	87.8615	4.67403				8.29583		527.643	424.626	476.134	72.8439	71.3565	72.2557	71.8061	0.63587				8.29583		84.4033	72.5381	78.4707	8.38994	103.152	114.88	109.016	8.29232
8.36667		87.9029	61.7305	74.8167	18.5066	17.4477	9.89672	13.6722	5.33938				8.4375		222.798	198.214	210.506	17.3834	84.8643	91.5593	88.2118	4.73407				8.36667		533.692	429.196	481.444	73.8898	71.5861	72.8298	72.208	0.87944				8.36667		84.9224	73.0522	78.9873	8.39349	103.403	115.369	109.386	8.46191
8.4375		88.8724	62.3675	75.62	18.7418	17.5164	9.94577	13.7311	5.35328				8.50833		225.311	200.195	212.753	17.7598	85.1699	91.9556	88.5627	4.79821				8.4375		539.722	433.342	486.532	75.2214	71.7899	73.2641	72.527	1.04242				8.4375		85.4575	73.563	79.5102	8.41066	103.645	115.848	109.747	8.62875
8.50833		89.8518	63.0065	76.4292	18.9825	17.5781	9.99441	13.7863	5.36248				8.57917		227.832	202.149	214.991	18.1609	85.4785	92.3434	88.9109	4.85427				8.50833		545.786	435.047	490.417	78.3045	71.9789	73.6392	72.809	1.17399				8.50833		86.0022	74.0847	80.0434	8.42693	103.922	116.32	110.121	8.76685
8.57917		90.8466	63.6434	77.245	19.2355	17.6392	10.0427	13.841	5.37151				8.65		230.347	204.061	217.204	18.5876	85.7854	92.7204	89.2529	4.90377				8.57917		551.898	437.2	494.549	81.1036	72.1611	73.8074	72.9842	1.16417				8.57917		86.5352	74.6122	80.5737	8.43081	104.212	116.797	110.505	8.89934
8.65		91.8535	64.2773	78.0654	19.4993	17.7011	10.0913	13.8962	5.38094				8.72083		232.855	205.95	219.403	19.0248	86.0851	93.0806	89.5828	4.94655				8.65		558.061	441.324	499.693	82.5456	72.3414	74.0242	73.1828	1.18987				8.65		87.0613	75.1331	81.0972	8.43454	104.476	117.279	110.877	9.05298
8.72083		92.8702	64.9135	78.8918	19.7684	17.7637	10.1395	13.9516	5.39108				8.79167		235.358	207.876	221.617	19.4323	86.3777	93.4203	89.899	4.97986				8.72083		564.283	445.903	505.093	83.7073	72.5212	74.4166	73.4689	1.34025				8.72083		87.5802	75.6512	81.6157	8.43511	104.719	117.751	111.235	9.21496
8.79167		93.8861	65.5512	79.7187	20.0358	17.8265	10.1874	14.007	5.40164				8.8625		237.858	209.845	223.852	19.8083	86.6638	93.7655	90.2146	5.02167				8.79167		570.519	450.214	510.366	85.0689	72.7105	74.8392	73.7749	1.50522				8.79167		88.0921	76.1679	82.13	8.43167	104.95	118.217	111.583	9.38106
8.8625		94.914	66.2704	80.5922	20.254	17.8902	10.2679	14.079	5.38977				8.93333		240.373	211.839	226.106	20.1767	86.9436	94.1283	90.5359	5.08035				8.8625		576.729	454.174	515.452	86.6594	72.9038	75.2511	74.0775	1.65976				8.8625		88.6041	76.6832	82.6436	8.42932	105.178	118.678	111.928	9.54615
8.93333		95.9439	67.0015	81.4727	20.4654	17.9494	10.3561	14.1528	5.36931				9.00417		242.896	213.849	228.372	20.5388	87.2219	94.4874	90.8547	5.13755				8.93333		582.945	458.601	520.773	87.9244	73.0891	75.7107	74.3999	1.85378				8.93333		89.1179	77.1968	83.1574	8.42948	105.397	119.134	112.266	9.71394
9.00417		96.9547	67.6757	82.3152	20.7034	18.0044	10.3808	14.1926	5.39071				9.075		245.415	215.874	230.644	20.8889	87.498	94.8369	91.1674	5.18939				9.00417		589.174	463.044	526.109	89.1873	73.2702	76.2603	74.7652	2.11431				9.00417		89.6336	77.7097	83.6716	8.43143	105.61	119.586	112.598	9.88241
9.075		97.9642	68.3031	83.1336	20.9735	18.063	10.4016	14.2323	5.41744				9.14583		247.924	217.892	232.908	21.2361	87.7702	95.1845	91.4773	5.24268				9.075		595.592	467.448	531.52	90.6116	73.4469	76.7555	75.1012	2.33957				9.075		90.1513	78.2222	84.1867	8.43512	105.821	120.033	112.927	10.0492
9.14583		98.9809	68.8636	83.9223	21.2961	18.125	10.4489	14.2869	5.42784				9.21667		250.418	219.885	235.151	21.5901	88.0398	95.5256	91.7827	5.29328				9.14583		602.207	471.902	537.055	92.1391	73.6307	77.2091	75.4199	2.53029				9.14583		90.6806	78.734	84.7073	8.44749	106.025	120.475	113.25	10.2175
9.21667		100.005	69.4302	84.7174	21.6194	18.1863	10.4901	14.3382	5.44204				9.2875		252.913	221.895	237.404	21.933	88.3037	95.8554	92.0795	5.33986				9.21667		608.75	478.647	543.699	91.9964	73.8679	77.6559	75.7619	2.67845				9.21667		91.2018	79.2452	85.2235	8.45455	106.228	120.914	113.571	10.3844
9.2875		101.043	70.0325	85.5377	21.9276	18.2468	10.5341	14.3905	5.45376				9.35833		255.419	223.934	239.677	22.2632	88.5637	96.1838	92.3738	5.38817				9.2875		615.2	486.186	550.693	91.2263	74.1274	78.1637	76.1455	2.85409				9.2875		91.7056	79.7541	85.7298	8.45098	106.433	121.349	113.891	10.5471
9.35833		102.098	70.6654	86.3817	22.2262	18.3085	10.5801	14.4443	5.46476				9.42917		257.93	225.999	241.965	22.5786	88.8248	96.513	92.6689	5.43636				9.35833		621.614	491.912	556.763	91.7128	74.3486	78.8913	76.6199	3.21222				9.35833		92.2193	80.2715	86.2454	8.4484	106.634	121.779	114.207	10.709
9.42917		103.163	71.3121	87.2375	22.5219	18.3703	10.6276	14.499	5.47491				9.5		260.45	228.076	244.263	22.8917	89.0844	96.8401	92.9623	5.48411				9.42917		627.988	497.046	562.517	92.5902	74.5477	79.6303	77.089	3.59388				9.42917		92.7275	80.7957	86.7616	8.43702	106.832	122.21	114.521	10.8743
9.5		104.227	71.9742	88.1008	22.8065	18.4315	10.6759	14.5537	5.48403				9.57083		262.973	230.16	246.566	23.2029	89.3408	97.167	93.2539	5.53395				9.5		634.342	501.965	568.153	93.6052	74.7452	80.1945	77.4699	3.85318				9.5		93.2341	81.3111	87.2726	8.43078	107.03	122.644	114.837	11.0408
9.57083		105.29	72.6354	88.9629	23.0906	18.4926	10.7243	14.6084	5.49307				9.64167		265.512	232.245	248.879	23.5234	89.5931	97.4925	93.5428	5.58575				9.57083		640.694	506.9	573.797	94.6068	74.9458	80.7179	77.8318	4.08147				9.57083		93.7453	81.8175	87.7814	8.43426	107.221	123.072	115.146	11.2087
9.64167		106.354	73.2878	89.8208	23.3812	18.5539	10.7719	14.6629	5.50269				9.7125		268.056	234.327	251.192	23.8497	89.8424	97.8125	93.8275	5.6357				9.64167		647.033	511.724	579.378	95.678	75.1414	81.2223	78.1818	4.29985				9.64167		94.2476	82.3176	88.2826	8.43578	107.406	123.491	115.449	11.3733
9.7125		107.414	73.9432	90.6784	23.6671	18.6144	10.8198	14.7171	5.51161				9.78333		270.593	236.422	253.507	24.1625	90.0904	98.1282	94.1093	5.68362				9.7125		653.355	516.468	584.912	96.7938	75.3293	81.7163	78.5228	4.51625				9.7125		94.7551	82.8148	88.7849	8.44303	107.6	123.902	115.751	11.5273
9.78333		108.475	74.5997	91.5375	23.9536	18.6744	10.8674	14.7708	5.52038				9.85417		273.138	238.547	255.842	24.4594	90.335	98.4469	94.391	5.73599				9.78333		659.706	521.356	590.531	97.8282	75.5102	82.2024	78.8563	4.73214				9.78333		95.2674	83.3325	89.2999	8.43928	107.79	124.307	116.048	11.6798
9.85417		109.538	75.2522	92.3953	24.244	18.7339	10.9143	14.8241	5.52933				9.925		275.682	240.689	258.185	24.7439	90.5759	98.7729	94.6744	5.79617				9.85417		666.095	526.233	596.164	98.8975	75.6903	82.6935	79.1919	4.95196				9.85417		95.7815	83.8645	89.823	8.42658	107.972	124.721	116.347	11.8427
9.925		110.6	75.9026	93.2512	24.5346	18.7931	10.961	14.877	5.53813				9.99583		278.237	242.837	260.537	25.0319	90.8124	99.0965	94.9545	5.85777				9.925		672.468	531.011	601.74	100.025	75.869	83.1779	79.5235	5.16816				9.925		96.3143	84.38	90.3471	8.43878	108.154	125.152	116.653	12.0194
9.99583		111.666	76.5472	94.1066	24.8327	18.8522	11.0076	14.9299	5.54697				10.0667		280.79	244.99	262.89	25.3148	91.0479	99.4158	95.2318	5.917				9.99583		678.827	535.908	607.367	101.059	76.0426	83.6441	79.8434	5.3751				9.99583		96.8715	84.8793	90.8754	8.47975	108.339	125.578	116.958	12.1898
10.0667		112.733	77.1946	94.964	25.1297	18.9117	11.0546	14.9831	5.55581				10.1375		283.274	247.141	265.207	25.5501	91.2814	99.7304	95.5059	5.97432				10.0667		685.187	540.828	613.007	102.077	76.2152	84.1484	80.1818	5.60961				10.0667		97.4163	85.3674	91.3918	8.51985	108.592	125.981	117.287	12.296
10.1375		113.804	77.8495	95.8267	25.4235	18.9717	11.1014	15.0365	5.5651				10.2083		285.699	249.315	267.507	25.7274	91.5009	100.035	95.7678	6.03424				10.1375		691.55	545.747	618.649	103.098	76.3876	84.6551	80.5213	5.84599				10.1375		97.9335	85.8492	91.8914	8.54493	108.867	126.372	117.62	12.3779
10.2083		114.881	78.5008	96.6908	25.7245	19.0312	11.148	15.0896	5.5743				10.2792		288.134	251.498	269.816	25.9055	91.7017	100.349	96.0254	6.11459				10.2083		697.914	550.599	624.257	104.167	76.5566	85.144	80.8503	6.07222				10.2083		98.452	86.3286	92.3903	8.57254	109.085	126.757	117.921	12.4965
10.2792		115.961	79.1559	97.5586	26.0253	19.0897	11.1943	15.142	5.58296				10.35		290.622	253.649	272.135	26.1434	91.8952	100.671	96.2829	6.20513				10.2792		704.293	555.418	629.855	105.271	76.7234	85.6249	81.1741	6.29433				10.2792		98.9835	86.8065	92.895	8.61044	109.279	127.137	118.208	12.6273
10.35		117.04	79.8106	98.4252	26.3251	19.1478	11.2406	15.1942	5.59127				10.4208		293.257	255.779	274.518	26.501	92.0917	100.975	96.5334	6.28151				10.35		710.702	560.294	635.498	106.355	76.8906	86.0699	81.4802	6.49072				10.35		99.5259	87.284	93.4049	8.65632	109.485	127.511	118.498	12.746
10.4208		118.117	80.4554	99.2861	26.6306	19.2064	11.2865	15.2465	5.60023				10.4917		295.953	257.925	276.939	26.8897	92.3264	101.266	96.7964	6.32154				10.4208		717.096	565.077	641.087	107.494	77.0563	86.5191	81.7877	6.69117				10.4208		100.058	87.7602	93.9094	8.69618	109.699	127.88	118.79	12.8559
10.4917		119.202	81.1027	100.153	26.9405	19.2651	11.3318	15.2984	5.6097				10.5625		298.578	260.074	279.326	27.226	92.5898	101.561	97.0753	6.34346				10.4917		723.496	569.875	646.685	108.626	77.2199	86.9686	82.0942	6.89339				10.4917		100.582	88.2357	94.4088	8.73006	109.888	128.246	119.067	12.9812
10.5625		120.298	81.7527	101.025	27.2553	19.3232	11.3773	15.3503	5.6186				10.6333		301.182	262.231	281.707	27.5428	92.8357	101.855	97.3452	6.37729				10.5625		729.956	574.771	652.363	109.733	77.38	87.4257	82.4029	7.1034				10.5625		101.106	88.7111	94.9087	8.76473	110.059	128.609	119.334	13.1164
10.6333		121.399	82.3932	101.896	27.5809	19.3817	11.4228	15.4023	5.62778				10.7042		303.772	264.394	284.083	27.8442	93.0668	102.144	97.6055	6.41858				10.6333		736.457	579.74	658.098	110.816	77.5354	87.8959	82.7156	7.326				10.6333		101.628	89.1858	95.407	8.79819	110.22	128.969	119.595	13.2573
10.7042		122.501	83.0277	102.764	27.9121	19.4404	11.4682	15.4543	5.63716				10.775		306.347	266.557	286.452	28.1356	93.2893	102.429	97.8592	6.46279				10.7042		742.945	584.712	663.828	111.888	77.689	88.3539	83.0215	7.54124				10.7042		102.149	89.6592	95.904	8.83146	110.377	129.326	119.852	13.3991
10.775		123.601	83.6655	103.633	28.2388	19.4988	11.5133	15.506	5.64659				10.8458		308.913	268.732	288.822	28.4123	93.5038	102.716	98.1098	6.51389				10.775		749.392	589.671	669.532	112.939	77.8356	88.8172	83.3264	7.76515				10.775		102.675	90.1299	96.4024	8.87063	110.535	129.68	120.108	13.5376
10.8458		124.699	84.2954	104.497	28.5697	19.5572	11.5582	15.5577	5.65612				10.9167		311.476	270.918	291.197	28.6791	93.7152	103.005	98.3603	6.56908				10.8458		755.827	594.607	675.217	114	77.9786	89.2931	83.6358	8.00055				10.8458		103.204	90.5991	96.9015	8.913	110.691	130.031	120.361	13.6758
10.9167		125.798	84.9313	105.365	28.8969	19.6154	11.6027	15.6091	5.66584				10.9875		314.048	273.146	293.597	28.9224	93.9258	103.286	98.6059	6.61869				10.9167		762.301	599.49	680.895	115.125	78.1283	89.7553	83.9418	8.22154				10.9167		103.731	91.0683	97.3996	8.95385	110.84	130.379	120.61	13.8161
10.9875		126.902	85.5743	106.238	29.2229	19.6734	11.6478	15.6606	5.67498				11.0583		316.603	275.39	295.996	29.1423	94.133	103.573	98.8531	6.67521				10.9875		768.801	604.415	686.608	116.239	78.2784	90.1928	84.2356	8.42474				10.9875		104.263	91.5358	97.8995	8.99959	110.987	130.725	120.856	13.9569
11.0583		128.016	86.2123	107.114	29.5597	19.7317	11.6927	15.7122	5.68442				11.1292		319.155	277.614	298.384	29.3735	94.3355	103.862	99.0988	6.73624				11.0583		775.274	608.945	692.11	117.612	78.4259	90.6151	84.5205	8.61905				11.0583		104.796	92.0013	98.3988	9.04748	111.135	131.068	121.101	14.0948
11.1292		129.132	86.8575	107.995	29.8925	19.7905	11.7372	15.7639	5.69451				11.2		321.714	279.836	300.775	29.6124	94.5362	104.137	99.3367	6.78896				11.1292		781.72	613.452	697.586	118.984	78.5748	90.9726	84.7737	8.76654				11.1292		105.33	92.4657	98.8977	9.09615	111.284	131.407	121.346	14.2293
11.2		130.249	87.5017	108.875	30.2271	19.849	11.7825	15.8157	5.70385				11.2708		324.267	282.062	303.164	29.8439	94.7356	104.407	99.5713	6.83877				11.2		788.143	618.305	703.224	120.093	78.7211	91.3782	85.0496	8.94995				11.2		105.875	92.9278	99.4016	9.15538	111.426	131.744	121.585	14.3668
11.2708		131.37	88.1398	109.755	30.5681	19.9066	11.8273	15.867	5.71289				11.3417		326.83	284.295	305.563	30.0773	94.9334	104.677	99.805	6.88951				11.2708		794.479	623.196	708.838	121.115	78.8628	91.8317	85.3473	9.17042				11.2708		106.432	93.3884	99.9101	9.22311	111.564	132.077	121.82	14.5048
11.3417		132.485	88.7714	110.628	30.9105	19.9641	11.8713	15.9177	5.72247				11.4125		329.385	286.527	307.956	30.3047	95.1306	104.946	100.038	6.94035				11.3417		800.745	628.107	714.426	122.073	79.0054	92.251	85.6282	9.36605				11.3417		106.983	93.8488	100.416	9.28701	111.706	132.407	122.057	14.6377
11.4125		133.6	89.4086	111.504	31.2482	20.0216	11.9156	15.9686	5.73184				11.4833		331.923	288.764	310.343	30.5181	95.3256	105.214	100.27	6.99184				11.4125		807.006	633.06	720.033	122.999	79.1473	92.673	85.9102	9.56407				11.4125		107.529	94.3093	100.919	9.34762	111.848	132.736	122.292	14.7697
11.4833		134.721	90.0531	112.387	31.5853	20.0785	11.9607	16.0196	5.74018				11.5542		334.471	290.993	312.732	30.7438	95.5168	105.478	100.497	7.04344				11.4833		813.298	638.167	725.733	123.836	79.2864	93.0874	86.1869	9.75879				11.4833		108.078	94.7941	101.436	9.39289	111.988	133.062	122.525	14.9014
11.5542		135.847	90.6931	113.27	31.9289	20.1354	12.0057	16.0706	5.74857				11.625		337.039	293.219	315.129	30.9855	95.7054	105.734	100.72	7.09137				11.5542		819.615	643.336	731.475	124.648	79.4262	93.516	86.4711	9.96302				11.5542		108.619	95.2917	101.955	9.42348	112.121	133.408	122.765	15.0521
11.625		136.98	91.3239	114.152	32.2836	20.1927	12.05	16.1213	5.75775				11.6958		339.611	295.448	317.53	31.2281	95.8947	105.989	100.942	7.13778				11.625		825.957	648.44	737.198	125.523	79.5587	93.9749	86.7668	10.1938				11.625		109.155	95.7702	102.463	9.4645	112.256	133.767	123.011	15.2104
11.6958		138.119	91.9514	115.035	32.6454	20.2501	12.0938	16.172	5.76737				11.7667		342.166	297.665	319.915	31.4673	96.0825	106.246	101.164	7.1865				11.6958		832.348	653.463	742.905	126.491	79.6878	94.4162	87.052	10.4146				11.6958		109.701	96.2369	102.969	9.52026	112.395	134.108	123.251	15.3538
11.7667		139.275	92.5813	115.928	33.0174	20.3073	12.1379	16.2226	5.77668				11.8375		344.711	299.889	322.3	31.6936	96.2662	106.497	101.382	7.23449				11.7667		838.75	658.531	748.641	127.434	79.8246	94.8175	87.321	10.6015				11.7667		110.252	96.6968	103.475	9.5853	112.526	134.436	123.481	15.4923
11.8375		140.4	93.2141	116.807	33.3653	20.3652	12.1814	16.2733	5.78684				11.9083		347.266	302.127	324.696	31.9182	96.4467	106.743	101.595	7.28041				11.8375		845.136	663.618	754.377	128.352	79.9645	95.2355	87.6	10.7982				11.8375		110.799	97.1509	103.975	9.65048	112.656	134.755	123.706	15.6265
11.9083		141.581	93.857	117.719	33.7461	20.4232	12.2256	16.3244	5.79658				11.9792		349.845	304.369	327.107	32.1563	96.6283	106.986	101.807	7.32418				11.9083		851.501	668.671	760.086	129.28	80.1052	95.6509	87.8781	10.9925				11.9083		111.336	97.6011	104.469	9.71224	112.786	135.069	123.927	15.757
11.9792		142.925	94.5004	118.713	34.2414	20.4852	12.271	16.3781	5.80837				12.05		352.413	306.619	329.516	32.3816	96.8103	107.223	102.017	7.36284				11.9792		857.865	673.743	765.804	130.194	80.244	96.0463	88.1451	11.1739				11.9792		111.879	98.0491	104.964	9.77897	112.908	135.378	124.143	15.8887
12.05		144.293	95.1372	119.715	34.7585	20.5558	12.3151	16.4354	5.82701				12.1208		354.969	308.852	331.911	32.6094	96.9879	107.457	102.222	7.40278				12.05		864.222	678.821	771.521	131.098	80.3769	96.4762	88.4265	11.3839				12.05		112.413	98.495	105.454	9.84176	113.032	135.683	124.358	16.0168
12.1208		145.571	95.7664	120.669	35.2174	20.6283	12.3592	16.4937	5.84715				12.1917		357.534	311.056	334.295	32.8649	97.1627	107.691	102.427	7.44465				12.1208		870.619	683.883	777.251	132.042	80.5048	96.9086	88.7067	11.5993				12.1208		112.944	98.9389	105.941	9.90314	113.157	135.986	124.572	16.142
12.1917		146.779	96.3928	121.586	35.6284	20.6942	12.4029	16.5486	5.86286				12.2625		360.087	313.244	336.666	33.1225	97.3376	107.917	102.627	7.48048				12.1917		877.067	688.999	783.033	132.984	80.6333	97.3246	88.9789	11.8025				12.1917		113.486	99.3812	106.433	9.9734	113.28	136.284	124.782	16.2665
12.2625		147.998	97.0247	122.512	36.0438	20.7553	12.446	16.6007	5.87555				12.3333		362.63	315.438	339.034	33.3701	97.5106	108.134	102.823	7.51215				12.2625		883.491	694.112	788.802	133.911	80.7648	97.7614	89.2631	12.0184				12.2625		114.045	99.8236	106.934	10.0559	113.4	136.581	124.991	16.3909
12.3333		149.205	97.6556	123.43	36.4511	20.8185	12.4897	16.6541	5.88934																	12.3333		889.929	699.217	794.573	134.854	80.8958	98.1799	89.5379	12.2217				12.3333		114.62	100.266	107.443	10.1504	113.533	136.875	125.204	16.5052
12.4042		150.412	98.2809	124.346	36.8622	20.8807	12.533	16.7068	5.90267																	12.4042		896.395	704.333	800.364	135.809	81.0234	98.5884	89.8059	12.4204				12.4042		115.194	100.706	107.95	10.2444	113.68	137.167	125.424	16.6074
12.475		151.66	98.9157	125.288	37.2955	20.9422	12.5762	16.7592	5.91562																	12.475		902.848	709.428	806.138	136.769	81.1526	98.9989	90.0757	12.6193				12.475		115.766	101.146	108.456	10.3378	113.819	137.456	125.638	16.7139
12.5458		152.906	99.5533	126.23	37.7263	21.0053	12.62	16.8127	5.92931																	12.5458		909.29	714.473	811.881	137.757	81.2822	99.3965	90.3393	12.8088				12.5458		116.337	101.585	108.961	10.4316	113.945	137.743	125.844	16.828
12.6167		153.801	100.183	126.992	37.9139	21.0679	12.6639	16.8659	5.94255																	12.6167		915.781	719.528	817.654	138.771	81.4072	99.765	90.5861	12.9809				12.6167		116.899	102.025	109.462	10.5175	114.064	138.029	126.047	16.9463
12.6875		154.671	100.812	127.741	38.0837	21.1134	12.7075	16.9105	5.9439																	12.6875		922.31	724.65	823.48	139.767	81.5339	100.135	90.8344	13.1529				12.6875		117.456	102.467	109.961	10.599	114.182	138.314	126.248	17.064

## Sheet: Supp Fig 21
Supp Fig 21
Left Y axis
Time (h)		Product (µmol g−1(TiO2))									Right Y axis
		H2 (3 sun, 25 °C)				CO (3 sun, 25 °C)					CO Selectivity (%)
		Run 1	Run 2	Average	s.d.	Run 1	Run 2	Average	s.d.		Run 1	Run 2	Average	s.d.
0		0	0	0	0	0	0	0	0		--	--	--	--
0.07083		-0.05455	0.01912	-0.01771	0.0521	0	0	0	0		--	--	--	--
0.15		-0.11234	0.04219	-0.03507	0.10927	0.13159	0.06854	0.10006	0.04458		--	--	--	--
0.22083		-0.17646	0.06174	-0.05736	0.16843	0.2217	0.11954	0.17062	0.07223		--	--	--	--
0.29167		-0.2416	0.07704	-0.08228	0.22531	0.29405	0.16815	0.2311	0.08902		--	--	--	--
0.3625		-0.30836	0.09699	-0.10568	0.28663	0.36472	0.22967	0.29719	0.0955		--	--	--	--
0.43333		-0.37405	0.12058	-0.12674	0.34975	0.43015	0.28847	0.35931	0.10018		--	--	--	--
0.50417		-0.4374	0.13975	-0.14882	0.40811	0.48872	0.33822	0.41347	0.10642		--	--	--	--
0.575		-0.50098	0.15954	-0.17072	0.46706	0.54653	0.38616	0.46634	0.1134		--	--	--	--
0.64583		-0.56828	0.18156	-0.19336	0.53021	0.59794	0.43189	0.51492	0.11742		--	--	--	--
0.71667		-0.63676	0.20044	-0.21816	0.59199	0.6467	0.47348	0.56009	0.12248		--	--	--	--
0.7875		-0.70181	0.21686	-0.24248	0.6496	0.70194	0.51271	0.60733	0.13381		--	--	--	--
0.85833		-0.73014	0.23393	-0.24811	0.6817	0.77993	0.55144	0.66568	0.16156		98.5207	93.3351	95.9279	3.66678
0.92917		-0.68472	0.252	-0.21636	0.66236	1.19881	0.58818	0.8935	0.43178		92.9281	85.9307	89.4294	4.94787
1		-0.57384	0.27082	-0.15151	0.59727	2.09258	0.62299	1.35779	1.03916		89.6999	81.9462	85.823	5.48275
1.07083		-0.42025	0.28616	-0.06704	0.49951	3.23488	0.65681	1.94584	1.82297		87.8048	79.3338	83.5693	5.9899
1.14167		-0.22514	0.30488	0.03987	0.37478	4.44789	0.6872	2.56755	2.65921		85.6218	76.9786	81.3002	6.11165
1.2125		0.01457	0.36622	0.19039	0.24866	5.71252	0.73947	3.22599	3.51648		84.3251	74.5299	79.4275	6.92631
1.28333		0.28612	0.50113	0.39363	0.15203	7.06683	1.02488	4.04586	4.2723		84.0093	74.0908	79.05	7.01342
1.35417		0.61314	0.70317	0.65815	0.06366	8.50951	1.81006	5.15979	4.73723		81.9449	71.6244	76.7846	7.29768
1.425		0.98461	0.95352	0.96907	0.02199	10.0969	3.15928	6.6281	4.90566		81.0278	72.2746	76.6512	6.1895
1.49583		1.37361	1.24387	1.30874	0.09174	11.7324	4.96492	8.34864	4.7853		80.9777	68.6919	74.8348	8.68738
1.56667		1.76769	1.56801	1.66785	0.1412	13.3909	7.07831	10.2346	4.46369		80.4036	70.3577	75.3807	7.10357
1.6375		2.16258	1.91261	2.0376	0.17676	15.0386	9.39088	12.2148	3.99357		80.4102	71.1372	75.7737	6.557
1.70833		2.57564	2.27615	2.4259	0.21178	16.6593	11.8406	14.2499	3.40731		80.0511	71.1903	75.6207	6.26553
1.77917		2.99346	2.66221	2.82783	0.23423	18.3352	14.3887	16.362	2.79064		81.1275	70.7145	75.921	7.36309
1.85		3.41065	3.05757	3.23411	0.24967	20.0707	16.9797	18.5252	2.18566		79.8029	71.4877	75.6453	5.87969
1.92083		3.83229	3.46074	3.64651	0.26273	21.7906	19.5968	20.6937	1.55126		79.761	71.0552	75.4081	6.15598
1.99167		4.25156	3.87578	4.06367	0.26571	23.4544	22.2632	22.8588	0.8423		79.8943	69.3498	74.6221	7.45613
2.0625		4.67852	4.30211	4.49031	0.26616	25.1136	24.9494	25.0315	0.11609		81.3285	69.7647	75.5466	8.17684
2.13333		5.10657	4.73752	4.92204	0.26095	26.8934	27.6354	27.2644	0.52465		80.7815	70.9036	75.8426	6.98472
2.20417		5.52402	5.1846	5.35431	0.24001	28.7259	30.3418	29.5339	1.14268		80.1244	70.2941	75.2092	6.95104
2.275		5.95603	5.64211	5.79907	0.22198	30.4449	33.0579	31.7514	1.84768		81.9439	71.1219	76.5329	7.65235
2.34583		6.4081	6.10772	6.25791	0.2124	32.3004	35.7763	34.0384	2.45785		80.7061	68.8496	74.7779	8.38385
2.41667		6.84188	6.58482	6.71335	0.18177	34.2713	38.4877	36.3795	2.98145		80.9353	70.6133	75.7743	7.29872
2.4875		7.25738	7.06494	7.16116	0.13608	36.0986	41.1891	38.6439	3.59955		81.6543	71.9944	76.8243	6.83055
2.55833		7.69143	7.55267	7.62205	0.09812	37.9055	43.8897	40.8976	4.2315		80.9044	71.6933	76.2988	6.51328
2.62917		8.1325	8.04856	8.09053	0.05936	39.7893	46.589	43.1891	4.80813		81.2404	71.3843	76.3123	6.96932
2.7		8.56113	8.54631	8.55372	0.01048	41.6782	49.2839	45.4811	5.37802		81.2841	71.2137	76.2489	7.1208
2.77083		8.98031	9.0479	9.01411	0.0478	43.5371	51.9586	47.7479	5.95488		80.8809	72.7566	76.8188	5.74477
2.84167		9.39232	9.55249	9.4724	0.11325	45.3343	54.5918	49.9631	6.54605		80.835	72.1507	76.4929	6.14069
2.9125		9.81392	10.0572	9.93556	0.17202	47.0747	57.1922	52.1335	7.15413		80.4057	69.7133	75.0595	7.56073
2.98333		10.2342	10.5653	10.3997	0.23418	48.8283	59.7685	54.2984	7.73594		80.7116	70.0839	75.3978	7.51493
3.05417		10.6379	11.0804	10.8591	0.3129	50.5692	62.3126	56.4409	8.30379		81.085	73.2495	77.1673	5.54052
3.125		11.0438	11.6028	11.3233	0.39523	52.2791	64.8364	58.5578	8.87942		80.5479	74.0486	77.2982	4.59566
3.19583		11.451	12.1241	11.7875	0.47599	53.9891	67.3618	60.6754	9.45591		80.8682	74.5176	77.6929	4.49056
3.26667		11.8618	12.6393	12.2505	0.54972	55.6923	69.853	62.7727	10.0131		80.6199	73.6873	77.1536	4.90204
3.3375		12.2673	13.1537	12.7105	0.62678	57.4149	72.2844	64.8496	10.5143		81.0538	74.9109	77.9824	4.34364
3.40833		12.7005	13.6876	13.194	0.69802	59.1248	74.6935	66.9091	11.0087		81.3448	74.5037	77.9243	4.83745
3.47917		13.1626	14.2336	13.6981	0.75733	60.9974	77.0915	69.0444	11.3803		81.3318	70.7716	76.0517	7.46717
3.55		13.5958	14.7719	14.1839	0.83164	63.0118	79.4861	71.2489	11.6491		80.9764	72.1404	76.5584	6.24804
3.62083		14.0125	15.308	14.6602	0.91606	64.8782	81.862	73.3701	12.0093		80.927	75.4041	78.1655	3.90527
3.69167		14.4282	15.8386	15.1334	0.99729	66.6491	84.2127	75.4309	12.4194		81.1784	76.7453	78.9618	3.13468
3.7625		14.8322	16.3656	15.5989	1.08428	68.4274	86.5598	77.4936	12.8216		81.093	76.4553	78.7742	3.27934
3.83333		15.2341	16.8954	16.0647	1.17468	70.1652	88.898	79.5316	13.2462		79.9996	76.5377	78.2686	2.4479
3.90417		15.6332	17.4279	16.5305	1.26906	71.8295	91.2045	81.517	13.7002		80.6884	75.0635	77.876	3.9774
3.975		16.0367	17.9523	16.9945	1.35459	73.4603	93.4713	83.4658	14.1499		80.5219	76.4647	78.4933	2.86891
4.04583		16.4473	18.472	17.4597	1.43167	75.1369	95.7061	85.4215	14.5446		80.2566	73.7244	76.9905	4.61897
4.11667		16.8473	18.9967	17.922	1.51985	76.8207	97.917	87.3689	14.9173		80.0445	76.6661	78.3553	2.38888
4.1875		17.2448	19.5201	18.3824	1.6089	78.436	100.099	89.2675	15.3181		80.2107	76.4251	78.3179	2.67684
4.25833		17.6465	20.0351	18.8408	1.689	80.0386	102.238	91.1384	15.6975		80.0776	76.4416	78.2596	2.57106
4.32917		18.0469	20.5484	19.2977	1.76883	81.6598	104.332	92.996	16.0318		80.1065	77.57	78.8383	1.7936
4.4		18.4633	21.0627	19.763	1.83803	83.2709	106.399	94.8351	16.3543		80.7541	76.6822	78.7182	2.87924
4.47083		19.0531	21.5781	20.3156	1.78541	84.9847	108.447	96.7158	16.5902		80.0508	77.1813	78.616	2.02905
4.54167		19.6264	22.0914	20.8589	1.74303	87.3916	110.475	98.9335	16.3227		80.3357	77.0138	78.6748	2.34896
4.6125		20.0244	22.6051	21.3148	1.82483	89.7069	112.498	101.102	16.1156		81.5726	76.9927	79.2827	3.23849
4.68333		20.423	23.1211	21.7721	1.90783	91.3993	114.51	102.955	16.3418		79.3464	76.7431	78.0448	1.84077
4.75417		20.8934	23.6307	22.262	1.93559	93.045	116.516	104.78	16.5964		77.3379	76.9828	77.1603	0.25107
4.825		21.3741	24.1441	22.7591	1.95869	94.7373	118.508	106.623	16.8086		79.9329	76.5671	78.25	2.37992
4.89583		21.8014	24.6623	23.2319	2.02299	96.4999	120.488	108.494	16.962		80.6115	76.5773	78.5944	2.85257
4.96667		22.2157	25.1765	23.6961	2.09359	98.2393	122.454	110.346	17.122		79.8991	77.6004	78.7498	1.62538
5.0375		22.6198	25.685	24.1524	2.16739	99.9253	124.398	112.162	17.3046		79.8035	77.6465	78.725	1.52526
5.10833		23.0166	26.1895	24.603	2.24354	101.527	126.32	113.923	17.5313		80.1484	77.0218	78.5851	2.21082
5.17917		23.416	26.6902	25.0531	2.31525	103.111	128.226	115.669	17.759		79.6053	79.2988	79.452	0.21674
5.25		23.825	27.1938	25.5094	2.38209	104.696	130.119	117.408	17.9768		79.5204	77.2541	78.3873	1.60254
5.32083		24.223	27.7032	25.9631	2.46091	106.289	131.997	119.143	18.1786		80.2715	79.2326	79.752	0.73466
5.39167		24.6065	28.2162	26.4114	2.55244	107.87	133.873	120.871	18.3867		80.1208	74.7394	77.4301	3.80527
5.4625		25.0005	28.7265	26.8635	2.63474	109.423	135.741	122.582	18.6092		79.6056	77.7271	78.6663	1.32833
5.53333		25.3936	29.2305	27.3121	2.71311	110.985	137.581	124.283	18.8066		80.3904	77.8907	79.1405	1.76752
5.60417		25.796	29.7329	27.7644	2.78382	112.556	139.403	125.98	18.9837		80.8505	78.0279	79.4392	1.99587
5.675		26.2012	30.2315	28.2163	2.84984	114.232	141.216	127.724	19.0807		80.615	73.7573	77.1861	4.84916
5.74583		26.5841	30.7265	28.6553	2.92913	115.931	143.016	129.473	19.1519		79.8058	77.6611	78.7335	1.51652
5.81667		26.9696	31.2251	29.0974	3.00909	117.484	144.807	131.145	19.3201		79.8964	78.0102	78.9533	1.33371
5.8875		27.3703	31.7299	29.5501	3.08266	119.012	146.597	132.804	19.5056		79.1683	77.4577	78.313	1.20957
5.95833		27.7891	32.2298	30.0095	3.14007	120.568	148.378	134.473	19.6648		78.9399	78.5003	78.7201	0.31087
6.02917		28.1781	32.723	30.4506	3.21371	122.148	150.137	136.142	19.7906		80.098	77.9543	79.0261	1.51582
6.1		28.5452	33.2112	30.8782	3.29939	123.656	151.873	137.764	19.9528		79.7019	77.4527	78.5773	1.59039
6.17083		28.9395	33.6931	31.3163	3.36127	125.114	153.583	139.349	20.1306		79.446	78.3552	78.9006	0.77127
6.24167		29.3352	34.1833	31.7592	3.42813	126.65	155.279	140.965	20.244		79.3987	77.6859	78.5423	1.21117
6.3125		29.7137	34.681	32.1973	3.51243	128.177	156.969	142.573	20.3586		79.8965	77.1628	78.5296	1.93304
6.38333		30.08	35.1668	32.6234	3.59697	129.659	158.651	144.155	20.5008		80.409	77.305	78.857	2.1949
6.45417		30.4416	35.6431	33.0423	3.678	131.138	160.317	145.727	20.6333		79.8752	75.4988	77.687	3.09459
6.525		30.8161	36.1133	33.4647	3.74567	132.597	161.964	147.281	20.7656		79.182	74.2598	76.7209	3.48049
6.59583		31.1988	36.5894	33.8941	3.81174	134.052	163.602	148.827	20.8954		78.8772	77.1468	78.012	1.22358
6.66667		31.5847	37.0835	34.3341	3.88828	135.494	165.247	150.371	21.0386		79.0927	77.2504	78.1716	1.30274
6.7375		31.9645	37.5809	34.7727	3.97142	136.945	166.903	151.924	21.1838		79.1397	77.6659	78.4028	1.04212
6.80833		32.3336	38.0694	35.2015	4.05577	138.383	168.568	153.476	21.3438		79.1099	77.0871	78.0985	1.43035
6.87917		32.698	38.5563	35.6272	4.14248	139.783	170.232	155.007	21.5309		79.6109	77.1161	78.3635	1.76408
6.95		33.0746	39.0431	36.0589	4.22038	141.184	171.88	156.532	21.7056		78.693	77.2047	77.9488	1.0524
7.02083		33.4575	39.5297	36.4936	4.29369	142.613	173.509	158.061	21.8469		78.9285	77.0633	77.9959	1.3189
7.09167		33.8261	40.0056	36.9159	4.36954	144.037	175.124	159.58	21.9817		79.0667	78.8612	78.964	0.14529
7.1625		34.1977	40.4778	37.3378	4.44068	145.423	176.759	161.091	22.1576		79.6466	77.5325	78.5895	1.49489
7.23333		34.5761	40.9637	37.7699	4.51671	146.852	178.414	162.633	22.3175		78.6914	76.8456	77.7685	1.30516
7.30417		34.9528	41.4469	38.1999	4.59204	148.291	180.056	164.174	22.4612		78.7605	77.4459	78.1032	0.92958
7.375		35.329	41.9275	38.6283	4.66588	149.685	181.677	165.681	22.6214		78.4121	75.5704	76.9912	2.00941
7.44583		35.7021	42.4061	39.0541	4.74048	151.066	183.286	167.176	22.7828		78.8618	77.166	78.0139	1.19911
7.51667		36.0746	42.8839	39.4792	4.81486	152.439	184.878	168.659	22.9375		78.3595	77.1192	77.7394	0.87703
7.5875		36.4558	43.3631	39.9094	4.88424	153.809	186.459	170.134	23.087		78.2567	76.5907	77.4237	1.178
7.65833		36.8445	43.8404	40.3424	4.94691	155.185	188.032	171.608	23.227		77.4894	76.7498	77.1196	0.52295
7.72917		37.2267	44.3197	40.7732	5.01552	156.553	189.601	173.077	23.3684		78.5025	76.2244	77.3635	1.61087
7.8		37.5997	44.7943	41.197	5.08735	157.908	191.171	174.539	23.5206		78.3702	80.5433	79.4567	1.53664
7.87083		37.9855	45.267	41.6263	5.14878	159.265	192.74	176.002	23.6704		77.4337	76.3911	76.9124	0.73722
7.94167		38.3773	45.7463	42.0618	5.21067	160.624	194.297	177.461	23.8105		77.8437	76.3658	77.1047	1.04501
8.0125		38.7641	46.2414	42.5027	5.28731	161.984	195.849	178.917	23.9462		77.9012	76.784	77.3426	0.78993
8.08333		39.1416	46.4958	42.8187	5.20024	163.345	197.399	180.372	24.0796		78.1405	76.9834	77.562	0.81818
8.15417		39.5109	46.8129	43.1619	5.16328	164.685	198.176	181.431	23.6818		77.9727	76.6848	77.3287	0.91066
8.225		39.9258	47.3788	43.6523	5.27006	165.999	199.223	182.611	23.4932		80.4114	58.1819	69.2966	15.7187
8.29583		40.3443	47.8471	44.0957	5.30528	167.597	201.145	184.371	23.7218		77.6621	76.386	77.0241	0.90234
8.36667		40.7236	48.2941	44.5088	5.35314	169.196	202.641	185.918	23.6495		77.9979	76.6022	77.3001	0.9869
8.4375		41.0961	48.792	44.944	5.44184	170.527	203.971	187.249	23.6486		78.5182	77.0797	77.7989	1.01718
8.50833		41.4766	49.239	45.3578	5.48886	171.868	205.593	188.731	23.8476		77.6062	77.0286	77.3174	0.40841
8.57917		41.9764	49.4224	45.6994	5.26509	173.221	207.007	190.114	23.89		81.0226	76.9492	78.9859	2.88029
8.65		42.4717	49.7092	46.0905	5.11766	175.197	207.512	191.355	22.8508		77.4905	76.2194	76.855	0.89884
8.72083		42.8498	50.0338	46.4418	5.0799	177.152	208.411	192.781	22.1036		77.8957	76.5149	77.2053	0.97641
8.79167		43.2157	50.2408	46.7282	4.96754	178.468	209.446	193.957	21.9042		77.9065	76.1405	77.0235	1.24873
8.8625		43.6019	50.5747	47.0883	4.93051	179.758	209.99	194.874	21.3775		77.6781	77.0034	77.3407	0.4771
8.93333		43.9978	50.9525	47.4751	4.91767	181.111	210.875	195.993	21.0468		77.83	76.4177	77.1238	0.99864
9.00417		44.3724	51.3799	47.8762	4.95503	182.494	211.967	197.231	20.8406		77.6837	75.306	76.4948	1.68124
9.075		44.7525	51.8332	48.2928	5.0068	183.804	213.266	198.535	20.8329		77.8529	76.3496	77.1013	1.06301
9.14583		45.1256	52.2886	48.7071	5.06504	185.133	214.668	199.901	20.8844		78.238	75.8599	77.0489	1.68158
9.21667		45.4855	52.747	49.1162	5.13469	186.459	216.097	201.278	20.9569		77.8315	77.0479	77.4397	0.55411
9.2875		45.8502	52.9847	49.4175	5.04487	187.738	217.518	202.628	21.058		77.5747	79.7427	78.6587	1.53301
9.35833		46.2188	53.2993	49.759	5.00662	189.009	218.24	203.624	20.6697		77.3748	76.2481	76.8114	0.7967
9.42917		46.5936	53.9153	50.2545	5.17716	190.277	219.196	204.736	20.4493		76.9347	76.7887	76.8617	0.10324
9.5		46.9675	54.3953	50.6814	5.25227	191.543	221.118	206.33	20.9128		77.2648	76.3648	76.8148	0.63637
9.57083		47.3344	54.7493	51.0419	5.24313	192.801	222.58	207.69	21.0565		77.6885	76.6982	77.1933	0.70026
9.64167		47.6996	55.1365	51.4181	5.25864	194.063	223.545	208.804	20.8469		77.164	76.2446	76.7043	0.65017
9.7125		48.0727	55.5634	51.818	5.29671	195.316	224.638	209.977	20.7338		76.7786	76.2399	76.5093	0.38089
9.78333		48.4491	56.0064	52.2278	5.34383	196.563	225.925	211.244	20.7622		77.0926	75.9024	76.4975	0.84164
9.85417		48.8313	56.4618	52.6466	5.39559	197.819	227.282	212.55	20.834		76.1515	75.7614	75.9565	0.27579
9.925		49.2223	56.9242	53.0732	5.44605	199.071	228.656	213.864	20.9195		76.2015	75.31	75.7557	0.6304
9.99583		49.61	57.3865	53.4982	5.49879	200.321	230.035	215.178	21.0109		77.2118	76.9141	77.063	0.2105
10.0667		49.9793	57.8495	53.9144	5.56504	201.599	231.404	216.501	21.0755		77.4783	74.628	76.0532	2.01546
10.1375		50.342	58.3145	54.3282	5.63741	202.859	232.765	217.812	21.1463		76.6617	75.0691	75.8654	1.1262
10.2083		50.7172	58.7804	54.7488	5.70154	204.078	234.13	219.104	21.2504		76.3077	75.07	75.6889	0.87522
10.2792		51.0949	59.245	55.17	5.76294	205.298	235.49	220.394	21.3486		76.6023	74.5786	75.5904	1.43099
10.35		51.4725	59.7059	55.5892	5.82191	206.525	236.837	221.681	21.4342		76.2206	74.8979	75.5593	0.93529
10.4208		51.8486	60.1662	56.0074	5.88146	207.748	238.173	222.96	21.5135		76.3992	74.1733	75.2862	1.57395
10.4917		52.2189	60.6227	56.4208	5.94239	208.959	239.492	224.226	21.5898		76.3516	73.6838	75.0177	1.88643
10.5625		52.5907	61.0759	56.8333	5.99993	210.156	240.8	225.478	21.6679		76.2136	73.9267	75.0702	1.61706
10.6333		52.9611	61.532	57.2465	6.06058	211.352	242.1	226.726	21.7422		76.6723	73.8648	75.2686	1.98521
10.7042		53.3242	61.9879	57.6561	6.12613	212.554	243.403	227.978	21.8132		76.0721	74.3566	75.2144	1.21305
10.775		53.6932	62.4471	58.0702	6.18992	213.728	244.701	229.215	21.9011		76.3146	74.8818	75.5982	1.01318
10.8458		54.0682	62.9042	58.4862	6.24801	214.91	245.991	230.45	21.9778		75.848	73.9592	74.9036	1.33556
10.9167		54.441	63.3535	58.8973	6.30207	216.102	247.273	231.688	22.0408		75.9054	72.9602	74.4328	2.08255
10.9875		54.8457	63.8075	59.3266	6.33695	217.275	248.553	232.914	22.1167		73.2727	73.1993	73.236	0.05191
11.0583		55.2615	64.2677	59.7646	6.36832	218.461	249.836	234.148	22.1857		75.6884	73.0747	74.3815	1.84817
11.1292		55.6391	64.7267	60.1829	6.42594	219.674	251.115	235.394	22.2317		75.2851	71.3146	73.2999	2.80757
11.2		56.009	65.1818	60.5954	6.48611	220.837	252.39	236.614	22.3111		74.363	72.7841	73.5736	1.11645
11.2708		56.3841	65.6351	61.0096	6.54142	221.937	253.661	237.799	22.4328		74.7325	73.1319	73.9322	1.13179
11.3417		56.7528	66.0886	61.4207	6.60141	223.035	254.916	238.976	22.543		74.7887	72.6221	73.7054	1.53202
11.4125		57.1206	66.5417	61.8312	6.66175	224.127	256.16	240.144	22.6502		74.6761	73.114	73.895	1.1046
11.4833		57.4919	66.9927	62.2423	6.71813	225.215	257.395	241.305	22.7543		74.0768	72.9766	73.5267	0.77801
11.5542		57.8693	67.4416	62.6554	6.76866	226.293	258.621	242.457	22.8591		73.9406	77.7715	75.856	2.70884
11.625		58.2674	67.8922	63.0798	6.80573	227.368	259.842	243.605	22.9632		75.4343	74.0328	74.7335	0.99097
11.6958		58.6615	68.3406	63.501	6.84418	228.546	261.057	244.801	22.9887		74.9479	73.0336	73.9908	1.35359
11.7667		59.0492	68.7848	63.917	6.88407	229.741	262.26	246.001	22.9946		75.8733	71.8098	73.8415	2.87328
11.8375		59.44	69.2352	64.3376	6.9262	230.932	263.46	247.196	23.0012		73.7753	72.1285	72.9519	1.16449
11.9083		59.8156	69.683	64.7493	6.97735	232.098	264.663	248.381	23.0269		73.6103	71.0633	72.3368	1.801
11.9792		60.1942	70.1242	65.1592	7.02157	233.15	265.858	249.504	23.128		73.6307	70.5562	72.0934	2.17399
12.05		60.5724	70.5705	65.5715	7.06971	234.207	267.042	250.624	23.2178		74.3102	70.6418	72.476	2.59397
12.1208		60.9452	71.0196	65.9824	7.12369	235.282	268.225	251.754	23.2949		72.7414	69.7697	71.2556	2.10128
12.1917		61.321	71.4669	66.394	7.17422	236.318	269.407	252.862	23.3977		74.419	70.1718	72.2954	3.00322
12.2625		61.704	71.9074	66.8057	7.2149	237.366	270.583	253.975	23.4879		73.108	69.7402	71.4241	2.38142
12.3333		62.1549	72.3476	67.2512	7.20735	238.443	271.752	255.098	23.5529		67.9569	70.0228	68.9899	1.46084
12.4042		62.6002	72.7932	67.6967	7.20756	239.516	272.912	256.214	23.6146		72.2703	70.6493	71.4598	1.14621
12.475		62.9767	73.2413	68.109	7.25815	240.552	274.063	257.308	23.6962		71.8912	70.1192	71.0052	1.25297
12.5458		63.3506	73.6907	68.5207	7.31154	241.524	275.208	258.366	23.8179		71.703	71.0731	71.388	0.44537
12.6167		63.7261	74.1364	68.9312	7.36118	242.476	276.346	259.411	23.9501		71.2605	70.353	70.8067	0.64174
12.6875		64.1056	74.5787	69.3422	7.40555	243.417	277.478	260.447	24.0848		70.8674	69.19	70.0287	1.1861

## Sheet: Supp Fig 22
Supp Fig 22
CotpyP loading		CO (µmol g−1(TiO2))					TONCO
		run 1	run 2	Average	s.d.		run 1	run 2	Average	s.d.
0.05 wt%		243	277	260	24		20	22	21	1
0.005 wt%		122	109	116	9		101	91	96	7

## Sheet: Supp Fig 26
Supp Fig 26
Conversion Composite						Conversion Composite						Conversion Composite
Al2O3|TiO2|CotpyP						Al2O3|TiO2						Al2O3|CotpyP
Product	Amount (µmol g−1(TiO2))					Product	Amount (µmol g−1(TiO2))					Product	Amount (µmol g−1(TiO2))
	run 1	run 2	average	s.d.			run 1	run 2	average	s.d.			run 1	run 2	average	s.d.
H2	64	74	69	7		H2	22	17	20	4		H2	0	0	0	-
CO	243	277	260	24		CO	7	4	6	2		CO	4	2	3	2
Formate	112	143	128	22		Formate	14	9	12	4		Formate	1	1	1	0
GAD dimer	39	58	49	13		GAD dimer	0	0	0	-		GAD dimer	0	0	0	-

## Sheet: Supp Fig 27
Supp Fig 27
Electron Donor		Rate (µmol g−1(TiO2) h−1)
		H2					CO
		data 1	data 2	data 3	average	s.d.	data 1	data 2	data 3	average	s.d.
EG		2	3.4	4.1	3.2	1.1	15	18.6	19.9	17.8	2.5
5% PEI in EG		27.5	27.7	26.1	27.1	0.7	6.3	5.7	5.9	6	0.3

## Sheet: Supp Fig 29
Supp Fig 29a							Supp Fig 29b
Carrier Gas	CO/H2						Time (h)		H2 (µmol g−1(TiO2))
	Run 1	Run 2	average	s.d.					100% CO2				50% CO2 in N2				50% CO2 in air				20% CO2 in air
100% CO2	3.8	3.72	3.76	0.05657					Run 1	Run 2	Average	s.d.	Run 1	Run 2	Average	s.d.	Run 1	Run 2	Average	s.d.	Run 1	Run 2	Average	s.d.
50% CO2 in N2	1.46	1.9	1.68	0.311127
50% CO2 in air	1.75	1.91	1.83	0.113137			0		0	0	0	0	0	0	0	0	0	0	0	0	0	0	0	0
20% CO2 in air	1.05	0.81	0.93	0.169706			0.07083		-0.05455	0.01912	-0.01771	0.0521	0.000736239	0.008	0.00437	0.00514	0.00334	0.01195	0.00765	0.00609	0.00186	0.04214	0.022	0.02848
							0.15		-0.11234	0.04219	-0.03507	0.10927	0.00578	0.00488	0.00533	0.000633818	0.0092	0.04363	0.02641	0.02435	0.01094	0.06735	0.03914	0.03989
							0.22083		-0.17646	0.06174	-0.05736	0.16843	0.01204	0.00253	0.00729	0.00673	0.0154	0.05137	0.03339	0.02543	0.01523	0.07991	0.04757	0.04573
							0.29167		-0.2416	0.07704	-0.08228	0.22531	0.01772	0.000275483	0.009	0.01234	0.02057	0.12096	0.07076	0.07099	0.01671	0.1352	0.07596	0.08378
							0.3625		-0.30836	0.09699	-0.10568	0.28663	0.02325	0.00282	0.01303	0.01444	0.02588	0.18714	0.10651	0.11403	0.01998	0.15067	0.08533	0.09241
							0.43333		-0.37405	0.12058	-0.12674	0.34975	0.02867	0.00401	0.01634	0.01744	0.03136	0.25141	0.14139	0.1556	0.02203	0.21585	0.11894	0.13705
							0.50417		-0.4374	0.13975	-0.14882	0.40811	0.03486	0.0028	0.01883	0.02267	0.03811	0.31739	0.17775	0.19748	0.02637	0.26727	0.14682	0.17034
							0.575		-0.50098	0.15954	-0.17072	0.46706	0.04244	0.00274	0.02259	0.02807	0.04458	0.37959	0.21209	0.23688	0.03524	0.29142	0.16333	0.18114
							0.64583		-0.56828	0.18156	-0.19336	0.53021	0.05028	-0.00126	0.02451	0.03644	0.04803	0.4367	0.24236	0.27483	0.0452	0.31036	0.17778	0.1875
							0.71667		-0.63676	0.20044	-0.21816	0.59199	0.05634	0.00233	0.02934	0.03819	0.05191	0.49427	0.27309	0.3128	0.06244	0.3855	0.22397	0.22844
							0.7875		-0.70181	0.21686	-0.24248	0.6496	0.13452	0.00676	0.07064	0.09034	0.05931	0.58098	0.32015	0.36888	0.07054	0.44678	0.25866	0.26604
							0.85833		-0.73014	0.23393	-0.24811	0.6817	0.33254	0.03685	0.1847	0.20908	0.06852	0.70603	0.38728	0.45079	0.07458	0.5196	0.29709	0.31467
							0.92917		-0.68472	0.252	-0.21636	0.66236	0.62739	0.16175	0.39457	0.32926	0.07607	0.86523	0.47065	0.55802	0.12033	0.5991	0.35971	0.33854
							1		-0.57384	0.27082	-0.15151	0.59727	1.00476	0.38456	0.69466	0.43855	0.08115	1.10569	0.59342	0.72446	0.2442	0.67426	0.45923	0.3041
							1.07083		-0.42025	0.28616	-0.06704	0.49951	1.44189	0.68249	1.06219	0.53698	0.08281	1.40981	0.74631	0.93833	0.4263	0.85959	0.64294	0.30638
							1.14167		-0.22514	0.30488	0.03987	0.37478	1.92605	1.03376	1.4799	0.63094	0.08301	1.74419	0.9136	1.17463	0.65644	1.05994	0.85819	0.28531
							1.2125		0.01457	0.36622	0.19039	0.24866	2.45602	1.42112	1.93857	0.73178	0.08862	2.09948	1.09405	1.42189	0.94182	1.30206	1.12194	0.25472
							1.28333		0.28612	0.50113	0.39363	0.15203	3.01747	1.84679	2.43213	0.8278	0.15261	2.46323	1.30792	1.63386	1.2658	1.5838	1.4248	0.22486
							1.35417		0.61314	0.70317	0.65815	0.06366	3.59629	2.30194	2.94911	0.91524	0.30327	2.82758	1.56543	1.78496	1.62702	1.82735	1.72718	0.14165
							1.425		0.98461	0.95352	0.96907	0.02199	4.16094	2.79083	3.47589	0.96882	0.51134	3.19789	1.85462	1.89968	2.01707	2.05032	2.03369	0.02351
							1.49583		1.37361	1.24387	1.30874	0.09174	4.71361	3.32646	4.02004	0.98087	0.76412	3.56835	2.16623	1.98289	2.42559	2.30555	2.36557	0.08488
							1.56667		1.76769	1.56801	1.66785	0.1412	5.29738	3.87627	4.58682	1.00487	1.05826	3.94051	2.49939	2.03806	2.85252	2.61078	2.73165	0.17094
							1.6375		2.16258	1.91261	2.0376	0.17676	5.90163	4.43085	5.16624	1.04	1.39143	4.31545	2.85344	2.06759	3.2961	2.90484	3.10047	0.27666
							1.70833		2.57564	2.27615	2.4259	0.21178	6.51697	5.01055	5.76376	1.0652	1.75452	4.68851	3.22152	2.07464	3.74941	3.21567	3.48254	0.37741
							1.77917		2.99346	2.66221	2.82783	0.23423	7.14866	5.60407	6.37637	1.09219	2.13999	5.06044	3.60022	2.06507	4.21541	3.53339	3.8744	0.48226
							1.85		3.41065	3.05757	3.23411	0.24967	7.80944	6.21559	7.01252	1.12702	2.54514	5.43593	3.99053	2.0441	4.69304	3.89317	4.29311	0.56559
							1.92083		3.83229	3.46074	3.64651	0.26273	8.49371	6.83236	7.66304	1.17475	2.96777	5.81145	4.38961	2.01079	5.1755	4.23146	4.70348	0.66754
							1.99167		4.25156	3.87578	4.06367	0.26571	9.17535	7.44661	8.31098	1.2224	3.40533	6.18096	4.79315	1.96266	5.66596	4.5916	5.12878	0.75969
							2.0625		4.67852	4.30211	4.49031	0.26616	9.8504	8.08309	8.96675	1.24968	3.85321	6.55271	5.20296	1.90884	6.16226	4.93972	5.55099	0.86446
							2.13333		5.10657	4.73752	4.92204	0.26095	10.526	8.73225	9.62913	1.26838	4.31248	6.92695	5.61972	1.84871	6.65603	5.34073	5.99838	0.93006
							2.20417		5.52402	5.1846	5.35431	0.24001	11.2014	9.38172	10.2916	1.2867	4.78068	7.29754	6.03911	1.77969	7.15467	5.75395	6.45431	0.99046
							2.275		5.95603	5.64211	5.79907	0.22198	11.8834	10.0354	10.9594	1.30676	5.25639	7.66785	6.46212	1.70516	7.65424	6.14475	6.89949	1.06737
							2.34583		6.4081	6.10772	6.25791	0.2124	12.5933	10.6922	11.6428	1.34428	5.73988	8.0418	6.89084	1.62771	8.15128	6.57919	7.36524	1.11164
							2.41667		6.84188	6.58482	6.71335	0.18177	13.2944	11.3476	12.321	1.37657	6.22851	8.41337	7.32094	1.54493	8.65193	7.0455	7.84872	1.13592
							2.4875		7.25738	7.06494	7.16116	0.13608	13.9421	12.013	12.9776	1.36413	6.72291	8.77883	7.75087	1.45375	9.15245	7.48661	8.31953	1.17793
							2.55833		7.69143	7.55267	7.62205	0.09812	14.5881	12.6864	13.6372	1.34471	7.22181	9.14368	8.18275	1.35897	9.65119	7.98274	8.81696	1.17977
							2.62917		8.1325	8.04856	8.09053	0.05936	15.2659	13.3493	14.3076	1.3552	7.72569	9.50801	8.61685	1.26029	10.1482	8.52822	9.33823	1.14552
							2.7		8.56113	8.54631	8.55372	0.01048	15.9537	14.0176	14.9856	1.369	8.23158	9.86126	9.04642	1.15236	10.642	9.0707	9.85633	1.11105
							2.77083		8.98031	9.0479	9.01411	0.0478	16.6387	14.7002	15.6694	1.37073	8.74066	10.2111	9.47587	1.03974	11.132	9.6063	10.3692	1.07884
							2.84167		9.39232	9.55249	9.4724	0.11325	17.3203	15.389	16.3546	1.36563	9.2553	10.5691	9.91221	0.929	11.627	10.1547	10.8908	1.0411
							2.9125		9.81392	10.0572	9.93556	0.17202	18.002	16.0734	17.0377	1.36377	9.76829	10.9341	10.3512	0.82433	12.1166	10.7218	11.4192	0.98623
							2.98333		10.2342	10.5653	10.3997	0.23418	18.6821	16.7571	17.7196	1.36118	10.2788	11.2996	10.7892	0.72187	12.5908	11.3142	11.9525	0.90271
							3.05417		10.6379	11.0804	10.8591	0.3129	19.3698	17.3698	18.3698	1.41422	10.792	11.6581	11.225	0.61248	13.0544	11.9013	12.4779	0.81532
							3.125		11.0438	11.6028	11.3233	0.39523	20.0821	17.9055	18.9938	1.53909	11.3075	12.0059	11.6567	0.49388	13.5197	12.4721	12.9959	0.74074
							3.19583		11.451	12.1241	11.7875	0.47599	20.8182	18.4412	19.6297	1.68076	11.8207	12.3378	12.0792	0.36563	13.9906	13.026	13.5083	0.68207
							3.26667		11.8618	12.6393	12.2505	0.54972	21.5312	18.9916	20.2614	1.79575	12.3346	12.6575	12.4961	0.22833	14.4548	13.5732	14.014	0.6234
							3.3375		12.2673	13.1537	12.7105	0.62678	22.2119	19.5547	20.8833	1.87887	12.8509	12.9745	12.9127	0.08741	14.9079	14.1106	14.5093	0.56378
							3.40833		12.7005	13.6876	13.194	0.69802	22.8897	20.1211	21.5054	1.95771	13.3678	13.2916	13.3297	0.0539	15.3639	14.6363	15.0001	0.51444
							3.47917		13.1626	14.2336	13.6981	0.75733	23.5703	20.6912	22.1307	2.03585	13.8855	13.6095	13.7475	0.19516	15.8184	15.1726	15.4955	0.45665
							3.55		13.5958	14.7719	14.1839	0.83164	24.2541	21.2599	22.757	2.11726	14.4023	13.9302	14.1662	0.33385	16.2636	15.7198	15.9917	0.38457
							3.62083		14.0125	15.308	14.6602	0.91606	24.9329	21.8317	23.3823	2.19288	14.9169	14.2509	14.5839	0.47091	16.711	16.2686	16.4898	0.31282
							3.69167		14.4282	15.8386	15.1334	0.99729	25.6048	22.4134	24.0091	2.25663	15.4307	14.5703	15.0005	0.60839	17.1569	16.8053	16.9811	0.24862
							3.7625		14.8322	16.3656	15.5989	1.08428	26.2791	23.0042	24.6416	2.31574	15.9467	14.8893	15.418	0.74771	17.5939	17.3377	17.4658	0.18118
							3.83333		15.2341	16.8954	16.0647	1.17468	26.9712	23.5986	25.2849	2.3848	16.4624	15.2072	15.8348	0.88751	18.0302	17.883	17.9566	0.10406
							3.90417		15.6332	17.4279	16.5305	1.26906	27.6806	24.1938	25.9372	2.46556	16.9745	15.526	16.2502	1.02423	18.4654	18.4199	18.4426	0.0322
							3.975		16.0367	17.9523	16.9945	1.35459	28.3689	24.7874	26.5782	2.53249	17.4854	15.8464	16.6659	1.15897	18.8902	18.9342	18.9122	0.03107
							4.04583		16.4473	18.472	17.4597	1.43167	29.0275	25.3851	27.2063	2.57558	17.9998	16.1596	17.0797	1.3012	19.3155	19.4512	19.3834	0.09597
							4.11667		16.8473	18.9967	17.922	1.51985	29.6886	25.9861	27.8373	2.61809	18.5124	16.4712	17.4918	1.44336	19.7369	19.9782	19.8575	0.1706
							4.1875		17.2448	19.5201	18.3824	1.6089	30.3532	26.5873	28.4702	2.6629	19.0236	16.7827	17.9032	1.58456	20.1526	20.5065	20.3295	0.25021
							4.25833		17.6465	20.0351	18.8408	1.689	31.0144	27.1845	29.0995	2.70818	19.5358	17.0924	18.3141	1.72776	20.5679	21.0125	20.7902	0.31433
							4.32917		18.0469	20.5484	19.2977	1.76883	31.6713	27.7831	29.7272	2.74939	20.0446	17.403	18.7238	1.86789	20.9784	21.5044	21.2414	0.37192
							4.4		18.4633	21.0627	19.763	1.83803	32.328	28.3894	30.3587	2.78507	20.5531	17.7145	19.1338	2.00718	21.3837	22.0119	21.6978	0.44417
							4.47083		19.0531	21.5781	20.3156	1.78541	32.9917	28.9965	30.9941	2.82497	21.0637	18.0293	19.5465	2.14565	21.7864	22.5129	22.1496	0.51367
							4.54167		19.6264	22.0914	20.8589	1.74303	33.6671	29.6024	31.6347	2.87418	21.5746	18.3412	19.9579	2.28639	22.1834	23.011	22.5972	0.58515
							4.6125		20.0244	22.6051	21.3148	1.82483	34.3674	30.2075	32.2874	2.94151	22.0866	18.6515	20.369	2.42898	22.5749	23.4957	23.0353	0.65113
							4.68333		20.423	23.1211	21.7721	1.90783	35.051	30.8103	32.9306	2.99859	22.5939	18.9641	20.779	2.56671	22.9683	23.9696	23.4689	0.708
							4.75417		20.8934	23.6307	22.262	1.93559	35.701	31.4097	33.5554	3.03442	23.0948	19.2748	21.1848	2.7011	23.3555	24.4587	23.9071	0.7801
							4.825		21.3741	24.1441	22.7591	1.95869	36.352	32.0154	34.1837	3.06643	23.5951	19.5855	21.5903	2.83525	23.7341	24.9255	24.3298	0.8424
							4.89583		21.8014	24.6623	23.2319	2.02299	37.0027	32.6284	34.8155	3.09307	24.0962	19.8969	21.9965	2.96929	24.1111	25.384	24.7476	0.90009
							4.96667		22.2157	25.1765	23.6961	2.09359	37.6527	33.2356	35.4442	3.12337	24.5988	20.2051	22.402	3.10677	24.4879	25.8443	25.1661	0.95915
							5.0375		22.6198	25.685	24.1524	2.16739	38.3012	33.8379	36.0695	3.156	25.0969	20.5112	22.8041	3.24257	24.864	26.2993	25.5816	1.01491
							5.10833		23.0166	26.1895	24.603	2.24354	38.9438	34.4369	36.6903	3.18683	25.5913	20.8196	23.2054	3.37411	25.2375	26.7803	26.0089	1.09094
							5.17917		23.416	26.6902	25.0531	2.31525	39.5836	35.0368	37.3102	3.21507	26.0875	21.1279	23.6077	3.50699	25.6102	27.2423	26.4263	1.15408
							5.25		23.825	27.1938	25.5094	2.38209	40.2343	35.6412	37.9378	3.24785	26.5813	21.4332	24.0073	3.64029	25.9745	27.6723	26.8234	1.20059
							5.32083		24.223	27.7032	25.9631	2.46091	40.9037	36.245	38.5744	3.29418	27.0747	21.7404	24.4076	3.77188	26.3296	28.1155	27.2225	1.26283
							5.39167		24.6065	28.2162	26.4114	2.55244	41.5816	36.8513	39.2164	3.34482	27.566	22.0519	24.8089	3.89906	26.6903	28.5589	27.6246	1.32126
							5.4625		25.0005	28.7265	26.8635	2.63474	42.2364	37.4598	39.8481	3.37751	28.0554	22.3631	25.2093	4.02507	27.0524	28.9973	28.0248	1.37523
							5.53333		25.3936	29.2305	27.3121	2.71311	42.8687	38.0658	40.4673	3.39618	28.5432	22.6733	25.6083	4.15066	27.4096	29.4427	28.4261	1.43758
							5.60417		25.796	29.7329	27.7644	2.78382	43.502	38.6717	41.0868	3.41558	29.0276	22.9813	26.0045	4.27539	27.7578	29.8948	28.8263	1.51107
							5.675		26.2012	30.2315	28.2163	2.84984	44.1326	39.2759	41.7042	3.43419	29.5103	23.286	26.3982	4.40125	28.1019	30.332	29.217	1.57686
							5.74583		26.5841	30.7265	28.6553	2.92913	44.7551	39.87	42.3125	3.4543	29.992	23.5877	26.7899	4.5285	28.452	30.7373	29.5947	1.61592
							5.81667		26.9696	31.2251	29.0974	3.00909	45.3745	40.4619	42.9182	3.4737	30.474	23.89	27.182	4.65554	28.801	31.1458	29.9734	1.65802
							5.8875		27.3703	31.7299	29.5501	3.08266	45.9959	41.0585	43.5272	3.49125	30.9562	24.196	27.5761	4.78021	29.151	31.5586	30.3548	1.70246
							5.95833		27.7891	32.2298	30.0095	3.14007	46.6167	41.6539	44.1353	3.50921	31.4352	24.5005	27.9679	4.90353	29.499	31.9813	30.7402	1.75522
							6.02917		28.1781	32.723	30.4506	3.21371	47.2402	42.2444	44.7423	3.53258	31.9121	24.8043	28.3582	5.02597	29.8362	32.4228	31.1295	1.82895
							6.1		28.5452	33.2112	30.8782	3.29939	47.8743	42.8308	45.3525	3.56629	32.3883	25.1003	28.7443	5.15335	30.1725	32.8572	31.5149	1.89839
							6.17083		28.9395	33.6931	31.3163	3.36127	48.5237	43.4109	45.9673	3.61525	32.8623	25.3897	29.126	5.2839	30.5099	33.2829	31.8964	1.9608
							6.24167		29.3352	34.1833	31.7592	3.42813	49.1616	43.9791	46.5703	3.66459	33.336	25.6825	29.5093	5.41183	30.8472	33.6966	32.2719	2.01481
							6.3125		29.7137	34.681	32.1973	3.51243	49.7731	44.5447	47.1589	3.69702	33.8072	25.9729	29.8901	5.53969	31.1807	34.0973	32.639	2.06233
							6.38333		30.08	35.1668	32.6234	3.59697	50.3794	45.118	47.7487	3.72041	34.2728	26.2622	30.2675	5.66436	31.5056	34.4923	32.999	2.11194
							6.45417		30.4416	35.6431	33.0423	3.678	50.9835	45.6827	48.3331	3.74822	34.7342	26.5531	30.6437	5.78489	31.8283	34.8821	33.3552	2.15935
							6.525		30.8161	36.1133	33.4647	3.74567	51.5831	46.2482	48.9157	3.77237	35.1928	26.842	31.0174	5.90488	32.1544	35.2774	33.7159	2.20832
							6.59583		31.1988	36.5894	33.8941	3.81174	52.1819	46.8119	49.4969	3.79711	35.65	27.1237	31.3868	6.02898	32.4808	35.6713	34.0761	2.25603
							6.66667		31.5847	37.0835	34.3341	3.88828	52.7795	47.3697	50.0746	3.82536	36.1088	27.4024	31.7556	6.15633	32.8051	36.0566	34.4308	2.29917
							6.7375		31.9645	37.5809	34.7727	3.97142	53.3736	47.9318	50.6527	3.84792	36.5671	27.6869	32.127	6.27928	33.1315	36.4516	34.7915	2.34765
							6.80833		32.3336	38.0694	35.2015	4.05577	53.9663	48.4891	51.2277	3.87294	37.0254	27.9729	32.4991	6.40106	33.4528	36.8399	35.1463	2.39501
							6.87917		32.698	38.5563	35.6272	4.14248	54.568	49.0514	51.8097	3.9008	37.4789	28.2566	32.8677	6.52117	33.7667	37.2161	35.4914	2.43907
							6.95		33.0746	39.0431	36.0589	4.22038	55.1847	49.6267	52.4057	3.93012	37.9278	28.5405	33.2341	6.6378	34.0773	37.6085	35.8429	2.49694
							7.02083		33.4575	39.5297	36.4936	4.29369	55.8091	50.2012	53.0051	3.96542	38.3761	28.8247	33.6004	6.75386	34.3909	38.0063	36.1986	2.55648
							7.09167		33.8261	40.0056	36.9159	4.36954	56.4158	50.7674	53.5916	3.99398	38.8239	29.1095	33.9667	6.86915	34.7048	38.4013	36.553	2.61382
							7.1625		34.1977	40.4778	37.3378	4.44068	57.0023	51.3232	54.1627	4.01573	39.2669	29.398	34.3324	6.97833	35.0169	38.7893	36.9031	2.66743
							7.23333		34.5761	40.9637	37.7699	4.51671	57.587	51.8688	54.7279	4.04339	39.7066	29.6864	34.6965	7.08537	35.3292	39.1601	37.2447	2.70889
							7.30417		34.9528	41.4469	38.1999	4.59204	58.17	52.4068	55.2884	4.07516	40.1476	29.9695	35.0585	7.19694	35.6317	39.5342	37.583	2.75946
							7.375		35.329	41.9275	38.6283	4.66588	58.7513	52.9414	55.8463	4.10822	40.587	30.2512	35.4191	7.30849	35.9338	39.8963	37.9151	2.80191
							7.44583		35.7021	42.4061	39.0541	4.74048	59.3314	53.4867	56.409	4.13281	41.0232	30.5326	35.7779	7.41801	36.2432	40.2612	38.2522	2.84116
							7.51667		36.0746	42.8839	39.4792	4.81486	59.9086	54.0388	56.9737	4.15058	41.4586	30.8166	36.1376	7.52503	36.5503	40.6373	38.5938	2.88991
							7.5875		36.4558	43.3631	39.9094	4.88424	60.483	54.5905	57.5367	4.1666	41.8922	31.1015	36.4969	7.63016	36.8564	41.0054	38.9309	2.93376
							7.65833		36.8445	43.8404	40.3424	4.94691	61.0583	55.1346	58.0964	4.18869	42.3189	31.3847	36.8518	7.73165	37.1637	41.3798	39.2717	2.98124
							7.72917		37.2267	44.3197	40.7732	5.01552	61.6458	55.6744	58.6601	4.22242	42.7456	31.6676	37.2066	7.8333	37.4676	41.7482	39.6079	3.0268
							7.8		37.5997	44.7943	41.197	5.08735	62.2515	56.212	59.2317	4.27052	43.1744	31.9505	37.5625	7.93651	37.7651	42.1048	39.9349	3.06863
							7.87083		37.9855	45.267	41.6263	5.14878	62.8448	56.7368	59.7908	4.31897	43.5974	32.2291	37.9132	8.03865	38.0584	42.4753	40.2668	3.12323
							7.94167		38.3773	45.7463	42.0618	5.21067	63.4164	57.2669	60.3417	4.34836	44.0173	32.5032	38.2602	8.14171	38.3505	42.8427	40.5966	3.17646
							8.0125		38.7641	46.2414	42.5027	5.28731	63.9854	57.8011	60.8933	4.37292	44.4378	32.7789	38.6084	8.24412	38.6433	43.1996	40.9215	3.22178
							8.08333		39.1416	46.4958	42.8187	5.20024	64.551	58.4383	61.4947	4.32239	44.8561	33.0579	38.9569	8.34259	38.9369	43.5612	41.249	3.26983
							8.15417		39.5109	46.8129	43.1619	5.16328	65.1122	59.1186	62.1154	4.23814	45.2743	33.3475	39.3109	8.43345	39.2235	43.9259	41.5747	3.32514
							8.225		39.9258	47.3788	43.6523	5.27006	65.6714	59.8373	62.7544	4.1253	45.6891	33.6766	39.6828	8.49416	39.5168	44.2932	41.905	3.37748
							8.29583		40.3443	47.8471	44.0957	5.30528	66.2312	60.5122	63.3717	4.04391	46.1034	33.9951	40.0492	8.56186	39.8138	44.6411	42.2274	3.41346
							8.36667		40.7236	48.2941	44.5088	5.35314	66.7919	61.3338	64.0629	3.85944	46.5153	34.3053	40.4103	8.63382	40.1046	45.1956	42.6501	3.59989
							8.4375		41.0961	48.792	44.944	5.44184	67.3488	62.0632	64.706	3.73753	46.9228	34.6255	40.7741	8.69548	40.3951	45.81	43.1025	3.82888
							8.50833		41.4766	49.239	45.3578	5.48886	67.9043	62.7813	65.3428	3.62252	47.3291	34.9645	41.1468	8.74309	40.6835	46.1776	43.4306	3.88496
							8.57917		41.9764	49.4224	45.6994	5.26509	68.4716	63.6873	66.0795	3.38301	47.7328	35.2977	41.5153	8.7929	40.9738	46.4996	43.7367	3.90736
							8.65		42.4717	49.7092	46.0905	5.11766	69.0521	64.5613	66.8067	3.1755	48.1357	35.6726	41.9042	8.81269	41.2595	46.902	44.0807	3.98987
							8.72083		42.8498	50.0338	46.4418	5.0799	69.6262	65.2271	67.4267	3.11063	48.5382	36.0289	42.2835	8.84542	41.537	47.2667	44.4019	4.05147
							8.79167		43.2157	50.2408	46.7282	4.96754	70.1813	65.8254	68.0033	3.08003	48.9379	36.3388	42.6384	8.90894	41.8181	47.6007	44.7094	4.08893
							8.8625		43.6019	50.5747	47.0883	4.93051	70.7288	66.4074	68.5681	3.05566	49.3334	36.6374	42.9854	8.97746	42.1004	47.9621	45.0312	4.14487
							8.93333		43.9978	50.9525	47.4751	4.91767	71.2746	66.9796	69.1271	3.03705	49.7261	36.9282	43.3272	9.04949	42.3795	48.2972	45.3383	4.1845
							9.00417		44.3724	51.3799	47.8762	4.95503	71.8172	67.552	69.6846	3.01596	50.1144	37.2292	43.6718	9.11118	42.6572	48.637	45.6471	4.22842
							9.075		44.7525	51.8332	48.2928	5.0068	72.3571	68.0935	70.2253	3.01478	50.5021	37.5359	44.019	9.16851	42.9303	48.9701	45.9502	4.27077
							9.14583		45.1256	52.2886	48.7071	5.06504	72.8968	68.5957	70.7462	3.04132	50.8933	37.8229	44.3581	9.24218	43.2039	49.2987	46.2514	4.30968
							9.21667		45.4855	52.747	49.1162	5.13469	73.4361	69.2061	71.3211	2.9911	51.2855	38.1056	44.6955	9.31964	43.4794	49.6431	46.5612	4.35833
							9.2875		45.8502	52.9847	49.4175	5.04487	73.9746	69.8131	71.8939	2.94258	51.6706	38.4222	45.0464	9.36804	43.7539	49.9835	46.8687	4.40501
							9.35833		46.2188	53.2993	49.759	5.00662	74.5106	70.3042	72.4074	2.97436	52.0519	38.7465	45.3992	9.40827	44.0249	50.3389	47.1819	4.46467
							9.42917		46.5936	53.9153	50.2545	5.17716	75.0434	70.7778	72.9106	3.01624	52.4335	39.0594	45.7465	9.45698	44.2962	50.6837	47.4899	4.51662
							9.5		46.9675	54.3953	50.6814	5.25227	75.5825	71.2991	73.4408	3.02881	52.81	39.3712	46.0906	9.50264	44.5668	51.0053	47.7861	4.55269
							9.57083		47.3344	54.7493	51.0419	5.24313	76.1352	71.8124	73.9738	3.05666	53.1885	39.7013	46.4449	9.53683	44.8326	51.3316	48.0821	4.59552
							9.64167		47.6996	55.1365	51.4181	5.25864	76.7021	72.2331	74.4676	3.16003	53.5699	40.026	46.7979	9.57698	45.098	51.6561	48.3771	4.63728
							9.7125		48.0727	55.5634	51.818	5.29671	77.2535	72.6562	74.9549	3.25077	53.9459	40.3281	47.137	9.62922	45.3658	51.9881	48.6769	4.68271
							9.78333		48.4491	56.0064	52.2278	5.34383	77.783	73.0697	75.4263	3.33282	54.3193	40.6313	47.4753	9.67887	45.6356	52.3295	48.9825	4.7333
							9.85417		48.8313	56.4618	52.6466	5.39559	78.3138	73.4727	75.8933	3.42318	54.6921	40.9337	47.8129	9.72867	45.9007	52.6628	49.2818	4.7815
							9.925		49.2223	56.9242	53.0732	5.44605	78.8401	73.8672	76.3536	3.51633	55.0645	41.2381	48.1513	9.77679	46.1608	52.9892	49.575	4.82846
							9.99583		49.61	57.3865	53.4982	5.49879	79.3637	74.3321	76.8479	3.55793	55.4335	41.5316	48.4826	9.83007	46.4215	53.3261	49.8738	4.88227
							10.0667		49.9793	57.8495	53.9144	5.56504	79.8924	74.8518	77.3721	3.56425	55.8007	41.8475	48.8241	9.86643	46.6805	53.6675	50.174	4.94059
							10.1375		50.342	58.3145	54.3282	5.63741	80.4223	75.5011	77.9617	3.47981	56.1674	42.2027	49.1851	9.87452	46.9374	54.0086	50.473	5.00007
							10.2083		50.7172	58.7804	54.7488	5.70154	80.9519	76.0912	78.5216	3.43698	56.5309	42.6737	49.6023	9.7985	47.1968	54.3368	50.7668	5.04871
							10.2792		51.0949	59.245	55.17	5.76294	81.478	76.4598	78.9689	3.54834	56.892	43.1101	50.001	9.74533	47.4587	54.6604	51.0596	5.09239
							10.35		51.4725	59.7059	55.5892	5.82191	81.9977	76.8294	79.4136	3.6545	57.257	43.413	50.335	9.78922	47.7159	54.9879	51.3519	5.14207
							10.4208		51.8486	60.1662	56.0074	5.88146	82.5154	77.2253	79.8704	3.74068	57.6209	43.7191	50.67	9.83007	47.9682	55.3161	51.6422	5.19574
							10.4917		52.2189	60.6227	56.4208	5.94239	83.0395	77.6468	80.3431	3.8132	57.9799	44.0298	51.0049	9.86421	48.2193	55.6486	51.934	5.25328
							10.5625		52.5907	61.0759	56.8333	5.99993	83.5759	78.0785	80.8272	3.8873	58.3405	44.3512	51.3458	9.89195	48.4677	55.9796	52.2237	5.31174
							10.6333		52.9611	61.532	57.2465	6.06058	84.1206	78.525	81.3228	3.95666	58.6979	44.6865	51.6922	9.90757	48.7158	56.3134	52.5146	5.37227
							10.7042		53.3242	61.9879	57.6561	6.12613	84.647	78.9558	81.8014	4.02429	59.0521	45.047	52.0496	9.90311	48.9607	56.6521	52.8064	5.43861
							10.775		53.6932	62.4471	58.0702	6.18992	85.1568	79.3384	82.2476	4.11426	59.4059	45.4125	52.4092	9.89481	49.2105	56.9786	53.0945	5.49285
							10.8458		54.0682	62.9042	58.4862	6.24801	85.6671	79.7006	82.6838	4.21895	59.7559	45.7609	52.7584	9.89598	49.4639	57.3027	53.3833	5.54283
							10.9167		54.441	63.3535	58.8973	6.30207	86.1752	80.0388	83.107	4.33913	60.1058	46.1018	53.1038	9.90232	49.7095	57.6315	53.6705	5.6017
							10.9875		54.8457	63.8075	59.3266	6.33695	86.6852	80.3688	83.527	4.46638	60.4543	46.4415	53.4479	9.90859	49.958	57.9491	53.9535	5.65052
							11.0583		55.2615	64.2677	59.7646	6.36832	87.195	80.6956	83.9453	4.59578	60.8	46.7776	53.7888	9.91529	50.2076	58.2675	54.2375	5.69922
							11.1292		55.6391	64.7267	60.1829	6.42594	87.7023	81.0759	84.3891	4.68553	61.1479	47.1091	54.1285	9.92692	50.4552	58.5785	54.5169	5.74406
							11.2		56.009	65.1818	60.5954	6.48611	88.2073	81.4618	84.8346	4.76977	61.4957	47.4612	54.4785	9.9239	50.7022	58.8875	54.7948	5.78784
							11.2708		56.3841	65.6351	61.0096	6.54142	88.7081	81.7764	85.2423	4.9014	61.8387	47.8041	54.8214	9.92398	50.95	59.2103	55.0802	5.84085
							11.3417		56.7528	66.0886	61.4207	6.60141	89.2078	82.0928	85.6503	5.03109	62.1788	48.1175	55.1482	9.94284	51.1967	59.5237	55.3602	5.88808
							11.4125		57.1206	66.5417	61.8312	6.66175	89.7119	82.4442	86.0781	5.13901	62.5209	48.4326	55.4768	9.96195	51.4403	59.845	55.6427	5.94299
							11.4833		57.4919	66.9927	62.2423	6.71813	90.218	82.8352	86.5266	5.2204	62.8648	48.7643	55.8145	9.97058	51.6849	60.1514	55.9182	5.98671
							11.5542		57.8693	67.4416	62.6554	6.76866	90.7227	83.1958	86.9593	5.32231	63.2058	49.1231	56.1644	9.95796	51.9274	60.4453	56.1863	6.023
							11.625		58.2674	67.8922	63.0798	6.80573	91.2324	83.5112	87.3718	5.45974	63.5431	49.4678	56.5055	9.95277	52.1688	60.7457	56.4572	6.0648
							11.6958		58.6615	68.3406	63.501	6.84418	91.753	83.8158	87.7844	5.6125	63.8777	49.8057	56.8417	9.95042	52.404	61.0335	56.7188	6.102
							11.7667		59.0492	68.7848	63.917	6.88407	92.2704	84.1442	88.2074	5.74609	64.2099	50.1472	57.1785	9.94383	52.6401	61.3356	56.9879	6.14869
							11.8375		59.44	69.2352	64.3376	6.9262	92.7728	84.4665	88.6196	5.87342	64.542	50.4914	57.5167	9.93525	52.8799	61.6543	57.2671	6.20443
							11.9083		59.8156	69.683	64.7493	6.97735	93.269	84.7662	89.0176	6.01245	64.8742	50.8334	57.8538	9.92836	53.1132	61.9617	57.5374	6.25684
							11.9792		60.1942	70.1242	65.1592	7.02157	93.7676	85.0758	89.4217	6.14601	65.2048	51.1692	58.187	9.92471	53.3458	62.2537	57.7998	6.29884
							12.05		60.5724	70.5705	65.5715	7.06971	94.2664	85.3784	89.8224	6.28471	65.5369	51.5084	58.5226	9.9196	53.5809	62.5513	58.0661	6.34302
							12.1208		60.9452	71.0196	65.9824	7.12369	94.7625	85.6636	90.213	6.43391	65.8658	51.8437	58.8547	9.9151	53.8143	62.8504	58.3323	6.3895
							12.1917		61.321	71.4669	66.394	7.17422	95.2562	85.9286	90.5924	6.59561	66.1906	52.1751	59.1829	9.91043	54.0448	63.1615	58.6031	6.44643
							12.2625		61.704	71.9074	66.8057	7.2149	95.7462	86.1968	90.9715	6.75241	66.5189	52.5018	59.5104	9.91153	54.2726	63.4765	58.8745	6.50812
							12.3333		62.1549	72.3476	67.2512	7.20735	96.2395	86.4892	91.3644	6.89449	66.8474	52.8297	59.8385	9.91204	54.5014	63.7807	59.141	6.56148
							12.4042		62.6002	72.7932	67.6967	7.20756	96.7333	86.7903	91.7618	7.03077	67.1758	53.1672	60.1715	9.9056	54.7271	64.0818	59.4045	6.61474
							12.475		62.9767	73.2413	68.109	7.25815	97.2221	87.0684	92.1453	7.17974	67.501	53.51	60.5055	9.89314	54.9524	64.3853	59.6689	6.67003
							12.5458		63.3506	73.6907	68.5207	7.31154	97.7102	87.3477	92.5289	7.3274	67.8206	53.8341	60.8274	9.88992	55.1795	64.6864	59.9329	6.72236
							12.6167		63.7261	74.1364	68.9312	7.36118	98.1999	87.6549	92.9274	7.45647	68.143	54.1561	61.1495	9.89026	55.4046	64.9698	60.1872	6.76357
							12.6875		64.1056	74.5787	69.3422	7.40555	98.6915	87.9771	93.3343	7.57618	68.4665	54.4893	61.4779	9.88333	55.6262	65.2532	60.4397	6.80729

## Sheet: Supp Fig 37
Supp Fig 37
PEI Loading		CO2 Capture Capacity (mmol g−1)					BET surface area (m2 g−1)
		Run 1	Run 2	average	s.d.		Run 1
33 wt%		1.63	1.92	1.78	0.21		97.1
50 wt%		2.67	2.22	2.45	0.32		9.2
66 wt%		0.52	0.58	0.55	0.04		0.1
