# Supplementary material for: Direct air capture of CO2 for solar fuel production in flow
Source: Nat Energy. 2025 Feb 13;10(4):448–59. doi: 10.1038/s41560-025-01714-y (PMC12021658; doi:10.1038/s41560-025-01714-y)
Supplement: Supplementary file 4 — Statistical source data. [file 41560_2025_1714_MOESM4_ESM.xlsx]

## Sheet: Fig 2a
Fig 2a
Time (h)		CO2 (ppm)					CO2 loading (mg g−1)
		Run 1	Run 2	Mean	s.d.		Run 1	Run 2	Mean	s.d.
0		435	347	391	62.2254		0	0	0	0
0.00278		397	345	371	36.7696		-0.00159	0.00244	0.000428846	0.00285
0.00556		363	331	347	22.6274		-0.00145	0.00496	0.00175	0.00453
0.00833		286	333	309.5	33.234		0.000226518	0.0081	0.00417	0.00557
0.01111		354	345	349.5	6.36396		0.00544	0.01118	0.00831	0.00406
0.01389		393	328	360.5	45.9619		0.00757	0.01369	0.01063	0.00433
0.01667		421	327	374	66.468		0.00788	0.01698	0.01243	0.00643
0.01944		429	284	356.5	102.53		0.00693	0.02034	0.01364	0.00948
0.02222		442	261	351.5	127.986		0.00562	0.02567	0.01564	0.01418
0.025		444	233	338.5	149.2		0.00367	0.03205	0.01786	0.02007
0.02778		460	192	326	189.505		0.00163	0.0397	0.02067	0.02692
0.03056		452	167	309.5	201.525		-0.00113	0.04926	0.02406	0.03563
0.03333		450	137	293.5	221.324		-0.00353	0.05993	0.0282	0.04488
0.03611		429	101	265	231.931		-0.00584	0.07202	0.03309	0.05506
0.03889		450	49	249.5	283.55		-0.00716	0.08572	0.03928	0.06568
0.04167		435	52	243.5	270.822		-0.00947	0.10182	0.04617	0.07869
0.04444		397	43	220	250.316		-0.01105	0.11777	0.05336	0.09109
0.04722		310	35	172.5	194.454		-0.01092	0.13415	0.06162	0.10258
0.05		233	31	132	142.836		-0.0068	0.15088	0.07204	0.11149
0.05278		162	38	100	87.6812		0.00086077	0.16782	0.08434	0.11806
0.05556		126	49	87.5	54.4472		0.01178	0.18441	0.09809	0.12207
0.05833		130	51	90.5	55.8614		0.02433	0.2005	0.11242	0.12458
0.06111		117	44	80.5	51.6188		0.0367	0.21653	0.12661	0.12716
0.06389		97	23	60	52.3259		0.0497	0.23284	0.14127	0.1295
0.06667		73	0	36.5	51.6188		0.06361	0.25013	0.15687	0.13189
0.06944		41	0	20.5	28.9914		0.0786	0.26848	0.17354	0.13426
0.07222		26	0	13	18.3848		0.09505	0.28683	0.19094	0.13561
0.075		20	0	10	14.1421		0.11222	0.30517	0.2087	0.13644
0.07778		36	0	18	25.4558		0.12966	0.32352	0.22659	0.13708
0.08056		16	0	8	11.3137		0.14638	0.34187	0.24412	0.13823
0.08333		24	0	12	16.9706		0.164	0.36022	0.26211	0.13875
0.08611		20	0	10	14.1421		0.18126	0.37857	0.27991	0.13952
0.08889		14	0	7	9.89949		0.1987	0.39691	0.29781	0.14016
0.09167		14	0	7	9.89949		0.21642	0.41526	0.31584	0.1406
0.09444		4	0	2	2.82843		0.23413	0.43361	0.33387	0.14105
0.09722		18	0	9	12.7279		0.2523	0.45196	0.35213	0.14118
0.1		10	0	5	7.07107		0.26983	0.47031	0.37007	0.14176
0.10278		10	0	5	7.07107		0.28772	0.48865	0.38819	0.14208
0.10556		0	0	0	0		0.30562	0.507	0.40631	0.1424
0.10833		0	0	0	0		0.32397	0.52535	0.42466	0.1424
0.11111		0	0	0	0		0.34231	0.5437	0.44301	0.1424
0.11389		2	0	1	1.41421		0.36066	0.56205	0.46135	0.1424
0.11667		0	0	0	0		0.37892	0.58039	0.47966	0.14246
0.11944		0	0	0	0		0.39727	0.59874	0.498	0.14246
0.12222		0	0	0	0		0.41562	0.61709	0.51635	0.14246
0.125		0	0	0	0		0.43396	0.63544	0.5347	0.14246
0.12778		0	0	0	0		0.45231	0.65379	0.55305	0.14246
0.13056		0	0	0	0		0.47066	0.67213	0.5714	0.14246
0.13333		4	0	2	2.82843		0.48901	0.69048	0.58974	0.14246
0.13611		0	0	0	0		0.50717	0.70883	0.608	0.14259
0.13889		0	0	0	0		0.52552	0.72718	0.62635	0.14259
0.14167		0	0	0	0		0.54387	0.74553	0.6447	0.14259
0.14444		0	0	0	0		0.56222	0.76387	0.66305	0.14259
0.14722		0	0	0	0		0.58057	0.78222	0.68139	0.14259
0.15		0	0	0	0		0.59891	0.80057	0.69974	0.14259
0.15278		0	0	0	0		0.61726	0.81892	0.71809	0.14259
0.15556		2	0	1	1.41421		0.63561	0.83727	0.73644	0.14259
0.15833		0	0	0	0		0.65387	0.85561	0.75474	0.14266
0.16111		0	0	0	0		0.67222	0.87396	0.77309	0.14266
0.16389		0	0	0	0		0.69056	0.89231	0.79144	0.14266
0.16667		0	0	0	0		0.70891	0.91066	0.80978	0.14266
0.16944		0	0	0	0		0.72726	0.92901	0.82813	0.14266
0.17222		0	0	0	0		0.74561	0.94735	0.84648	0.14266
0.175		0	0	0	0		0.76396	0.9657	0.86483	0.14266
0.17778		8	0	4	5.65685		0.7823	0.98405	0.88318	0.14266
0.18056		0	0	0	0		0.80029	1.0024	0.90134	0.14291
0.18333		0	0	0	0		0.81864	1.02075	0.91969	0.14291
0.18611		0	0	0	0		0.83699	1.03909	0.93804	0.14291
0.18889		0	0	0	0		0.85533	1.05744	0.95639	0.14291
0.19167		0	0	0	0		0.87368	1.07579	0.97474	0.14291
0.19444		0	0	0	0		0.89203	1.09414	0.99308	0.14291
0.19722		0	0	0	0		0.91038	1.11249	1.01143	0.14291
0.2		0	0	0	0		0.92873	1.13083	1.02978	0.14291
0.20278		0	0	0	0		0.94707	1.14918	1.04813	0.14291
0.20556		0	0	0	0		0.96542	1.16753	1.06648	0.14291
0.20833		0	0	0	0		0.98377	1.18588	1.08482	0.14291
0.21111		0	0	0	0		1.00212	1.20423	1.10317	0.14291
0.21389		0	0	0	0		1.02047	1.22257	1.12152	0.14291
0.21667		4	0	2	2.82843		1.03881	1.24092	1.13987	0.14291
0.21944		16	0	8	11.3137		1.05698	1.25927	1.15812	0.14304
0.22222		4	0	2	2.82843		1.0746	1.27762	1.17611	0.14355
0.225		0	0	0	0		1.09277	1.29597	1.19437	0.14368
0.22778		0	0	0	0		1.11112	1.31431	1.21272	0.14368
0.23056		0	0	0	0		1.12947	1.33266	1.23106	0.14368
0.23333		0	0	0	0		1.14781	1.35101	1.24941	0.14368
0.23611		0	0	0	0		1.16616	1.36936	1.26776	0.14368
0.23889		0	0	0	0		1.18451	1.38771	1.28611	0.14368
0.24167		0	0	0	0		1.20286	1.40605	1.30446	0.14368
0.24444		0	0	0	0		1.22121	1.4244	1.3228	0.14368
0.24722		0	0	0	0		1.23955	1.44275	1.34115	0.14368
0.25		0	0	0	0		1.2579	1.4611	1.3595	0.14368
0.25278		0	0	0	0		1.27625	1.47945	1.37785	0.14368
0.25556		0	0	0	0		1.2946	1.49779	1.3962	0.14368
0.25833		0	0	0	0		1.31295	1.51614	1.41454	0.14368
0.26111		0	0	0	0		1.33129	1.53449	1.43289	0.14368
0.26389		0	0	0	0		1.34964	1.55284	1.45124	0.14368
0.26667		0	0	0	0		1.36799	1.57119	1.46959	0.14368
0.26944		0	0	0	0		1.38634	1.58953	1.48794	0.14368
0.27222		0	0	0	0		1.40469	1.60788	1.50628	0.14368
0.275		0	0	0	0		1.42303	1.62623	1.52463	0.14368
0.27778		0	0	0	0		1.44138	1.64458	1.54298	0.14368
0.28056		0	0	0	0		1.45973	1.66293	1.56133	0.14368
0.28333		0	0	0	0		1.47808	1.68127	1.57968	0.14368
0.28611		0	0	0	0		1.49643	1.69962	1.59802	0.14368
0.28889		0	0	0	0		1.51477	1.71797	1.61637	0.14368
0.29167		0	0	0	0		1.53312	1.73632	1.63472	0.14368
0.29444		0	0	0	0		1.55147	1.75467	1.65307	0.14368
0.29722		0	0	0	0		1.56982	1.77301	1.67142	0.14368
0.3		0	0	0	0		1.58817	1.79136	1.68976	0.14368
0.30278		0	0	0	0		1.60651	1.80971	1.70811	0.14368
0.30556		2	0	1	1.41421		1.62486	1.82806	1.72646	0.14368
0.30833		0	0	0	0		1.64312	1.84641	1.74476	0.14374
0.31111		0	0	0	0		1.66147	1.86475	1.76311	0.14374
0.31389		0	0	0	0		1.67982	1.8831	1.78146	0.14374
0.31667		0	0	0	0		1.69816	1.90145	1.79981	0.14374
0.31944		0	0	0	0		1.71651	1.9198	1.81815	0.14374
0.32222		0	0	0	0		1.73486	1.93815	1.8365	0.14374
0.325		0	0	0	0		1.75321	1.95649	1.85485	0.14374
0.32778		0	0	0	0		1.77156	1.97484	1.8732	0.14374
0.33056		0	0	0	0		1.7899	1.99319	1.89155	0.14374
0.33333		0	0	0	0		1.80825	2.01154	1.90989	0.14374
0.33611		0	0	0	0		1.8266	2.02989	1.92824	0.14374
0.33889		0	0	0	0		1.84495	2.04823	1.94659	0.14374
0.34167		0	0	0	0		1.8633	2.06658	1.96494	0.14374
0.34444		0	0	0	0		1.88164	2.08493	1.98329	0.14374
0.34722		0	0	0	0		1.89999	2.10328	2.00163	0.14374
0.35		0	0	0	0		1.91834	2.12163	2.01998	0.14374
0.35278		0	0	0	0		1.93669	2.13997	2.03833	0.14374
0.35556		12	0	6	8.48528		1.95504	2.15832	2.05668	0.14374
0.35833		8	0	4	5.65685		1.97284	2.17667	2.07475	0.14413
0.36111		0	0	0	0		1.99083	2.19502	2.09292	0.14439
0.36389		0	0	0	0		2.00917	2.21337	2.11127	0.14439
0.36667		0	0	0	0		2.02752	2.23171	2.12962	0.14439
0.36944		0	0	0	0		2.04587	2.25006	2.14797	0.14439
0.37222		0	0	0	0		2.06422	2.26841	2.16631	0.14439
0.375		0	0	0	0		2.08257	2.28676	2.18466	0.14439
0.37778		0	0	0	0		2.10091	2.30511	2.20301	0.14439
0.38056		0	0	0	0		2.11926	2.32345	2.22136	0.14439
0.38333		0	0	0	0		2.13761	2.3418	2.23971	0.14439
0.38611		0	0	0	0		2.15596	2.36015	2.25805	0.14439
0.38889		0	0	0	0		2.17431	2.3785	2.2764	0.14439
0.39167		0	0	0	0		2.19265	2.39685	2.29475	0.14439
0.39444		0	0	0	0		2.211	2.41519	2.3131	0.14439
0.39722		0	0	0	0		2.22935	2.43354	2.33145	0.14439
0.4		0	0	0	0		2.2477	2.45189	2.34979	0.14439
0.40278		0	0	0	0		2.26605	2.47024	2.36814	0.14439
0.40556		0	0	0	0		2.28439	2.48859	2.38649	0.14439
0.40833		0	0	0	0		2.30274	2.50693	2.40484	0.14439
0.41111		0	0	0	0		2.32109	2.52528	2.42319	0.14439
0.41389		0	0	0	0		2.33944	2.54363	2.44153	0.14439
0.41667		0	0	0	0		2.35779	2.56198	2.45988	0.14439
0.41944		0	0	0	0		2.37613	2.58033	2.47823	0.14439
0.42222		0	0	0	0		2.39448	2.59867	2.49658	0.14439
0.425		0	0	0	0		2.41283	2.61702	2.51493	0.14439
0.42778		0	0	0	0		2.43118	2.63537	2.53327	0.14439
0.43056		0	0	0	0		2.44953	2.65372	2.55162	0.14439
0.43333		0	0	0	0		2.46787	2.67207	2.56997	0.14439
0.43611		0	0	0	0		2.48622	2.69041	2.58832	0.14439
0.43889		0	0	0	0		2.50457	2.70876	2.60667	0.14439
0.44167		0	0	0	0		2.52292	2.72711	2.62501	0.14439
0.44444		0	0	0	0		2.54127	2.74546	2.64336	0.14439
0.44722		0	0	0	0		2.55961	2.76381	2.66171	0.14439
0.45		0	0	0	0		2.57796	2.78215	2.68006	0.14439
0.45278		0	0	0	0		2.59631	2.8005	2.69841	0.14439
0.45556		8	0	4	5.65685		2.61466	2.81885	2.71675	0.14439
0.45833		0	0	0	0		2.63264	2.8372	2.73492	0.14464
0.46111		0	0	0	0		2.65099	2.85555	2.75327	0.14464
0.46389		0	0	0	0		2.66934	2.87389	2.77162	0.14464
0.46667		0	0	0	0		2.68769	2.89224	2.78996	0.14464
0.46944		0	0	0	0		2.70604	2.91059	2.80831	0.14464
0.47222		0	0	0	0		2.72438	2.92894	2.82666	0.14464
0.475		0	0	0	0		2.74273	2.94729	2.84501	0.14464
0.47778		0	0	0	0		2.76108	2.96563	2.86336	0.14464
0.48056		0	0	0	0		2.77943	2.98398	2.8817	0.14464
0.48333		0	0	0	0		2.79778	3.00233	2.90005	0.14464
0.48611		0	0	0	0		2.81612	3.02068	2.9184	0.14464
0.48889		0	0	0	0		2.83447	3.03903	2.93675	0.14464
0.49167		2	0	1	1.41421		2.85282	3.05737	2.9551	0.14464
0.49444		0	0	0	0		2.87108	3.07572	2.9734	0.14471
0.49722		0	0	0	0		2.88942	3.09407	2.99175	0.14471
0.5		0	0	0	0		2.90777	3.11242	3.0101	0.14471
0.50278		0	0	0	0		2.92612	3.13077	3.02844	0.14471
0.50556		0	0	0	0		2.94447	3.14911	3.04679	0.14471
0.50833		6	0	3	4.24264		2.96282	3.16746	3.06514	0.14471
0.51111		10	0	5	7.07107		2.98089	3.18581	3.08335	0.1449
0.51389		0	0	0	0		2.99879	3.20416	3.10147	0.14522
0.51667		0	0	0	0		3.01714	3.22251	3.11982	0.14522
0.51944		0	0	0	0		3.03548	3.24085	3.13817	0.14522
0.52222		0	0	0	0		3.05383	3.2592	3.15652	0.14522
0.525		0	0	0	0		3.07218	3.27755	3.17486	0.14522
0.52778		0	0	0	0		3.09053	3.2959	3.19321	0.14522
0.53056		0	0	0	0		3.10888	3.31425	3.21156	0.14522
0.53333		0	0	0	0		3.12722	3.33259	3.22991	0.14522
0.53611		0	0	0	0		3.14557	3.35094	3.24826	0.14522
0.53889		0	0	0	0		3.16392	3.36929	3.2666	0.14522
0.54167		0	0	0	0		3.18227	3.38764	3.28495	0.14522
0.54444		0	0	0	0		3.20062	3.40599	3.3033	0.14522
0.54722		0	0	0	0		3.21896	3.42433	3.32165	0.14522
0.55		0	0	0	0		3.23731	3.44268	3.34	0.14522
0.55278		0	0	0	0		3.25566	3.46103	3.35834	0.14522
0.55556		0	0	0	0		3.27401	3.47938	3.37669	0.14522
0.55833		0	0	0	0		3.29236	3.49773	3.39504	0.14522
0.56111		0	0	0	0		3.3107	3.51607	3.41339	0.14522
0.56389		0	0	0	0		3.32905	3.53442	3.43174	0.14522
0.56667		0	0	0	0		3.3474	3.55277	3.45008	0.14522
0.56944		0	0	0	0		3.36575	3.57112	3.46843	0.14522
0.57222		0	0	0	0		3.3841	3.58947	3.48678	0.14522
0.575		0	0	0	0		3.40244	3.60781	3.50513	0.14522
0.57778		0	0	0	0		3.42079	3.62616	3.52348	0.14522
0.58056		0	0	0	0		3.43914	3.64451	3.54182	0.14522
0.58333		0	0	0	0		3.45749	3.66286	3.56017	0.14522
0.58611		0	0	0	0		3.47584	3.68121	3.57852	0.14522
0.58889		0	0	0	0		3.49418	3.69955	3.59687	0.14522
0.59167		0	0	0	0		3.51253	3.7179	3.61522	0.14522
0.59444		0	0	0	0		3.53088	3.73625	3.63356	0.14522
0.59722		0	0	0	0		3.54923	3.7546	3.65191	0.14522
0.6		0	0	0	0		3.56758	3.77295	3.67026	0.14522
0.60278		0	0	0	0		3.58592	3.79129	3.68861	0.14522
0.60556		0	0	0	0		3.60427	3.80964	3.70696	0.14522
0.60833		0	0	0	0		3.62262	3.82799	3.7253	0.14522
0.61111		0	0	0	0		3.64097	3.84634	3.74365	0.14522
0.61389		0	0	0	0		3.65932	3.86469	3.762	0.14522
0.61667		0	0	0	0		3.67766	3.88303	3.78035	0.14522
0.61944		0	0	0	0		3.69601	3.90138	3.7987	0.14522
0.62222		0	0	0	0		3.71436	3.91973	3.81704	0.14522
0.625		0	0	0	0		3.73271	3.93808	3.83539	0.14522
0.62778		0	0	0	0		3.75106	3.95643	3.85374	0.14522
0.63056		0	0	0	0		3.7694	3.97477	3.87209	0.14522
0.63333		0	0	0	0		3.78775	3.99312	3.89044	0.14522
0.63611		0	0	0	0		3.8061	4.01147	3.90878	0.14522
0.63889		0	0	0	0		3.82445	4.02982	3.92713	0.14522
0.64167		0	0	0	0		3.8428	4.04817	3.94548	0.14522
0.64444		0	0	0	0		3.86114	4.06651	3.96383	0.14522
0.64722		0	0	0	0		3.87949	4.08486	3.98218	0.14522
0.65		0	0	0	0		3.89784	4.10321	4.00052	0.14522
0.65278		0	0	0	0		3.91619	4.12156	4.01887	0.14522
0.65556		0	0	0	0		3.93454	4.13991	4.03722	0.14522
0.65833		0	0	0	0		3.95288	4.15825	4.05557	0.14522
0.66111		4	0	2	2.82843		3.97123	4.1766	4.07392	0.14522
0.66389		0	0	0	0		3.9894	4.19495	4.09217	0.14535
0.66667		0	0	0	0		4.00775	4.2133	4.11052	0.14535
0.66944		0	0	0	0		4.02609	4.23165	4.12887	0.14535
0.67222		0	0	0	0		4.04444	4.24999	4.14722	0.14535
0.675		0	0	0	0		4.06279	4.26834	4.16557	0.14535
0.67778		0	0	0	0		4.08114	4.28669	4.18391	0.14535
0.68056		0	0	0	0		4.09949	4.30504	4.20226	0.14535
0.68333		0	0	0	0		4.11783	4.32339	4.22061	0.14535
0.68611		0	0	0	0		4.13618	4.34173	4.23896	0.14535
0.68889		0	0	0	0		4.15453	4.36008	4.25731	0.14535
0.69167		0	0	0	0		4.17288	4.37843	4.27565	0.14535
0.69444		0	0	0	0		4.19123	4.39678	4.294	0.14535
0.69722		0	0	0	0		4.20957	4.41513	4.31235	0.14535
0.7		0	0	0	0		4.22792	4.43347	4.3307	0.14535
0.70278		0	0	0	0		4.24627	4.45182	4.34905	0.14535
0.70556		0	0	0	0		4.26462	4.47017	4.36739	0.14535
0.70833		0	0	0	0		4.28297	4.48852	4.38574	0.14535
0.71111		0	0	0	0		4.30131	4.50687	4.40409	0.14535
0.71389		0	0	0	0		4.31966	4.52521	4.42244	0.14535
0.71667		0	0	0	0		4.33801	4.54356	4.44079	0.14535
0.71944		0	0	0	0		4.35636	4.56191	4.45913	0.14535
0.72222		0	0	0	0		4.37471	4.58026	4.47748	0.14535
0.725		0	0	0	0		4.39305	4.59861	4.49583	0.14535
0.72778		0	0	0	0		4.4114	4.61695	4.51418	0.14535
0.73056		0	0	0	0		4.42975	4.6353	4.53253	0.14535
0.73333		0	0	0	0		4.4481	4.65365	4.55087	0.14535
0.73611		0	0	0	0		4.46645	4.672	4.56922	0.14535
0.73889		0	0	0	0		4.48479	4.69035	4.58757	0.14535
0.74167		0	0	0	0		4.50314	4.70869	4.60592	0.14535
0.74444		0	0	0	0		4.52149	4.72704	4.62427	0.14535
0.74722		0	0	0	0		4.53984	4.74539	4.64261	0.14535
0.75		0	0	0	0		4.55819	4.76374	4.66096	0.14535
0.75278		0	0	0	0		4.57653	4.78209	4.67931	0.14535
0.75556		0	0	0	0		4.59488	4.80043	4.69766	0.14535
0.75833		0	0	0	0		4.61323	4.81878	4.71601	0.14535
0.76111		0	0	0	0		4.63158	4.83713	4.73435	0.14535
0.76389		0	0	0	0		4.64993	4.85548	4.7527	0.14535
0.76667		0	0	0	0		4.66827	4.87383	4.77105	0.14535
0.76944		0	0	0	0		4.68662	4.89217	4.7894	0.14535
0.77222		0	0	0	0		4.70497	4.91052	4.80775	0.14535
0.775		0	0	0	0		4.72332	4.92887	4.82609	0.14535
0.77778		0	0	0	0		4.74167	4.94722	4.84444	0.14535
0.78056		0	0	0	0		4.76001	4.96557	4.86279	0.14535
0.78333		0	0	0	0		4.77836	4.98391	4.88114	0.14535
0.78611		0	0	0	0		4.79671	5.00226	4.89949	0.14535
0.78889		0	0	0	0		4.81506	5.02061	4.91783	0.14535
0.79167		0	0	0	0		4.83341	5.03896	4.93618	0.14535
0.79444		0	0	0	0		4.85175	5.05731	4.95453	0.14535
0.79722		0	0	0	0		4.8701	5.07565	4.97288	0.14535
0.8		0	0	0	0		4.88845	5.094	4.99123	0.14535
0.80278		0	0	0	0		4.9068	5.11235	5.00957	0.14535
0.80556		0	0	0	0		4.92515	5.1307	5.02792	0.14535
0.80833		0	0	0	0		4.94349	5.14905	5.04627	0.14535
0.81111		0	0	0	0		4.96184	5.16739	5.06462	0.14535
0.81389		0	0	0	0		4.98019	5.18574	5.08297	0.14535
0.81667		0	0	0	0		4.99854	5.20409	5.10131	0.14535
0.81944		0	0	0	0		5.01689	5.22244	5.11966	0.14535
0.82222		0	0	0	0		5.03523	5.24079	5.13801	0.14535
0.825		0	0	0	0		5.05358	5.25913	5.15636	0.14535
0.82778		0	0	0	0		5.07193	5.27748	5.17471	0.14535
0.83056		0	0	0	0		5.09028	5.29583	5.19305	0.14535
0.83333		0	0	0	0		5.10863	5.31418	5.2114	0.14535
0.83611		0	0	0	0		5.12697	5.33253	5.22975	0.14535
0.83889		0	0	0	0		5.14532	5.35087	5.2481	0.14535
0.84167		0	0	0	0		5.16367	5.36922	5.26645	0.14535
0.84444		0	0	0	0		5.18202	5.38757	5.28479	0.14535
0.84722		0	0	0	0		5.20037	5.40592	5.30314	0.14535
0.85		0	0	0	0		5.21871	5.42427	5.32149	0.14535
0.85278		0	0	0	0		5.23706	5.44261	5.33984	0.14535
0.85556		0	0	0	0		5.25541	5.46096	5.35819	0.14535
0.85833		0	0	0	0		5.27376	5.47931	5.37653	0.14535
0.86111		0	0	0	0		5.29211	5.49766	5.39488	0.14535
0.86389		0	0	0	0		5.31045	5.51601	5.41323	0.14535
0.86667		0	0	0	0		5.3288	5.53435	5.43158	0.14535
0.86944		0	0	0	0		5.34715	5.5527	5.44993	0.14535
0.87222		0	0	0	0		5.3655	5.57105	5.46827	0.14535
0.875		0	0	0	0		5.38385	5.5894	5.48662	0.14535
0.87778		0	0	0	0		5.40219	5.60775	5.50497	0.14535
0.88056		0	0	0	0		5.42054	5.62609	5.52332	0.14535
0.88333		0	0	0	0		5.43889	5.64444	5.54167	0.14535
0.88611		0	0	0	0		5.45724	5.66279	5.56001	0.14535
0.88889		0	0	0	0		5.47559	5.68114	5.57836	0.14535
0.89167		0	0	0	0		5.49393	5.69949	5.59671	0.14535
0.89444		0	0	0	0		5.51228	5.71783	5.61506	0.14535
0.89722		0	0	0	0		5.53063	5.73618	5.63341	0.14535
0.9		0	0	0	0		5.54898	5.75453	5.65175	0.14535
0.90278		0	0	0	0		5.56733	5.77288	5.6701	0.14535
0.90556		0	0	0	0		5.58567	5.79123	5.68845	0.14535
0.90833		0	0	0	0		5.60402	5.80957	5.7068	0.14535
0.91111		0	0	0	0		5.62237	5.82792	5.72515	0.14535
0.91389		0	0	0	0		5.64072	5.84627	5.74349	0.14535
0.91667		0	0	0	0		5.65907	5.86462	5.76184	0.14535
0.91944		0	0	0	0		5.67741	5.88297	5.78019	0.14535
0.92222		0	0	0	0		5.69576	5.90131	5.79854	0.14535
0.925		0	0	0	0		5.71411	5.91966	5.81689	0.14535
0.92778		0	0	0	0		5.73246	5.93801	5.83523	0.14535
0.93056		0	0	0	0		5.75081	5.95636	5.85358	0.14535
0.93333		0	0	0	0		5.76915	5.97471	5.87193	0.14535
0.93611		0	0	0	0		5.7875	5.99305	5.89028	0.14535
0.93889		0	0	0	0		5.80585	6.0114	5.90863	0.14535
0.94167		0	0	0	0		5.8242	6.02975	5.92697	0.14535
0.94444		0	0	0	0		5.84255	6.0481	5.94532	0.14535
0.94722		0	0	0	0		5.86089	6.06645	5.96367	0.14535
0.95		0	0	0	0		5.87924	6.08479	5.98202	0.14535
0.95278		0	0	0	0		5.89759	6.10314	6.00037	0.14535
0.95556		0	0	0	0		5.91594	6.12149	6.01871	0.14535
0.95833		0	0	0	0		5.93429	6.13984	6.03706	0.14535
0.96111		0	0	0	0		5.95263	6.15819	6.05541	0.14535
0.96389		0	0	0	0		5.97098	6.17653	6.07376	0.14535
0.96667		0	0	0	0		5.98933	6.19488	6.09211	0.14535
0.96944		0	0	0	0		6.00768	6.21323	6.11045	0.14535
0.97222		0	0	0	0		6.02603	6.23158	6.1288	0.14535
0.975		0	0	0	0		6.04437	6.24993	6.14715	0.14535
0.97778		0	0	0	0		6.06272	6.26827	6.1655	0.14535
0.98056		0	0	0	0		6.08107	6.28662	6.18385	0.14535
0.98333		0	0	0	0		6.09942	6.30497	6.20219	0.14535
0.98611		0	0	0	0		6.11777	6.32332	6.22054	0.14535
0.98889		0	0	0	0		6.13611	6.34167	6.23889	0.14535
0.99167		0	0	0	0		6.15446	6.36001	6.25724	0.14535
0.99444		0	0	0	0		6.17281	6.37836	6.27559	0.14535
0.99722		0	0	0	0		6.19116	6.39671	6.29393	0.14535
1		0	0	0	0		6.20951	6.41506	6.31228	0.14535
1.00278		0	0	0	0		6.22785	6.43341	6.33063	0.14535
1.00556		0	0	0	0		6.2462	6.45175	6.34898	0.14535
1.00833		0	0	0	0		6.26455	6.4701	6.36733	0.14535
1.01111		0	0	0	0		6.2829	6.48845	6.38567	0.14535
1.01389		0	0	0	0		6.30125	6.5068	6.40402	0.14535
1.01667		0	0	0	0		6.31959	6.52515	6.42237	0.14535
1.01944		0	0	0	0		6.33794	6.54349	6.44072	0.14535
1.02222		0	0	0	0		6.35629	6.56184	6.45907	0.14535
1.025		0	0	0	0		6.37464	6.58019	6.47741	0.14535
1.02778		0	0	0	0		6.39299	6.59854	6.49576	0.14535
1.03056		0	0	0	0		6.41133	6.61689	6.51411	0.14535
1.03333		0	0	0	0		6.42968	6.63523	6.53246	0.14535
1.03611		0	0	0	0		6.44803	6.65358	6.55081	0.14535
1.03889		0	0	0	0		6.46638	6.67193	6.56915	0.14535
1.04167		0	0	0	0		6.48473	6.69028	6.5875	0.14535
1.04444		0	0	0	0		6.50307	6.70863	6.60585	0.14535
1.04722		0	0	0	0		6.52142	6.72697	6.6242	0.14535
1.05		0	0	0	0		6.53977	6.74532	6.64255	0.14535
1.05278		0	0	0	0		6.55812	6.76367	6.66089	0.14535
1.05556		0	0	0	0		6.57647	6.78202	6.67924	0.14535
1.05833		0	0	0	0		6.59481	6.80037	6.69759	0.14535
1.06111		0	0	0	0		6.61316	6.81871	6.71594	0.14535
1.06389		0	0	0	0		6.63151	6.83706	6.73429	0.14535
1.06667		0	0	0	0		6.64986	6.85541	6.75263	0.14535
1.06944		0	0	0	0		6.66821	6.87376	6.77098	0.14535
1.07222		0	0	0	0		6.68655	6.89211	6.78933	0.14535
1.075		0	0	0	0		6.7049	6.91045	6.80768	0.14535
1.07778		0	0	0	0		6.72325	6.9288	6.82603	0.14535
1.08056		0	0	0	0		6.7416	6.94715	6.84437	0.14535
1.08333		0	0	0	0		6.75995	6.9655	6.86272	0.14535
1.08611		0	0	0	0		6.77829	6.98385	6.88107	0.14535
1.08889		0	0	0	0		6.79664	7.00219	6.89942	0.14535
1.09167		0	0	0	0		6.81499	7.02054	6.91777	0.14535
1.09444		0	0	0	0		6.83334	7.03889	6.93611	0.14535
1.09722		0	0	0	0		6.85169	7.05724	6.95446	0.14535
1.1		0	0	0	0		6.87003	7.07559	6.97281	0.14535
1.10278		0	0	0	0		6.88838	7.09393	6.99116	0.14535
1.10556		0	0	0	0		6.90673	7.11228	7.00951	0.14535
1.10833		0	0	0	0		6.92508	7.13063	7.02785	0.14535
1.11111		0	0	0	0		6.94343	7.14898	7.0462	0.14535
1.11389		0	0	0	0		6.96177	7.16733	7.06455	0.14535
1.11667		8	0	4	5.65685		6.98012	7.18567	7.0829	0.14535
1.11944		0	0	0	0		6.99811	7.20402	7.10106	0.1456
1.12222		0	0	0	0		7.01646	7.22237	7.11941	0.1456
1.125		0	0	0	0		7.0348	7.24072	7.13776	0.1456
1.12778		0	0	0	0		7.05315	7.25907	7.15611	0.1456
1.13056		0	0	0	0		7.0715	7.27741	7.17446	0.1456
1.13333		0	0	0	0		7.08985	7.29576	7.1928	0.1456
1.13611		0	0	0	0		7.1082	7.31411	7.21115	0.1456
1.13889		0	0	0	0		7.12654	7.33246	7.2295	0.1456
1.14167		0	0	0	0		7.14489	7.35081	7.24785	0.1456
1.14444		0	0	0	0		7.16324	7.36915	7.2662	0.1456
1.14722		0	0	0	0		7.18159	7.3875	7.28454	0.1456
1.15		0	0	0	0		7.19994	7.40585	7.30289	0.1456
1.15278		0	0	0	0		7.21828	7.4242	7.32124	0.1456
1.15556		0	0	0	0		7.23663	7.44255	7.33959	0.1456
1.15833		0	0	0	0		7.25498	7.46089	7.35794	0.1456
1.16111		0	0	0	0		7.27333	7.47924	7.37628	0.1456
1.16389		0	0	0	0		7.29168	7.49759	7.39463	0.1456
1.16667		0	0	0	0		7.31002	7.51594	7.41298	0.1456
1.16944		0	0	0	0		7.32837	7.53429	7.43133	0.1456
1.17222		0	0	0	0		7.34672	7.55263	7.44968	0.1456
1.175		0	0	0	0		7.36507	7.57098	7.46802	0.1456
1.17778		0	0	0	0		7.38342	7.58933	7.48637	0.1456
1.18056		0	0	0	0		7.40176	7.60768	7.50472	0.1456
1.18333		0	0	0	0		7.42011	7.62603	7.52307	0.1456
1.18611		0	0	0	0		7.43846	7.64437	7.54142	0.1456
1.18889		0	0	0	0		7.45681	7.66272	7.55976	0.1456
1.19167		0	0	0	0		7.47516	7.68107	7.57811	0.1456
1.19444		0	0	0	0		7.4935	7.69942	7.59646	0.1456
1.19722		0	0	0	0		7.51185	7.71777	7.61481	0.1456
1.2		0	0	0	0		7.5302	7.73611	7.63316	0.1456
1.20278		0	0	0	0		7.54855	7.75446	7.6515	0.1456
1.20556		0	0	0	0		7.5669	7.77281	7.66985	0.1456
1.20833		0	0	0	0		7.58524	7.79116	7.6882	0.1456
1.21111		0	0	0	0		7.60359	7.80951	7.70655	0.1456
1.21389		0	0	0	0		7.62194	7.82785	7.7249	0.1456
1.21667		0	0	0	0		7.64029	7.8462	7.74324	0.1456
1.21944		0	0	0	0		7.65864	7.86455	7.76159	0.1456
1.22222		0	0	0	0		7.67698	7.8829	7.77994	0.1456
1.225		0	0	0	0		7.69533	7.90125	7.79829	0.1456
1.22778		0	0	0	0		7.71368	7.91959	7.81664	0.1456
1.23056		0	0	0	0		7.73203	7.93794	7.83498	0.1456
1.23333		0	0	0	0		7.75038	7.95629	7.85333	0.1456
1.23611		0	0	0	0		7.76872	7.97464	7.87168	0.1456
1.23889		0	0	0	0		7.78707	7.99299	7.89003	0.1456
1.24167		0	0	0	0		7.80542	8.01133	7.90838	0.1456
1.24444		0	0	0	0		7.82377	8.02968	7.92672	0.1456
1.24722		0	0	0	0		7.84212	8.04803	7.94507	0.1456
1.25		0	0	0	0		7.86046	8.06638	7.96342	0.1456
1.25278		0	0	0	0		7.87881	8.08473	7.98177	0.1456
1.25556		0	0	0	0		7.89716	8.10307	8.00012	0.1456
1.25833		0	0	0	0		7.91551	8.12142	8.01846	0.1456
1.26111		0	0	0	0		7.93386	8.13977	8.03681	0.1456
1.26389		0	0	0	0		7.9522	8.15812	8.05516	0.1456
1.26667		0	0	0	0		7.97055	8.17647	8.07351	0.1456
1.26944		0	0	0	0		7.9889	8.19481	8.09186	0.1456
1.27222		0	0	0	0		8.00725	8.21316	8.1102	0.1456
1.275		0	0	0	0		8.0256	8.23151	8.12855	0.1456
1.27778		0	0	0	0		8.04394	8.24986	8.1469	0.1456
1.28056		0	0	0	0		8.06229	8.26821	8.16525	0.1456
1.28333		0	0	0	0		8.08064	8.28655	8.1836	0.1456
1.28611		0	0	0	0		8.09899	8.3049	8.20194	0.1456
1.28889		0	0	0	0		8.11734	8.32325	8.22029	0.1456
1.29167		0	0	0	0		8.13568	8.3416	8.23864	0.1456
1.29444		0	0	0	0		8.15403	8.35995	8.25699	0.1456
1.29722		0	0	0	0		8.17238	8.37829	8.27534	0.1456
1.3		0	0	0	0		8.19073	8.39664	8.29368	0.1456
1.30278		0	0	0	0		8.20908	8.41499	8.31203	0.1456
1.30556		0	0	0	0		8.22742	8.43334	8.33038	0.1456
1.30833		0	0	0	0		8.24577	8.45169	8.34873	0.1456
1.31111		0	0	0	0		8.26412	8.47003	8.36708	0.1456
1.31389		0	0	0	0		8.28247	8.48838	8.38542	0.1456
1.31667		0	0	0	0		8.30082	8.50673	8.40377	0.1456
1.31944		0	0	0	0		8.31916	8.52508	8.42212	0.1456
1.32222		0	0	0	0		8.33751	8.54343	8.44047	0.1456
1.325		0	0	0	0		8.35586	8.56177	8.45882	0.1456
1.32778		0	0	0	0		8.37421	8.58012	8.47716	0.1456
1.33056		0	0	0	0		8.39256	8.59847	8.49551	0.1456
1.33333		0	0	0	0		8.4109	8.61682	8.51386	0.1456
1.33611		0	0	0	0		8.42925	8.63517	8.53221	0.1456
1.33889		0	0	0	0		8.4476	8.65351	8.55056	0.1456
1.34167		0	0	0	0		8.46595	8.67186	8.5689	0.1456
1.34444		0	0	0	0		8.4843	8.69021	8.58725	0.1456
1.34722		0	0	0	0		8.50264	8.70856	8.6056	0.1456
1.35		0	0	0	0		8.52099	8.72691	8.62395	0.1456
1.35278		0	0	0	0		8.53934	8.74525	8.6423	0.1456
1.35556		0	0	0	0		8.55769	8.7636	8.66064	0.1456
1.35833		0	0	0	0		8.57604	8.78195	8.67899	0.1456
1.36111		0	0	0	0		8.59438	8.8003	8.69734	0.1456
1.36389		0	0	0	0		8.61273	8.81865	8.71569	0.1456
1.36667		0	0	0	0		8.63108	8.83699	8.73404	0.1456
1.36944		0	0	0	0		8.64943	8.85534	8.75238	0.1456
1.37222		0	0	0	0		8.66778	8.87369	8.77073	0.1456
1.375		0	0	0	0		8.68612	8.89204	8.78908	0.1456
1.37778		0	0	0	0		8.70447	8.91039	8.80743	0.1456
1.38056		0	0	0	0		8.72282	8.92873	8.82578	0.1456
1.38333		0	0	0	0		8.74117	8.94708	8.84412	0.1456
1.38611		0	0	0	0		8.75952	8.96543	8.86247	0.1456
1.38889		0	0	0	0		8.77786	8.98378	8.88082	0.1456
1.39167		0	0	0	0		8.79621	9.00213	8.89917	0.1456
1.39444		0	0	0	0		8.81456	9.02047	8.91752	0.1456
1.39722		0	0	0	0		8.83291	9.03882	8.93586	0.1456
1.4		0	0	0	0		8.85126	9.05717	8.95421	0.1456
1.40278		0	0	0	0		8.8696	9.07552	8.97256	0.1456
1.40556		0	0	0	0		8.88795	9.09387	8.99091	0.1456
1.40833		0	0	0	0		8.9063	9.11221	9.00926	0.1456
1.41111		0	0	0	0		8.92465	9.13056	9.0276	0.1456
1.41389		0	0	0	0		8.943	9.14891	9.04595	0.1456
1.41667		0	0	0	0		8.96134	9.16726	9.0643	0.1456
1.41944		0	0	0	0		8.97969	9.18561	9.08265	0.1456
1.42222		0	0	0	0		8.99804	9.20395	9.101	0.1456
1.425		0	0	0	0		9.01639	9.2223	9.11934	0.1456
1.42778		0	0	0	0		9.03474	9.24065	9.13769	0.1456
1.43056		0	0	0	0		9.05308	9.259	9.15604	0.1456
1.43333		0	0	0	0		9.07143	9.27735	9.17439	0.1456
1.43611		0	0	0	0		9.08978	9.29569	9.19274	0.1456
1.43889		0	0	0	0		9.10813	9.31404	9.21108	0.1456
1.44167		0	0	0	0		9.12648	9.33239	9.22943	0.1456
1.44444		0	0	0	0		9.14482	9.35074	9.24778	0.1456
1.44722		0	0	0	0		9.16317	9.36909	9.26613	0.1456
1.45		0	0	0	0		9.18152	9.38743	9.28448	0.1456
1.45278		0	0	0	0		9.19987	9.40578	9.30282	0.1456
1.45556		0	0	0	0		9.21822	9.42413	9.32117	0.1456
1.45833		0	0	0	0		9.23656	9.44248	9.33952	0.1456
1.46111		0	0	0	0		9.25491	9.46083	9.35787	0.1456
1.46389		0	0	0	0		9.27326	9.47917	9.37622	0.1456
1.46667		0	0	0	0		9.29161	9.49752	9.39456	0.1456
1.46944		0	0	0	0		9.30996	9.51587	9.41291	0.1456
1.47222		0	0	0	0		9.3283	9.53422	9.43126	0.1456
1.475		0	0	0	0		9.34665	9.55257	9.44961	0.1456
1.47778		0	0	0	0		9.365	9.57091	9.46796	0.1456
1.48056		0	0	0	0		9.38335	9.58926	9.4863	0.1456
1.48333		0	0	0	0		9.4017	9.60761	9.50465	0.1456
1.48611		0	0	0	0		9.42004	9.62596	9.523	0.1456
1.48889		0	0	0	0		9.43839	9.64431	9.54135	0.1456
1.49167		0	0	0	0		9.45674	9.66265	9.5597	0.1456
1.49444		0	0	0	0		9.47509	9.681	9.57804	0.1456
1.49722		0	0	0	0		9.49344	9.69935	9.59639	0.1456
1.5		0	0	0	0		9.51178	9.7177	9.61474	0.1456
1.50278		0	0	0	0		9.53013	9.73605	9.63309	0.1456
1.50556		0	0	0	0		9.54848	9.75439	9.65144	0.1456
1.50833		0	0	0	0		9.56683	9.77274	9.66978	0.1456
1.51111		0	0	0	0		9.58518	9.79109	9.68813	0.1456
1.51389		0	0	0	0		9.60352	9.80944	9.70648	0.1456
1.51667		0	0	0	0		9.62187	9.82779	9.72483	0.1456
1.51944		0	0	0	0		9.64022	9.84613	9.74318	0.1456
1.52222		0	0	0	0		9.65857	9.86448	9.76152	0.1456
1.525		0	0	0	0		9.67692	9.88283	9.77987	0.1456
1.52778		0	0	0	0		9.69526	9.90118	9.79822	0.1456
1.53056		0	0	0	0		9.71361	9.91953	9.81657	0.1456
1.53333		0	0	0	0		9.73196	9.93787	9.83492	0.1456
1.53611		0	0	0	0		9.75031	9.95622	9.85326	0.1456
1.53889		0	0	0	0		9.76866	9.97457	9.87161	0.1456
1.54167		0	0	0	0		9.787	9.99292	9.88996	0.1456
1.54444		0	0	0	0		9.80535	10.0113	9.90831	0.1456
1.54722		0	0	0	0		9.8237	10.0296	9.92666	0.1456
1.55		0	0	0	0		9.84205	10.048	9.945	0.1456
1.55278		0	0	0	0		9.8604	10.0663	9.96335	0.1456
1.55556		0	0	0	0		9.87874	10.0847	9.9817	0.1456
1.55833		0	0	0	0		9.89709	10.103	10	0.1456
1.56111		0	0	0	0		9.91544	10.1213	10.0184	0.1456
1.56389		0	0	0	0		9.93379	10.1397	10.0367	0.1456
1.56667		0	0	0	0		9.95214	10.158	10.0551	0.1456
1.56944		0	0	0	0		9.97048	10.1764	10.0734	0.1456
1.57222		0	0	0	0		9.98883	10.1948	10.0918	0.1456
1.575		0	0	0	0		10.0072	10.2131	10.1101	0.1456
1.57778		0	0	0	0		10.0255	10.2314	10.1285	0.1456
1.58056		0	0	0	0		10.0439	10.2498	10.1468	0.1456
1.58333		0	0	0	0		10.0622	10.2681	10.1652	0.1456
1.58611		0	0	0	0		10.0806	10.2865	10.1835	0.1456
1.58889		0	0	0	0		10.0989	10.3048	10.2019	0.1456
1.59167		0	0	0	0		10.1173	10.3232	10.2202	0.1456
1.59444		0	0	0	0		10.1356	10.3415	10.2386	0.1456
1.59722		0	0	0	0		10.154	10.3599	10.2569	0.1456
1.6		0	0	0	0		10.1723	10.3782	10.2753	0.1456
1.60278		0	0	0	0		10.1907	10.3966	10.2936	0.1456
1.60556		0	0	0	0		10.209	10.4149	10.312	0.1456
1.60833		0	0	0	0		10.2274	10.4333	10.3303	0.1456
1.61111		0	0	0	0		10.2457	10.4516	10.3487	0.1456
1.61389		0	0	0	0		10.264	10.47	10.367	0.1456
1.61667		0	0	0	0		10.2824	10.4883	10.3854	0.1456
1.61944		0	0	0	0		10.3008	10.5067	10.4037	0.1456
1.62222		0	0	0	0		10.3191	10.525	10.4221	0.1456
1.625		0	0	0	0		10.3374	10.5434	10.4404	0.1456
1.62778		0	0	0	0		10.3558	10.5617	10.4588	0.1456
1.63056		0	0	0	0		10.3741	10.58	10.4771	0.1456
1.63333		0	0	0	0		10.3925	10.5984	10.4954	0.1456
1.63611		0	0	0	0		10.4108	10.6167	10.5138	0.1456
1.63889		0	0	0	0		10.4292	10.6351	10.5321	0.1456
1.64167		0	0	0	0		10.4475	10.6534	10.5505	0.1456
1.64444		0	0	0	0		10.4659	10.6718	10.5688	0.1456
1.64722		0	0	0	0		10.4842	10.6901	10.5872	0.1456
1.65		0	0	0	0		10.5026	10.7085	10.6055	0.1456
1.65278		0	0	0	0		10.5209	10.7268	10.6239	0.1456
1.65556		0	0	0	0		10.5393	10.7452	10.6422	0.1456
1.65833		0	0	0	0		10.5576	10.7635	10.6606	0.1456
1.66111		0	0	0	0		10.576	10.7819	10.6789	0.1456
1.66389		0	0	0	0		10.5943	10.8002	10.6973	0.1456
1.66667		0	0	0	0		10.6127	10.8186	10.7156	0.1456
1.66944		0	0	0	0		10.631	10.8369	10.734	0.1456
1.67222		0	0	0	0		10.6494	10.8553	10.7523	0.1456
1.675		0	0	0	0		10.6677	10.8736	10.7707	0.1456
1.67778		0	0	0	0		10.6861	10.892	10.789	0.1456
1.68056		0	0	0	0		10.7044	10.9103	10.8074	0.1456
1.68333		0	0	0	0		10.7227	10.9287	10.8257	0.1456
1.68611		0	0	0	0		10.7411	10.947	10.8441	0.1456
1.68889		0	0	0	0		10.7594	10.9654	10.8624	0.1456
1.69167		0	0	0	0		10.7778	10.9837	10.8808	0.1456
1.69444		0	0	0	0		10.7961	11.0021	10.8991	0.1456
1.69722		0	0	0	0		10.8145	11.0204	10.9175	0.1456
1.7		0	0	0	0		10.8328	11.0388	10.9358	0.1456
1.70278		0	0	0	0		10.8512	11.0571	10.9541	0.1456
1.70556		0	0	0	0		10.8695	11.0755	10.9725	0.1456
1.70833		0	0	0	0		10.8879	11.0938	10.9908	0.1456
1.71111		0	0	0	0		10.9062	11.1121	11.0092	0.1456
1.71389		0	0	0	0		10.9246	11.1305	11.0275	0.1456
1.71667		0	0	0	0		10.9429	11.1488	11.0459	0.1456
1.71944		0	0	0	0		10.9613	11.1672	11.0642	0.1456
1.72222		0	0	0	0		10.9796	11.1855	11.0826	0.1456
1.725		0	0	0	0		10.998	11.2039	11.1009	0.1456
1.72778		0	0	0	0		11.0163	11.2222	11.1193	0.1456
1.73056		0	0	0	0		11.0347	11.2406	11.1376	0.1456
1.73333		0	0	0	0		11.053	11.2589	11.156	0.1456
1.73611		0	0	0	0		11.0714	11.2773	11.1743	0.1456
1.73889		0	0	0	0		11.0897	11.2956	11.1927	0.1456
1.74167		0	0	0	0		11.1081	11.314	11.211	0.1456
1.74444		0	0	0	0		11.1264	11.3323	11.2294	0.1456
1.74722		0	0	0	0		11.1448	11.3507	11.2477	0.1456
1.75		0	0	0	0		11.1631	11.369	11.2661	0.1456
1.75278		0	0	0	0		11.1814	11.3874	11.2844	0.1456
1.75556		0	0	0	0		11.1998	11.4057	11.3028	0.1456
1.75833		0	0	0	0		11.2181	11.4241	11.3211	0.1456
1.76111		0	0	0	0		11.2365	11.4424	11.3394	0.1456
1.76389		0	0	0	0		11.2548	11.4608	11.3578	0.1456
1.76667		0	0	0	0		11.2732	11.4791	11.3762	0.1456
1.76944		0	0	0	0		11.2915	11.4975	11.3945	0.1456
1.77222		0	0	0	0		11.3099	11.5158	11.4128	0.1456
1.775		0	0	0	0		11.3282	11.5342	11.4312	0.1456
1.77778		0	0	0	0		11.3466	11.5525	11.4495	0.1456
1.78056		0	0	0	0		11.3649	11.5709	11.4679	0.1456
1.78333		0	0	0	0		11.3833	11.5892	11.4862	0.1456
1.78611		0	0	0	0		11.4016	11.6075	11.5046	0.1456
1.78889		0	0	0	0		11.42	11.6259	11.5229	0.1456
1.79167		0	0	0	0		11.4383	11.6442	11.5413	0.1456
1.79444		0	0	0	0		11.4567	11.6626	11.5596	0.1456
1.79722		0	0	0	0		11.475	11.6809	11.578	0.1456
1.8		0	0	0	0		11.4934	11.6993	11.5963	0.1456
1.80278		0	0	0	0		11.5117	11.7176	11.6147	0.1456
1.80556		0	0	0	0		11.5301	11.736	11.633	0.1456
1.80833		0	0	0	0		11.5484	11.7543	11.6514	0.1456
1.81111		0	0	0	0		11.5668	11.7727	11.6697	0.1456
1.81389		0	0	0	0		11.5851	11.791	11.6881	0.1456
1.81667		0	0	0	0		11.6035	11.8094	11.7064	0.1456
1.81944		0	0	0	0		11.6218	11.8277	11.7248	0.1456
1.82222		0	0	0	0		11.6402	11.8461	11.7431	0.1456
1.825		0	0	0	0		11.6585	11.8644	11.7615	0.1456
1.82778		0	0	0	0		11.6768	11.8828	11.7798	0.1456
1.83056		0	0	0	0		11.6952	11.9011	11.7981	0.1456
1.83333		0	0	0	0		11.7135	11.9195	11.8165	0.1456
1.83611		0	0	0	0		11.7319	11.9378	11.8348	0.1456
1.83889		0	0	0	0		11.7502	11.9561	11.8532	0.1456
1.84167		0	0	0	0		11.7686	11.9745	11.8715	0.1456
1.84444		0	0	0	0		11.7869	11.9929	11.8899	0.1456
1.84722		0	0	0	0		11.8053	12.0112	11.9082	0.1456
1.85		0	0	0	0		11.8236	12.0296	11.9266	0.1456
1.85278		0	0	0	0		11.842	12.0479	11.9449	0.1456
1.85556		0	0	0	0		11.8603	12.0662	11.9633	0.1456
1.85833		0	0	0	0		11.8787	12.0846	11.9816	0.1456
1.86111		0	0	0	0		11.897	12.1029	12	0.1456
1.86389		0	0	0	0		11.9154	12.1213	12.0183	0.1456
1.86667		0	0	0	0		11.9337	12.1396	12.0367	0.1456
1.86944		0	0	0	0		11.9521	12.158	12.055	0.1456
1.87222		0	0	0	0		11.9704	12.1763	12.0734	0.1456
1.875		0	0	0	0		11.9888	12.1947	12.0917	0.1456
1.87778		0	0	0	0		12.0071	12.213	12.1101	0.1456
1.88056		0	0	0	0		12.0255	12.2314	12.1284	0.1456
1.88333		0	0	0	0		12.0438	12.2497	12.1468	0.1456
1.88611		0	0	0	0		12.0622	12.2681	12.1651	0.1456
1.88889		0	0	0	0		12.0805	12.2864	12.1835	0.1456
1.89167		0	0	0	0		12.0989	12.3048	12.2018	0.1456
1.89444		0	0	0	0		12.1172	12.3231	12.2202	0.1456
1.89722		0	0	0	0		12.1356	12.3415	12.2385	0.1456
1.9		0	0	0	0		12.1539	12.3598	12.2569	0.1456
1.90278		0	0	0	0		12.1722	12.3782	12.2752	0.1456
1.90556		0	0	0	0		12.1906	12.3965	12.2935	0.1456
1.90833		0	0	0	0		12.2089	12.4148	12.3119	0.1456
1.91111		0	0	0	0		12.2273	12.4332	12.3302	0.1456
1.91389		0	0	0	0		12.2456	12.4515	12.3486	0.1456
1.91667		0	0	0	0		12.264	12.4699	12.3669	0.1456
1.91944		0	0	0	0		12.2823	12.4883	12.3853	0.1456
1.92222		0	0	0	0		12.3007	12.5066	12.4036	0.1456
1.925		0	0	0	0		12.319	12.5249	12.422	0.1456
1.92778		0	0	0	0		12.3374	12.5433	12.4403	0.1456
1.93056		0	0	0	0		12.3557	12.5616	12.4587	0.1456
1.93333		0	0	0	0		12.3741	12.58	12.477	0.1456
1.93611		0	0	0	0		12.3924	12.5983	12.4954	0.1456
1.93889		0	0	0	0		12.4108	12.6167	12.5137	0.1456
1.94167		0	0	0	0		12.4291	12.635	12.5321	0.1456
1.94444		0	0	0	0		12.4475	12.6534	12.5504	0.1456
1.94722		0	0	0	0		12.4658	12.6717	12.5688	0.1456
1.95		0	0	0	0		12.4842	12.6901	12.5871	0.1456
1.95278		0	0	0	0		12.5025	12.7084	12.6055	0.1456
1.95556		0	0	0	0		12.5209	12.7268	12.6238	0.1456
1.95833		0	0	0	0		12.5392	12.7451	12.6422	0.1456
1.96111		0	0	0	0		12.5576	12.7635	12.6605	0.1456
1.96389		0	0	0	0		12.5759	12.7818	12.6789	0.1456
1.96667		0	0	0	0		12.5943	12.8002	12.6972	0.1456
1.96944		0	0	0	0		12.6126	12.8185	12.7156	0.1456
1.97222		0	0	0	0		12.6309	12.8369	12.7339	0.1456
1.975		0	0	0	0		12.6493	12.8552	12.7523	0.1456
1.97778		0	0	0	0		12.6676	12.8735	12.7706	0.1456
1.98056		0	0	0	0		12.686	12.8919	12.7889	0.1456
1.98333		0	0	0	0		12.7043	12.9102	12.8073	0.1456
1.98611		0	0	0	0		12.7227	12.9286	12.8256	0.1456
1.98889		0	0	0	0		12.741	12.9469	12.844	0.1456
1.99167		0	0	0	0		12.7594	12.9653	12.8623	0.1456
1.99444		0	0	0	0		12.7777	12.9836	12.8807	0.1456
1.99722		0	0	0	0		12.7961	13.002	12.899	0.1456
2		0	0	0	0		12.8144	13.0203	12.9174	0.1456
2.00278		0	0	0	0		12.8328	13.0387	12.9357	0.1456
2.00556		0	0	0	0		12.8511	13.057	12.9541	0.1456
2.00833		0	0	0	0		12.8695	13.0754	12.9724	0.1456
2.01111		0	0	0	0		12.8878	13.0937	12.9908	0.1456
2.01389		0	0	0	0		12.9062	13.1121	13.0091	0.1456
2.01667		0	0	0	0		12.9245	13.1304	13.0275	0.1456
2.01944		0	0	0	0		12.9429	13.1488	13.0458	0.1456
2.02222		0	0	0	0		12.9612	13.1671	13.0642	0.1456
2.025		0	0	0	0		12.9796	13.1855	13.0825	0.1456
2.02778		0	0	0	0		12.9979	13.2038	13.1009	0.1456
2.03056		0	0	0	0		13.0162	13.2222	13.1192	0.1456
2.03333		0	0	0	0		13.0346	13.2405	13.1376	0.1456
2.03611		0	0	0	0		13.0529	13.2589	13.1559	0.1456
2.03889		0	0	0	0		13.0713	13.2772	13.1743	0.1456
2.04167		0	0	0	0		13.0896	13.2956	13.1926	0.1456
2.04444		0	0	0	0		13.108	13.3139	13.211	0.1456
2.04722		0	0	0	0		13.1263	13.3323	13.2293	0.1456
2.05		0	0	0	0		13.1447	13.3506	13.2476	0.1456
2.05278		0	0	0	0		13.163	13.3689	13.266	0.1456
2.05556		0	0	0	0		13.1814	13.3873	13.2843	0.1456
2.05833		0	0	0	0		13.1997	13.4056	13.3027	0.1456
2.06111		0	0	0	0		13.2181	13.424	13.321	0.1456
2.06389		0	0	0	0		13.2364	13.4423	13.3394	0.1456
2.06667		0	0	0	0		13.2548	13.4607	13.3577	0.1456
2.06944		0	0	0	0		13.2731	13.479	13.3761	0.1456
2.07222		0	0	0	0		13.2915	13.4974	13.3944	0.1456
2.075		0	0	0	0		13.3098	13.5157	13.4128	0.1456
2.07778		0	0	0	0		13.3282	13.5341	13.4311	0.1456
2.08056		0	0	0	0		13.3465	13.5524	13.4495	0.1456
2.08333		0	0	0	0		13.3649	13.5708	13.4678	0.1456
2.08611		0	0	0	0		13.3832	13.5891	13.4862	0.1456
2.08889		0	0	0	0		13.4016	13.6075	13.5045	0.1456
2.09167		0	0	0	0		13.4199	13.6258	13.5229	0.1456
2.09444		0	0	0	0		13.4383	13.6442	13.5412	0.1456
2.09722		0	0	0	0		13.4566	13.6625	13.5596	0.1456
2.1		0	0	0	0		13.4749	13.6809	13.5779	0.1456
2.10278		0	0	0	0		13.4933	13.6992	13.5963	0.1456
2.10556		0	0	0	0		13.5116	13.7176	13.6146	0.1456
2.10833		0	0	0	0		13.53	13.7359	13.6329	0.1456
2.11111		0	0	0	0		13.5483	13.7543	13.6513	0.1456
2.11389		0	0	0	0		13.5667	13.7726	13.6697	0.1456
2.11667		0	0	0	0		13.585	13.791	13.688	0.1456
2.11944		0	0	0	0		13.6034	13.8093	13.7063	0.1456
2.12222		0	0	0	0		13.6217	13.8277	13.7247	0.1456
2.125		0	0	0	0		13.6401	13.846	13.743	0.1456
2.12778		0	0	0	0		13.6584	13.8643	13.7614	0.1456
2.13056		0	0	0	0		13.6768	13.8827	13.7797	0.1456
2.13333		0	0	0	0		13.6951	13.901	13.7981	0.1456
2.13611		0	0	0	0		13.7135	13.9194	13.8164	0.1456
2.13889		0	0	0	0		13.7318	13.9377	13.8348	0.1456
2.14167		0	0	0	0		13.7502	13.9561	13.8531	0.1456
2.14444		0	0	0	0		13.7685	13.9744	13.8715	0.1456
2.14722		0	0	0	0		13.7869	13.9928	13.8898	0.1456
2.15		0	0	0	0		13.8052	14.0111	13.9082	0.1456
2.15278		0	0	0	0		13.8236	14.0295	13.9265	0.1456
2.15556		0	0	0	0		13.8419	14.0478	13.9449	0.1456
2.15833		0	0	0	0		13.8603	14.0662	13.9632	0.1456
2.16111		0	0	0	0		13.8786	14.0845	13.9816	0.1456
2.16389		0	0	0	0		13.897	14.1029	13.9999	0.1456
2.16667		0	0	0	0		13.9153	14.1212	14.0183	0.1456
2.16944		0	0	0	0		13.9337	14.1396	14.0366	0.1456
2.17222		0	0	0	0		13.952	14.1579	14.055	0.1456
2.175		0	0	0	0		13.9703	14.1763	14.0733	0.1456
2.17778		0	0	0	0		13.9887	14.1946	14.0916	0.1456
2.18056		0	0	0	0		14.007	14.213	14.11	0.1456
2.18333		0	0	0	0		14.0254	14.2313	14.1283	0.1456
2.18611		0	0	0	0		14.0437	14.2497	14.1467	0.1456
2.18889		0	0	0	0		14.0621	14.268	14.165	0.1456
2.19167		0	0	0	0		14.0804	14.2864	14.1834	0.1456
2.19444		0	0	0	0		14.0988	14.3047	14.2017	0.1456
2.19722		0	0	0	0		14.1171	14.3231	14.2201	0.1456
2.2		0	0	0	0		14.1355	14.3414	14.2384	0.1456
2.20278		0	0	0	0		14.1538	14.3597	14.2568	0.1456
2.20556		0	0	0	0		14.1722	14.3781	14.2751	0.1456
2.20833		0	0	0	0		14.1905	14.3964	14.2935	0.1456
2.21111		0	0	0	0		14.2089	14.4148	14.3118	0.1456
2.21389		0	0	0	0		14.2272	14.4331	14.3302	0.1456
2.21667		0	0	0	0		14.2456	14.4515	14.3485	0.1456
2.21944		0	0	0	0		14.2639	14.4698	14.3669	0.1456
2.22222		0	0	0	0		14.2823	14.4882	14.3852	0.1456
2.225		0	0	0	0		14.3006	14.5065	14.4036	0.1456
2.22778		0	0	0	0		14.319	14.5249	14.4219	0.1456
2.23056		0	0	0	0		14.3373	14.5432	14.4403	0.1456
2.23333		0	0	0	0		14.3557	14.5616	14.4586	0.1456
2.23611		0	0	0	0		14.374	14.5799	14.477	0.1456
2.23889		0	0	0	0		14.3924	14.5983	14.4953	0.1456
2.24167		0	0	0	0		14.4107	14.6166	14.5137	0.1456
2.24444		0	0	0	0		14.4291	14.635	14.532	0.1456
2.24722		0	0	0	0		14.4474	14.6533	14.5503	0.1456
2.25		0	0	0	0		14.4657	14.6717	14.5687	0.1456
2.25278		0	0	0	0		14.4841	14.69	14.587	0.1456
2.25556		0	0	0	0		14.5024	14.7083	14.6054	0.1456
2.25833		0	0	0	0		14.5208	14.7267	14.6237	0.1456
2.26111		0	0	0	0		14.5391	14.7451	14.6421	0.1456
2.26389		0	0	0	0		14.5575	14.7634	14.6604	0.1456
2.26667		0	0	0	0		14.5758	14.7818	14.6788	0.1456
2.26944		0	0	0	0		14.5942	14.8001	14.6971	0.1456
2.27222		0	0	0	0		14.6125	14.8184	14.7155	0.1456
2.275		0	0	0	0		14.6309	14.8368	14.7338	0.1456
2.27778		0	0	0	0		14.6492	14.8551	14.7522	0.1456
2.28056		0	0	0	0		14.6676	14.8735	14.7705	0.1456
2.28333		0	0	0	0		14.6859	14.8918	14.7889	0.1456
2.28611		0	0	0	0		14.7043	14.9102	14.8072	0.1456
2.28889		0	0	0	0		14.7226	14.9285	14.8256	0.1456
2.29167		0	0	0	0		14.741	14.9469	14.8439	0.1456
2.29444		0	0	0	0		14.7593	14.9652	14.8623	0.1456
2.29722		0	0	0	0		14.7777	14.9836	14.8806	0.1456
2.3		0	0	0	0		14.796	15.0019	14.899	0.1456
2.30278		0	0	0	0		14.8144	15.0203	14.9173	0.1456
2.30556		0	0	0	0		14.8327	15.0386	14.9357	0.1456
2.30833		0	0	0	0		14.8511	15.057	14.954	0.1456
2.31111		0	0	0	0		14.8694	15.0753	14.9724	0.1456
2.31389		0	0	0	0		14.8878	15.0937	14.9907	0.1456
2.31667		0	0	0	0		14.9061	15.112	15.0091	0.1456
2.31944		0	0	0	0		14.9244	15.1304	15.0274	0.1456
2.32222		0	0	0	0		14.9428	15.1487	15.0457	0.1456
2.325		0	0	0	0		14.9611	15.167	15.0641	0.1456
2.32778		0	0	0	0		14.9795	15.1854	15.0824	0.1456
2.33056		0	0	0	0		14.9978	15.2037	15.1008	0.1456
2.33333		0	0	0	0		15.0162	15.2221	15.1191	0.1456
2.33611		0	0	0	0		15.0345	15.2404	15.1375	0.1456
2.33889		0	0	0	0		15.0529	15.2588	15.1558	0.1456
2.34167		0	0	0	0		15.0712	15.2771	15.1742	0.1456
2.34444		0	0	0	0		15.0896	15.2955	15.1925	0.1456
2.34722		0	0	0	0		15.1079	15.3138	15.2109	0.1456
2.35		0	0	0	0		15.1263	15.3322	15.2292	0.1456
2.35278		0	0	0	0		15.1446	15.3505	15.2476	0.1456
2.35556		0	0	0	0		15.163	15.3689	15.2659	0.1456
2.35833		0	0	0	0		15.1813	15.3872	15.2843	0.1456
2.36111		0	0	0	0		15.1997	15.4056	15.3026	0.1456
2.36389		0	0	0	0		15.218	15.4239	15.321	0.1456
2.36667		0	0	0	0		15.2364	15.4423	15.3393	0.1456
2.36944		0	0	0	0		15.2547	15.4606	15.3577	0.1456
2.37222		0	0	0	0		15.2731	15.479	15.376	0.1456
2.375		0	0	0	0		15.2914	15.4973	15.3944	0.1456
2.37778		0	0	0	0		15.3097	15.5157	15.4127	0.1456
2.38056		0	0	0	0		15.3281	15.534	15.4311	0.1456
2.38333		0	0	0	0		15.3465	15.5524	15.4494	0.1456
2.38611		0	0	0	0		15.3648	15.5707	15.4678	0.1456
2.38889		0	0	0	0		15.3831	15.5891	15.4861	0.1456
2.39167		0	0	0	0		15.4015	15.6074	15.5045	0.1456
2.39444		0	0	0	0		15.4198	15.6258	15.5228	0.1456
2.39722		0	0	0	0		15.4382	15.6441	15.5411	0.1456
2.4		0	0	0	0		15.4565	15.6624	15.5595	0.1456
2.40278		0	0	0	0		15.4749	15.6808	15.5778	0.1456
2.40556		0	0	0	0		15.4932	15.6991	15.5962	0.1456
2.40833		0	0	0	0		15.5116	15.7175	15.6145	0.1456
2.41111		0	0	0	0		15.5299	15.7358	15.6329	0.1456
2.41389		0	0	0	0		15.5483	15.7542	15.6512	0.1456
2.41667		0	0	0	0		15.5666	15.7725	15.6696	0.1456
2.41944		0	0	0	0		15.585	15.7909	15.6879	0.1456
2.42222		0	0	0	0		15.6033	15.8092	15.7063	0.1456
2.425		0	0	0	0		15.6217	15.8276	15.7246	0.1456
2.42778		0	0	0	0		15.64	15.8459	15.743	0.1456
2.43056		0	0	0	0		15.6584	15.8643	15.7613	0.1456
2.43333		0	0	0	0		15.6767	15.8826	15.7797	0.1456
2.43611		0	0	0	0		15.6951	15.901	15.798	0.1456
2.43889		0	0	0	0		15.7134	15.9193	15.8164	0.1456
2.44167		0	0	0	0		15.7318	15.9377	15.8347	0.1456
2.44444		0	0	0	0		15.7501	15.956	15.8531	0.1456
2.44722		0	0	0	0		15.7684	15.9744	15.8714	0.1456
2.45		0	0	0	0		15.7868	15.9927	15.8898	0.1456
2.45278		0	0	0	0		15.8051	16.0111	15.9081	0.1456
2.45556		0	0	0	0		15.8235	16.0294	15.9265	0.1456
2.45833		0	0	0	0		15.8418	16.0478	15.9448	0.1456
2.46111		0	0	0	0		15.8602	16.0661	15.9632	0.1456
2.46389		0	0	0	0		15.8785	16.0845	15.9815	0.1456
2.46667		0	0	0	0		15.8969	16.1028	15.9998	0.1456
2.46944		0	0	0	0		15.9152	16.1212	16.0182	0.1456
2.47222		0	0	0	0		15.9336	16.1395	16.0365	0.1456
2.475		0	0	0	0		15.9519	16.1578	16.0549	0.1456
2.47778		0	0	0	0		15.9703	16.1762	16.0732	0.1456
2.48056		0	0	0	0		15.9886	16.1945	16.0916	0.1456
2.48333		0	0	0	0		16.007	16.2129	16.1099	0.1456
2.48611		0	0	0	0		16.0253	16.2312	16.1283	0.1456
2.48889		0	0	0	0		16.0437	16.2496	16.1466	0.1456
2.49167		0	0	0	0		16.062	16.2679	16.165	0.1456
2.49444		0	0	0	0		16.0804	16.2863	16.1833	0.1456
2.49722		0	0	0	0		16.0987	16.3046	16.2017	0.1456
2.5		0	0	0	0		16.1171	16.323	16.22	0.1456
2.50278		0	0	0	0		16.1354	16.3413	16.2384	0.1456
2.50556		0	0	0	0		16.1538	16.3597	16.2567	0.1456
2.50833		0	0	0	0		16.1721	16.378	16.2751	0.1456
2.51111		0	0	0	0		16.1905	16.3964	16.2934	0.1456
2.51389		0	0	0	0		16.2088	16.4147	16.3118	0.1456
2.51667		0	0	0	0		16.2272	16.4331	16.3301	0.1456
2.51944		0	0	0	0		16.2455	16.4514	16.3485	0.1456
2.52222		0	0	0	0		16.2639	16.4698	16.3668	0.1456
2.525		0	0	0	0		16.2822	16.4881	16.3851	0.1456
2.52778		0	0	0	0		16.3005	16.5065	16.4035	0.1456
2.53056		0	0	0	0		16.3189	16.5248	16.4218	0.1456
2.53333		0	0	0	0		16.3372	16.5432	16.4402	0.1456
2.53611		8	0	4	5.65685		16.3556	16.5615	16.4585	0.1456
2.53889		0	0	0	0		16.3736	16.5799	16.4767	0.14586
2.54167		0	0	0	0		16.3919	16.5982	16.4951	0.14586
2.54444		0	0	0	0		16.4103	16.6166	16.5134	0.14586
2.54722		0	0	0	0		16.4286	16.6349	16.5318	0.14586
2.55		0	0	0	0		16.447	16.6532	16.5501	0.14586
2.55278		0	0	0	0		16.4653	16.6716	16.5684	0.14586
2.55556		0	0	0	0		16.4837	16.6899	16.5868	0.14586
2.55833		0	0	0	0		16.502	16.7083	16.6051	0.14586
2.56111		0	0	0	0		16.5204	16.7266	16.6235	0.14586
2.56389		0	0	0	0		16.5387	16.745	16.6418	0.14586
2.56667		0	0	0	0		16.5571	16.7633	16.6602	0.14586
2.56944		0	0	0	0		16.5754	16.7817	16.6785	0.14586
2.57222		0	0	0	0		16.5938	16.8	16.6969	0.14586
2.575		0	0	0	0		16.6121	16.8184	16.7152	0.14586
2.57778		0	0	0	0		16.6304	16.8367	16.7336	0.14586
2.58056		0	0	0	0		16.6488	16.8551	16.7519	0.14586
2.58333		0	0	0	0		16.6671	16.8734	16.7703	0.14586
2.58611		0	0	0	0		16.6855	16.8918	16.7886	0.14586
2.58889		0	0	0	0		16.7038	16.9101	16.807	0.14586
2.59167		0	0	0	0		16.7222	16.9285	16.8253	0.14586
2.59444		0	0	0	0		16.7405	16.9468	16.8437	0.14586
2.59722		0	0	0	0		16.7589	16.9652	16.862	0.14586
2.6		0	0	0	0		16.7772	16.9835	16.8804	0.14586
2.60278		0	0	0	0		16.7956	17.0019	16.8987	0.14586
2.60556		0	0	0	0		16.8139	17.0202	16.9171	0.14586
2.60833		0	0	0	0		16.8323	17.0386	16.9354	0.14586
2.61111		0	0	0	0		16.8506	17.0569	16.9538	0.14586
2.61389		0	0	0	0		16.869	17.0753	16.9721	0.14586
2.61667		0	0	0	0		16.8873	17.0936	16.9905	0.14586
2.61944		0	0	0	0		16.9057	17.1119	17.0088	0.14586
2.62222		0	0	0	0		16.924	17.1303	17.0271	0.14586
2.625		0	0	0	0		16.9424	17.1486	17.0455	0.14586
2.62778		0	0	0	0		16.9607	17.167	17.0638	0.14586
2.63056		0	0	0	0		16.9791	17.1853	17.0822	0.14586
2.63333		0	0	0	0		16.9974	17.2037	17.1005	0.14586
2.63611		0	0	0	0		17.0158	17.222	17.1189	0.14586
2.63889		0	0	0	0		17.0341	17.2404	17.1372	0.14586
2.64167		0	0	0	0		17.0525	17.2587	17.1556	0.14586
2.64444		0	0	0	0		17.0708	17.2771	17.1739	0.14586
2.64722		0	0	0	0		17.0892	17.2954	17.1923	0.14586
2.65		0	0	0	0		17.1075	17.3138	17.2106	0.14586
2.65278		0	0	0	0		17.1258	17.3321	17.229	0.14586
2.65556		0	0	0	0		17.1442	17.3505	17.2473	0.14586
2.65833		0	0	0	0		17.1625	17.3688	17.2657	0.14586
2.66111		0	0	0	0		17.1809	17.3872	17.284	0.14586
2.66389		0	0	0	0		17.1992	17.4055	17.3024	0.14586
2.66667		0	0	0	0		17.2176	17.4239	17.3207	0.14586
2.66944		0	0	0	0		17.2359	17.4422	17.3391	0.14586
2.67222		0	0	0	0		17.2543	17.4606	17.3574	0.14586
2.675		0	0	0	0		17.2726	17.4789	17.3758	0.14586
2.67778		0	0	0	0		17.291	17.4973	17.3941	0.14586
2.68056		0	0	0	0		17.3093	17.5156	17.4125	0.14586
2.68333		0	0	0	0		17.3277	17.534	17.4308	0.14586
2.68611		0	0	0	0		17.346	17.5523	17.4492	0.14586
2.68889		0	0	0	0		17.3644	17.5706	17.4675	0.14586
2.69167		0	0	0	0		17.3827	17.589	17.4858	0.14586
2.69444		0	0	0	0		17.4011	17.6073	17.5042	0.14586
2.69722		0	0	0	0		17.4194	17.6257	17.5225	0.14586
2.7		0	0	0	0		17.4378	17.644	17.5409	0.14586
2.70278		0	0	0	0		17.4561	17.6624	17.5592	0.14586
2.70556		0	0	0	0		17.4745	17.6807	17.5776	0.14586
2.70833		0	0	0	0		17.4928	17.6991	17.5959	0.14586
2.71111		0	0	0	0		17.5112	17.7174	17.6143	0.14586
2.71389		0	0	0	0		17.5295	17.7358	17.6326	0.14586
2.71667		0	0	0	0		17.5479	17.7541	17.651	0.14586
2.71944		0	0	0	0		17.5662	17.7725	17.6693	0.14586
2.72222		0	0	0	0		17.5845	17.7908	17.6877	0.14586
2.725		0	0	0	0		17.6029	17.8092	17.706	0.14586
2.72778		0	0	0	0		17.6212	17.8275	17.7244	0.14586
2.73056		0	0	0	0		17.6396	17.8459	17.7427	0.14586
2.73333		0	0	0	0		17.6579	17.8642	17.7611	0.14586
2.73611		0	0	0	0		17.6763	17.8826	17.7794	0.14586
2.73889		0	0	0	0		17.6946	17.9009	17.7978	0.14586
2.74167		0	0	0	0		17.713	17.9193	17.8161	0.14586
2.74444		0	0	0	0		17.7313	17.9376	17.8345	0.14586
2.74722		0	0	0	0		17.7497	17.956	17.8528	0.14586
2.75		0	0	0	0		17.768	17.9743	17.8712	0.14586
2.75278		0	0	0	0		17.7864	17.9927	17.8895	0.14586
2.75556		0	0	0	0		17.8047	18.011	17.9079	0.14586
2.75833		0	0	0	0		17.8231	18.0293	17.9262	0.14586
2.76111		0	0	0	0		17.8414	18.0477	17.9445	0.14586
2.76389		0	0	0	0		17.8598	18.066	17.9629	0.14586
2.76667		0	0	0	0		17.8781	18.0844	17.9812	0.14586
2.76944		0	0	0	0		17.8965	18.1027	17.9996	0.14586
2.77222		0	0	0	0		17.9148	18.1211	18.0179	0.14586
2.775		0	0	0	0		17.9332	18.1394	18.0363	0.14586
2.77778		0	0	0	0		17.9515	18.1578	18.0546	0.14586
2.78056		0	0	0	0		17.9699	18.1761	18.073	0.14586
2.78333		0	0	0	0		17.9882	18.1945	18.0913	0.14586
2.78611		0	0	0	0		18.0066	18.2128	18.1097	0.14586
2.78889		0	0	0	0		18.0249	18.2312	18.128	0.14586
2.79167		0	0	0	0		18.0432	18.2495	18.1464	0.14586
2.79444		0	0	0	0		18.0616	18.2679	18.1647	0.14586
2.79722		0	0	0	0		18.0799	18.2862	18.1831	0.14586
2.8		0	0	0	0		18.0983	18.3046	18.2014	0.14586
2.80278		0	0	0	0		18.1166	18.3229	18.2198	0.14586
2.80556		0	0	0	0		18.135	18.3413	18.2381	0.14586
2.80833		0	0	0	0		18.1533	18.3596	18.2565	0.14586
2.81111		0	0	0	0		18.1717	18.3779	18.2748	0.14586
2.81389		0	0	0	0		18.19	18.3963	18.2932	0.14586
2.81667		0	0	0	0		18.2084	18.4147	18.3115	0.14586
2.81944		0	0	0	0		18.2267	18.433	18.3299	0.14586
2.82222		0	0	0	0		18.2451	18.4514	18.3482	0.14586
2.825		0	0	0	0		18.2634	18.4697	18.3666	0.14586
2.82778		0	0	0	0		18.2818	18.488	18.3849	0.14586
2.83056		0	0	0	0		18.3001	18.5064	18.4032	0.14586
2.83333		0	0	0	0		18.3185	18.5247	18.4216	0.14586
2.83611		0	0	0	0		18.3368	18.5431	18.4399	0.14586
2.83889		0	0	0	0		18.3552	18.5614	18.4583	0.14586
2.84167		0	0	0	0		18.3735	18.5798	18.4766	0.14586
2.84444		0	0	0	0		18.3919	18.5981	18.495	0.14586
2.84722		0	0	0	0		18.4102	18.6165	18.5133	0.14586
2.85		0	0	0	0		18.4286	18.6348	18.5317	0.14586
2.85278		0	0	0	0		18.4469	18.6532	18.55	0.14586
2.85556		0	0	0	0		18.4653	18.6715	18.5684	0.14586
2.85833		0	0	0	0		18.4836	18.6899	18.5867	0.14586
2.86111		0	0	0	0		18.5019	18.7082	18.6051	0.14586
2.86389		0	0	0	0		18.5203	18.7266	18.6234	0.14586
2.86667		0	0	0	0		18.5386	18.7449	18.6418	0.14586
2.86944		0	0	0	0		18.557	18.7633	18.6601	0.14586
2.87222		0	0	0	0		18.5753	18.7816	18.6785	0.14586
2.875		0	0	0	0		18.5937	18.8	18.6968	0.14586
2.87778		0	0	0	0		18.612	18.8183	18.7152	0.14586
2.88056		0	0	0	0		18.6304	18.8366	18.7335	0.14586
2.88333		0	0	0	0		18.6487	18.855	18.7519	0.14586
2.88611		0	0	0	0		18.6671	18.8733	18.7702	0.14586
2.88889		0	0	0	0		18.6854	18.8917	18.7886	0.14586
2.89167		0	0	0	0		18.7038	18.91	18.8069	0.14586
2.89444		0	0	0	0		18.7221	18.9284	18.8253	0.14586
2.89722		0	0	0	0		18.7405	18.9467	18.8436	0.14586
2.9		0	0	0	0		18.7588	18.9651	18.862	0.14586
2.90278		0	0	0	0		18.7772	18.9834	18.8803	0.14586
2.90556		0	0	0	0		18.7955	19.0018	18.8986	0.14586
2.90833		0	0	0	0		18.8139	19.0201	18.917	0.14586
2.91111		0	0	0	0		18.8322	19.0385	18.9353	0.14586
2.91389		0	0	0	0		18.8505	19.0568	18.9537	0.14586
2.91667		0	0	0	0		18.8689	19.0752	18.972	0.14586
2.91944		0	0	0	0		18.8873	19.0935	18.9904	0.14586
2.92222		0	0	0	0		18.9056	19.1119	19.0087	0.14586
2.925		0	0	0	0		18.924	19.1302	19.0271	0.14586
2.92778		0	0	0	0		18.9423	19.1486	19.0454	0.14586
2.93056		0	0	0	0		18.9606	19.1669	19.0638	0.14586
2.93333		0	0	0	0		18.979	19.1853	19.0821	0.14586
2.93611		0	0	0	0		18.9973	19.2036	19.1005	0.14586
2.93889		0	0	0	0		19.0157	19.222	19.1188	0.14586
2.94167		0	0	0	0		19.034	19.2403	19.1372	0.14586
2.94444		0	0	0	0		19.0524	19.2587	19.1555	0.14586
2.94722		0	0	0	0		19.0707	19.277	19.1739	0.14586
2.95		0	0	0	0		19.0891	19.2953	19.1922	0.14586
2.95278		0	0	0	0		19.1074	19.3137	19.2106	0.14586
2.95556		0	0	0	0		19.1258	19.332	19.2289	0.14586
2.95833		0	0	0	0		19.1441	19.3504	19.2473	0.14586
2.96111		0	0	0	0		19.1625	19.3687	19.2656	0.14586
2.96389		0	0	0	0		19.1808	19.3871	19.284	0.14586
2.96667		0	0	0	0		19.1992	19.4054	19.3023	0.14586
2.96944		0	0	0	0		19.2175	19.4238	19.3207	0.14586
2.97222		0	0	0	0		19.2359	19.4421	19.339	0.14586
2.975		0	0	0	0		19.2542	19.4605	19.3574	0.14586
2.97778		0	0	0	0		19.2726	19.4788	19.3757	0.14586
2.98056		0	0	0	0		19.2909	19.4972	19.394	0.14586
2.98333		0	0	0	0		19.3092	19.5155	19.4124	0.14586
2.98611		0	0	0	0		19.3276	19.5339	19.4307	0.14586
2.98889		0	0	0	0		19.3459	19.5522	19.4491	0.14586
2.99167		0	0	0	0		19.3643	19.5706	19.4674	0.14586
2.99444		0	0	0	0		19.3827	19.5889	19.4858	0.14586
2.99722		0	0	0	0		19.401	19.6073	19.5041	0.14586
3		0	0	0	0		19.4193	19.6256	19.5225	0.14586
3.00278		0	0	0	0		19.4377	19.644	19.5408	0.14586
3.00556		0	0	0	0		19.456	19.6623	19.5592	0.14586
3.00833		0	0	0	0		19.4744	19.6807	19.5775	0.14586
3.01111		0	0	0	0		19.4927	19.699	19.5959	0.14586
3.01389		0	0	0	0		19.5111	19.7174	19.6142	0.14586
3.01667		0	0	0	0		19.5294	19.7357	19.6326	0.14586
3.01944		0	0	0	0		19.5478	19.754	19.6509	0.14586
3.02222		0	0	0	0		19.5661	19.7724	19.6693	0.14586
3.025		0	0	0	0		19.5845	19.7907	19.6876	0.14586
3.02778		0	0	0	0		19.6028	19.8091	19.706	0.14586
3.03056		0	0	0	0		19.6212	19.8274	19.7243	0.14586
3.03333		0	0	0	0		19.6395	19.8458	19.7427	0.14586
3.03611		0	0	0	0		19.6579	19.8641	19.761	0.14586
3.03889		0	0	0	0		19.6762	19.8825	19.7794	0.14586
3.04167		0	0	0	0		19.6946	19.9008	19.7977	0.14586
3.04444		0	0	0	0		19.7129	19.9192	19.8161	0.14586
3.04722		0	0	0	0		19.7313	19.9375	19.8344	0.14586
3.05		0	0	0	0		19.7496	19.9559	19.8527	0.14586
3.05278		0	0	0	0		19.7679	19.9742	19.8711	0.14586
3.05556		0	0	0	0		19.7863	19.9926	19.8894	0.14586
3.05833		0	0	0	0		19.8046	20.0109	19.9078	0.14586
3.06111		0	0	0	0		19.823	20.0293	19.9261	0.14586
3.06389		0	0	0	0		19.8413	20.0476	19.9445	0.14586
3.06667		0	0	0	0		19.8597	20.066	19.9628	0.14586
3.06944		0	0	0	0		19.878	20.0843	19.9812	0.14586
3.07222		0	0	0	0		19.8964	20.1027	19.9995	0.14586
3.075		0	0	0	0		19.9147	20.121	20.0179	0.14586
3.07778		0	0	0	0		19.9331	20.1394	20.0362	0.14586
3.08056		0	0	0	0		19.9514	20.1577	20.0546	0.14586
3.08333		0	0	0	0		19.9698	20.1761	20.0729	0.14586
3.08611		0	0	0	0		19.9881	20.1944	20.0913	0.14586
3.08889		0	0	0	0		20.0065	20.2127	20.1096	0.14586
3.09167		0	0	0	0		20.0248	20.2311	20.128	0.14586
3.09444		0	0	0	0		20.0432	20.2494	20.1463	0.14586
3.09722		0	0	0	0		20.0615	20.2678	20.1647	0.14586
3.1		0	0	0	0		20.0799	20.2861	20.183	0.14586
3.10278		0	0	0	0		20.0982	20.3045	20.2014	0.14586
3.10556		0	0	0	0		20.1166	20.3228	20.2197	0.14586
3.10833		0	0	0	0		20.1349	20.3412	20.2381	0.14586
3.11111		0	0	0	0		20.1533	20.3595	20.2564	0.14586
3.11389		0	0	0	0		20.1716	20.3779	20.2748	0.14586
3.11667		0	0	0	0		20.19	20.3962	20.2931	0.14586
3.11944		0	0	0	0		20.2083	20.4146	20.3114	0.14586
3.12222		0	0	0	0		20.2266	20.4329	20.3298	0.14586
3.125		0	0	0	0		20.245	20.4513	20.3481	0.14586
3.12778		0	0	0	0		20.2633	20.4696	20.3665	0.14586
3.13056		0	0	0	0		20.2817	20.488	20.3848	0.14586
3.13333		0	0	0	0		20.3	20.5063	20.4032	0.14586
3.13611		0	0	0	0		20.3184	20.5247	20.4215	0.14586
3.13889		0	0	0	0		20.3367	20.543	20.4399	0.14586
3.14167		0	0	0	0		20.3551	20.5614	20.4582	0.14586
3.14444		0	0	0	0		20.3734	20.5797	20.4766	0.14586
3.14722		0	0	0	0		20.3918	20.5981	20.4949	0.14586
3.15		0	0	0	0		20.4101	20.6164	20.5133	0.14586
3.15278		0	0	0	0		20.4285	20.6348	20.5316	0.14586
3.15556		0	0	0	0		20.4468	20.6531	20.55	0.14586
3.15833		0	0	0	0		20.4652	20.6715	20.5683	0.14586
3.16111		0	0	0	0		20.4835	20.6898	20.5867	0.14586
3.16389		0	0	0	0		20.5019	20.7081	20.605	0.14586
3.16667		0	0	0	0		20.5202	20.7265	20.6234	0.14586
3.16944		0	0	0	0		20.5386	20.7448	20.6417	0.14586
3.17222		0	0	0	0		20.5569	20.7632	20.6601	0.14586
3.175		0	0	0	0		20.5753	20.7815	20.6784	0.14586
3.17778		0	0	0	0		20.5936	20.7999	20.6968	0.14586
3.18056		0	0	0	0		20.612	20.8182	20.7151	0.14586
3.18333		0	0	0	0		20.6303	20.8366	20.7335	0.14586
3.18611		0	0	0	0		20.6487	20.8549	20.7518	0.14586
3.18889		0	0	0	0		20.667	20.8733	20.7701	0.14586
3.19167		0	0	0	0		20.6853	20.8916	20.7885	0.14586
3.19444		0	0	0	0		20.7037	20.91	20.8068	0.14586
3.19722		0	0	0	0		20.722	20.9283	20.8252	0.14586
3.2		0	0	0	0		20.7404	20.9467	20.8435	0.14586
3.20278		0	0	0	0		20.7587	20.965	20.8619	0.14586
3.20556		0	0	0	0		20.7771	20.9834	20.8802	0.14586
3.20833		0	0	0	0		20.7954	21.0017	20.8986	0.14586
3.21111		0	0	0	0		20.8138	21.0201	20.9169	0.14586
3.21389		0	0	0	0		20.8321	21.0384	20.9353	0.14586
3.21667		0	0	0	0		20.8505	21.0568	20.9536	0.14586
3.21944		0	0	0	0		20.8688	21.0751	20.972	0.14586
3.22222		0	0	0	0		20.8872	21.0935	20.9903	0.14586
3.225		0	0	0	0		20.9055	21.1118	21.0087	0.14586
3.22778		0	0	0	0		20.9239	21.1302	21.027	0.14586
3.23056		0	0	0	0		20.9422	21.1485	21.0454	0.14586
3.23333		0	0	0	0		20.9606	21.1669	21.0637	0.14586
3.23611		0	0	0	0		20.9789	21.1852	21.0821	0.14586
3.23889		0	0	0	0		20.9973	21.2035	21.1004	0.14586
3.24167		0	0	0	0		21.0156	21.2219	21.1188	0.14586
3.24444		0	0	0	0		21.034	21.2402	21.1371	0.14586
3.24722		0	0	0	0		21.0523	21.2586	21.1554	0.14586
3.25		0	0	0	0		21.0707	21.2769	21.1738	0.14586
3.25278		0	0	0	0		21.089	21.2953	21.1922	0.14586
3.25556		0	0	0	0		21.1074	21.3136	21.2105	0.14586
3.25833		0	0	0	0		21.1257	21.332	21.2288	0.14586
3.26111		0	0	0	0		21.1441	21.3503	21.2472	0.14586
3.26389		0	0	0	0		21.1624	21.3687	21.2655	0.14586
3.26667		0	0	0	0		21.1807	21.387	21.2839	0.14586
3.26944		0	0	0	0		21.1991	21.4054	21.3022	0.14586
3.27222		0	0	0	0		21.2174	21.4237	21.3206	0.14586
3.275		0	0	0	0		21.2358	21.4421	21.3389	0.14586
3.27778		0	0	0	0		21.2541	21.4604	21.3573	0.14586
3.28056		0	0	0	0		21.2725	21.4788	21.3756	0.14586
3.28333		0	0	0	0		21.2908	21.4971	21.394	0.14586
3.28611		0	0	0	0		21.3092	21.5155	21.4123	0.14586
3.28889		0	0	0	0		21.3275	21.5338	21.4307	0.14586
3.29167		0	0	0	0		21.3459	21.5522	21.449	0.14586
3.29444		0	0	0	0		21.3642	21.5705	21.4674	0.14586
3.29722		0	0	0	0		21.3826	21.5889	21.4857	0.14586
3.3		0	0	0	0		21.4009	21.6072	21.5041	0.14586
3.30278		0	0	0	0		21.4193	21.6256	21.5224	0.14586
3.30556		0	0	0	0		21.4376	21.6439	21.5408	0.14586
3.30833		0	0	0	0		21.456	21.6623	21.5591	0.14586
3.31111		0	0	0	0		21.4743	21.6806	21.5775	0.14586
3.31389		0	0	0	0		21.4927	21.6989	21.5958	0.14586
3.31667		0	0	0	0		21.511	21.7173	21.6141	0.14586
3.31944		0	0	0	0		21.5294	21.7356	21.6325	0.14586
3.32222		0	0	0	0		21.5477	21.754	21.6508	0.14586
3.325		0	0	0	0		21.5661	21.7723	21.6692	0.14586
3.32778		0	0	0	0		21.5844	21.7907	21.6875	0.14586
3.33056		0	0	0	0		21.6028	21.809	21.7059	0.14586
3.33333		0	0	0	0		21.6211	21.8274	21.7242	0.14586
3.33611		0	0	0	0		21.6395	21.8457	21.7426	0.14586
3.33889		0	0	0	0		21.6578	21.8641	21.7609	0.14586
3.34167		0	0	0	0		21.6761	21.8824	21.7793	0.14586
3.34444		0	0	0	0		21.6945	21.9008	21.7976	0.14586
3.34722		0	0	0	0		21.7128	21.9191	21.816	0.14586
3.35		0	0	0	0		21.7312	21.9375	21.8343	0.14586
3.35278		0	0	0	0		21.7495	21.9558	21.8527	0.14586
3.35556		0	0	0	0		21.7679	21.9742	21.871	0.14586
3.35833		0	0	0	0		21.7862	21.9925	21.8894	0.14586
3.36111		0	0	0	0		21.8046	22.0109	21.9077	0.14586
3.36389		0	0	0	0		21.8229	22.0292	21.9261	0.14586
3.36667		0	0	0	0		21.8413	22.0476	21.9444	0.14586
3.36944		0	0	0	0		21.8596	22.0659	21.9628	0.14586
3.37222		0	0	0	0		21.878	22.0843	21.9811	0.14586
3.375		0	0	0	0		21.8963	22.1026	21.9995	0.14586
3.37778		0	0	0	0		21.9147	22.121	22.0178	0.14586
3.38056		0	0	0	0		21.933	22.1393	22.0362	0.14586
3.38333		0	0	0	0		21.9514	22.1576	22.0545	0.14586
3.38611		0	0	0	0		21.9697	22.176	22.0728	0.14586
3.38889		0	0	0	0		21.9881	22.1943	22.0912	0.14586
3.39167		0	0	0	0		22.0064	22.2127	22.1095	0.14586
3.39444		0	0	0	0		22.0248	22.231	22.1279	0.14586
3.39722		0	0	0	0		22.0431	22.2494	22.1462	0.14586
3.4		0	0	0	0		22.0615	22.2677	22.1646	0.14586
3.40278		0	0	0	0		22.0798	22.2861	22.1829	0.14586
3.40556		0	0	0	0		22.0982	22.3044	22.2013	0.14586
3.40833		0	0	0	0		22.1165	22.3228	22.2196	0.14586
3.41111		0	0	0	0		22.1349	22.3411	22.238	0.14586
3.41389		0	0	0	0		22.1532	22.3595	22.2563	0.14586
3.41667		0	0	0	0		22.1715	22.3778	22.2747	0.14586
3.41944		0	0	0	0		22.1899	22.3962	22.293	0.14586
3.42222		0	0	0	0		22.2082	22.4145	22.3114	0.14586
3.425		0	0	0	0		22.2266	22.4329	22.3297	0.14586
3.42778		0	0	0	0		22.2449	22.4512	22.3481	0.14586
3.43056		0	0	0	0		22.2633	22.4696	22.3664	0.14586
3.43333		0	0	0	0		22.2816	22.4879	22.3848	0.14586
3.43611		0	0	0	0		22.3	22.5063	22.4031	0.14586
3.43889		0	0	0	0		22.3183	22.5246	22.4215	0.14586
3.44167		0	0	0	0		22.3367	22.543	22.4398	0.14586
3.44444		0	0	0	0		22.355	22.5613	22.4582	0.14586
3.44722		0	0	0	0		22.3734	22.5797	22.4765	0.14586
3.45		0	0	0	0		22.3917	22.598	22.4949	0.14586
3.45278		0	0	0	0		22.4101	22.6163	22.5132	0.14586
3.45556		0	0	0	0		22.4284	22.6347	22.5315	0.14586
3.45833		0	0	0	0		22.4468	22.653	22.5499	0.14586
3.46111		0	0	0	0		22.4651	22.6714	22.5682	0.14586
3.46389		0	0	0	0		22.4835	22.6897	22.5866	0.14586
3.46667		0	0	0	0		22.5018	22.7081	22.6049	0.14586
3.46944		0	0	0	0		22.5202	22.7264	22.6233	0.14586
3.47222		0	0	0	0		22.5385	22.7448	22.6416	0.14586
3.475		0	0	0	0		22.5569	22.7631	22.66	0.14586
3.47778		0	0	0	0		22.5752	22.7815	22.6783	0.14586
3.48056		0	0	0	0		22.5936	22.7998	22.6967	0.14586
3.48333		0	0	0	0		22.6119	22.8182	22.715	0.14586
3.48611		0	0	0	0		22.6302	22.8365	22.7334	0.14586
3.48889		0	0	0	0		22.6486	22.8549	22.7517	0.14586
3.49167		0	0	0	0		22.6669	22.8732	22.7701	0.14586
3.49444		0	0	0	0		22.6853	22.8916	22.7884	0.14586
3.49722		0	0	0	0		22.7036	22.9099	22.8068	0.14586
3.5		0	0	0	0		22.722	22.9283	22.8251	0.14586
3.50278		0	0	0	0		22.7403	22.9466	22.8435	0.14586
3.50556		0	0	0	0		22.7587	22.965	22.8618	0.14586
3.50833		0	0	0	0		22.777	22.9833	22.8802	0.14586
3.51111		0	0	0	0		22.7954	23.0017	22.8985	0.14586
3.51389		0	0	0	0		22.8137	23.02	22.9169	0.14586
3.51667		0	0	0	0		22.8321	23.0384	22.9352	0.14586
3.51944		0	0	0	0		22.8504	23.0567	22.9536	0.14586
3.52222		0	0	0	0		22.8688	23.075	22.9719	0.14586
3.525		0	0	0	0		22.8871	23.0934	22.9902	0.14586
3.52778		0	0	0	0		22.9055	23.1117	23.0086	0.14586
3.53056		0	0	0	0		22.9238	23.1301	23.0269	0.14586
3.53333		0	0	0	0		22.9422	23.1484	23.0453	0.14586
3.53611		0	0	0	0		22.9605	23.1668	23.0636	0.14586
3.53889		0	0	0	0		22.9789	23.1851	23.082	0.14586
3.54167		0	0	0	0		22.9972	23.2035	23.1003	0.14586
3.54444		0	0	0	0		23.0156	23.2218	23.1187	0.14586
3.54722		0	0	0	0		23.0339	23.2402	23.137	0.14586
3.55		0	0	0	0		23.0523	23.2585	23.1554	0.14586
3.55278		0	0	0	0		23.0706	23.2769	23.1737	0.14586
3.55556		0	0	0	0		23.0889	23.2952	23.1921	0.14586
3.55833		0	0	0	0		23.1073	23.3136	23.2104	0.14586
3.56111		0	0	0	0		23.1256	23.3319	23.2288	0.14586
3.56389		0	0	0	0		23.144	23.3503	23.2471	0.14586
3.56667		0	0	0	0		23.1623	23.3686	23.2655	0.14586
3.56944		0	0	0	0		23.1807	23.387	23.2838	0.14586
3.57222		0	0	0	0		23.199	23.4053	23.3022	0.14586
3.575		0	0	0	0		23.2174	23.4236	23.3205	0.14586
3.57778		0	0	0	0		23.2357	23.442	23.3389	0.14586
3.58056		0	0	0	0		23.2541	23.4603	23.3572	0.14586
3.58333		0	0	0	0		23.2724	23.4787	23.3756	0.14586
3.58611		0	0	0	0		23.2908	23.4971	23.3939	0.14586
3.58889		0	0	0	0		23.3091	23.5154	23.4123	0.14586
3.59167		0	0	0	0		23.3275	23.5337	23.4306	0.14586
3.59444		0	0	0	0		23.3458	23.5521	23.4489	0.14586
3.59722		0	0	0	0		23.3642	23.5704	23.4673	0.14586
3.6		0	0	0	0		23.3825	23.5888	23.4856	0.14586
3.60278		0	0	0	0		23.4009	23.6071	23.504	0.14586
3.60556		0	0	0	0		23.4192	23.6255	23.5223	0.14586
3.60833		0	0	0	0		23.4376	23.6438	23.5407	0.14586
3.61111		0	0	0	0		23.4559	23.6622	23.559	0.14586
3.61389		0	0	0	0		23.4743	23.6805	23.5774	0.14586
3.61667		0	0	0	0		23.4926	23.6989	23.5957	0.14586
3.61944		0	0	0	0		23.511	23.7172	23.6141	0.14586
3.62222		0	0	0	0		23.5293	23.7356	23.6324	0.14586
3.625		0	0	0	0		23.5476	23.7539	23.6508	0.14586
3.62778		0	0	0	0		23.566	23.7723	23.6691	0.14586
3.63056		0	0	0	0		23.5843	23.7906	23.6875	0.14586
3.63333		0	0	0	0		23.6027	23.809	23.7058	0.14586
3.63611		0	0	0	0		23.621	23.8273	23.7242	0.14586
3.63889		0	0	0	0		23.6394	23.8457	23.7425	0.14586
3.64167		0	0	0	0		23.6577	23.864	23.7609	0.14586
3.64444		0	0	0	0		23.6761	23.8823	23.7792	0.14586
3.64722		0	0	0	0		23.6944	23.9007	23.7976	0.14586
3.65		0	0	0	0		23.7128	23.919	23.8159	0.14586
3.65278		0	0	0	0		23.7311	23.9374	23.8343	0.14586
3.65556		0	0	0	0		23.7495	23.9557	23.8526	0.14586
3.65833		0	0	0	0		23.7678	23.9741	23.871	0.14586
3.66111		0	0	0	0		23.7862	23.9924	23.8893	0.14586
3.66389		0	0	0	0		23.8045	24.0108	23.9077	0.14586
3.66667		0	0	0	0		23.8229	24.0291	23.926	0.14586
3.66944		0	0	0	0		23.8412	24.0475	23.9444	0.14586
3.67222		0	0	0	0		23.8596	24.0658	23.9627	0.14586
3.675		0	0	0	0		23.8779	24.0842	23.981	0.14586
3.67778		0	0	0	0		23.8962	24.1025	23.9994	0.14586
3.68056		0	0	0	0		23.9146	24.1209	24.0177	0.14586
3.68333		0	0	0	0		23.933	24.1392	24.0361	0.14586
3.68611		0	0	0	0		23.9513	24.1576	24.0544	0.14586
3.68889		0	0	0	0		23.9697	24.1759	24.0728	0.14586
3.69167		0	0	0	0		23.988	24.1943	24.0911	0.14586
3.69444		0	0	0	0		24.0063	24.2126	24.1095	0.14586
3.69722		0	0	0	0		24.0247	24.231	24.1278	0.14586
3.7		0	0	0	0		24.043	24.2493	24.1462	0.14586
3.70278		0	0	0	0		24.0614	24.2677	24.1645	0.14586
3.70556		0	0	0	0		24.0797	24.286	24.1829	0.14586
3.70833		0	0	0	0		24.0981	24.3044	24.2012	0.14586
3.71111		0	0	0	0		24.1164	24.3227	24.2196	0.14586
3.71389		0	0	0	0		24.1348	24.341	24.2379	0.14586
3.71667		0	0	0	0		24.1531	24.3594	24.2563	0.14586
3.71944		0	0	0	0		24.1715	24.3777	24.2746	0.14586
3.72222		0	0	0	0		24.1898	24.3961	24.293	0.14586
3.725		0	0	0	0		24.2082	24.4144	24.3113	0.14586
3.72778		0	0	0	0		24.2265	24.4328	24.3297	0.14586
3.73056		0	0	0	0		24.2449	24.4511	24.348	0.14586
3.73333		0	0	0	0		24.2632	24.4695	24.3664	0.14586
3.73611		0	0	0	0		24.2816	24.4878	24.3847	0.14586
3.73889		0	0	0	0		24.2999	24.5062	24.4031	0.14586
3.74167		0	0	0	0		24.3183	24.5245	24.4214	0.14586
3.74444		0	0	0	0		24.3366	24.5429	24.4397	0.14586
3.74722		0	0	0	0		24.3549	24.5612	24.4581	0.14586
3.75		0	0	0	0		24.3733	24.5796	24.4764	0.14586
3.75278		0	0	0	0		24.3916	24.5979	24.4948	0.14586
3.75556		0	0	0	0		24.41	24.6163	24.5131	0.14586
3.75833		0	0	0	0		24.4283	24.6346	24.5315	0.14586
3.76111		0	0	0	0		24.4467	24.653	24.5498	0.14586
3.76389		0	0	0	0		24.465	24.6713	24.5682	0.14586
3.76667		0	0	0	0		24.4834	24.6897	24.5865	0.14586
3.76944		0	0	0	0		24.5017	24.708	24.6049	0.14586
3.77222		0	0	0	0		24.5201	24.7264	24.6232	0.14586
3.775		0	0	0	0		24.5384	24.7447	24.6416	0.14586
3.77778		0	0	0	0		24.5568	24.7631	24.6599	0.14586
3.78056		0	0	0	0		24.5751	24.7814	24.6783	0.14586
3.78333		0	0	0	0		24.5935	24.7997	24.6966	0.14586
3.78611		0	0	0	0		24.6118	24.8181	24.715	0.14586
3.78889		0	0	0	0		24.6302	24.8364	24.7333	0.14586
3.79167		0	0	0	0		24.6485	24.8548	24.7517	0.14586
3.79444		0	0	0	0		24.6669	24.8731	24.77	0.14586
3.79722		0	0	0	0		24.6852	24.8915	24.7884	0.14586
3.8		0	0	0	0		24.7036	24.9098	24.8067	0.14586
3.80278		0	0	0	0		24.7219	24.9282	24.8251	0.14586
3.80556		0	0	0	0		24.7403	24.9465	24.8434	0.14586
3.80833		0	0	0	0		24.7586	24.9649	24.8618	0.14586
3.81111		0	0	0	0		24.777	24.9832	24.8801	0.14586
3.81389		0	0	0	0		24.7953	25.0016	24.8984	0.14586
3.81667		0	0	0	0		24.8136	25.0199	24.9168	0.14586
3.81944		0	0	0	0		24.832	25.0383	24.9351	0.14586
3.82222		0	0	0	0		24.8503	25.0566	24.9535	0.14586
3.825		0	0	0	0		24.8687	25.075	24.9718	0.14586
3.82778		0	0	0	0		24.887	25.0933	24.9902	0.14586
3.83056		0	0	0	0		24.9054	25.1117	25.0085	0.14586
3.83333		0	0	0	0		24.9237	25.13	25.0269	0.14586
3.83611		0	0	0	0		24.9421	25.1484	25.0452	0.14586
3.83889		0	0	0	0		24.9604	25.1667	25.0636	0.14586
3.84167		0	0	0	0		24.9788	25.1851	25.0819	0.14586
3.84444		0	0	0	0		24.9971	25.2034	25.1003	0.14586
3.84722		0	0	0	0		25.0155	25.2218	25.1186	0.14586
3.85		0	0	0	0		25.0338	25.2401	25.137	0.14586
3.85278		0	0	0	0		25.0522	25.2584	25.1553	0.14586
3.85556		0	0	0	0		25.0705	25.2768	25.1737	0.14586
3.85833		0	0	0	0		25.0889	25.2951	25.192	0.14586
3.86111		0	0	0	0		25.1072	25.3135	25.2104	0.14586
3.86389		0	0	0	0		25.1256	25.3318	25.2287	0.14586
3.86667		0	0	0	0		25.1439	25.3502	25.2471	0.14586
3.86944		0	0	0	0		25.1623	25.3685	25.2654	0.14586
3.87222		0	0	0	0		25.1806	25.3869	25.2838	0.14586
3.875		0	0	0	0		25.199	25.4052	25.3021	0.14586
3.87778		0	0	0	0		25.2173	25.4236	25.3205	0.14586
3.88056		0	0	0	0		25.2357	25.4419	25.3388	0.14586
3.88333		0	0	0	0		25.254	25.4603	25.3571	0.14586
3.88611		0	0	0	0		25.2723	25.4786	25.3755	0.14586
3.88889		0	0	0	0		25.2907	25.497	25.3938	0.14586
3.89167		0	0	0	0		25.309	25.5153	25.4122	0.14586
3.89444		0	0	0	0		25.3274	25.5337	25.4305	0.14586
3.89722		0	0	0	0		25.3457	25.552	25.4489	0.14586
3.9		0	0	0	0		25.3641	25.5704	25.4672	0.14586
3.90278		0	0	0	0		25.3824	25.5887	25.4856	0.14586
3.90556		0	0	0	0		25.4008	25.6071	25.5039	0.14586
3.90833		0	0	0	0		25.4191	25.6254	25.5223	0.14586
3.91111		0	0	0	0		25.4375	25.6438	25.5406	0.14586
3.91389		0	0	0	0		25.4558	25.6621	25.559	0.14586
3.91667		0	0	0	0		25.4742	25.6805	25.5773	0.14586
3.91944		0	0	0	0		25.4925	25.6988	25.5957	0.14586
3.92222		0	0	0	0		25.5109	25.7172	25.614	0.14586
3.925		0	0	0	0		25.5292	25.7355	25.6324	0.14586
3.92778		0	0	0	0		25.5476	25.7538	25.6507	0.14586
3.93056		0	0	0	0		25.5659	25.7722	25.6691	0.14586
3.93333		0	0	0	0		25.5843	25.7905	25.6874	0.14586
3.93611		0	0	0	0		25.6026	25.8089	25.7058	0.14586
3.93889		0	0	0	0		25.621	25.8272	25.7241	0.14586
3.94167		0	0	0	0		25.6393	25.8456	25.7425	0.14586
3.94444		0	0	0	0		25.6577	25.8639	25.7608	0.14586
3.94722		0	0	0	0		25.676	25.8823	25.7792	0.14586
3.95		0	0	0	0		25.6944	25.9006	25.7975	0.14586
3.95278		0	0	0	0		25.7127	25.919	25.8158	0.14586
3.95556		0	0	0	0		25.731	25.9373	25.8342	0.14586
3.95833		0	0	0	0		25.7494	25.9557	25.8525	0.14586
3.96111		0	0	0	0		25.7677	25.974	25.8709	0.14586
3.96389		0	0	0	0		25.7861	25.9924	25.8892	0.14586
3.96667		0	0	0	0		25.8044	26.0107	25.9076	0.14586
3.96944		0	0	0	0		25.8228	26.0291	25.9259	0.14586
3.97222		0	0	0	0		25.8411	26.0474	25.9443	0.14586
3.975		0	0	0	0		25.8595	26.0658	25.9626	0.14586
3.97778		0	0	0	0		25.8778	26.0841	25.981	0.14586
3.98056		0	0	0	0		25.8962	26.1025	25.9993	0.14586
3.98333		0	0	0	0		25.9145	26.1208	26.0177	0.14586
3.98611		0	0	0	0		25.9329	26.1392	26.036	0.14586
3.98889		0	0	0	0		25.9512	26.1575	26.0544	0.14586
3.99167		0	0	0	0		25.9696	26.1759	26.0727	0.14586
3.99444		0	0	0	0		25.9879	26.1942	26.0911	0.14586
3.99722		0	0	0	0		26.0063	26.2126	26.1094	0.14586
4		0	0	0	0		26.0246	26.2309	26.1278	0.14586
4.00278		0	0	0	0		26.043	26.2492	26.1461	0.14586
4.00556		0	0	0	0		26.0613	26.2676	26.1645	0.14586
4.00833		0	0	0	0		26.0797	26.2859	26.1828	0.14586
4.01111		0	0	0	0		26.098	26.3043	26.2011	0.14586
4.01389		0	0	0	0		26.1164	26.3226	26.2195	0.14586
4.01667		0	0	0	0		26.1347	26.341	26.2379	0.14586
4.01944		0	0	0	0		26.1531	26.3593	26.2562	0.14586
4.02222		0	0	0	0		26.1714	26.3777	26.2745	0.14586
4.025		0	0	0	0		26.1898	26.396	26.2929	0.14586
4.02778		0	0	0	0		26.2081	26.4144	26.3112	0.14586
4.03056		0	0	0	0		26.2264	26.4327	26.3296	0.14586
4.03333		0	0	0	0		26.2448	26.4511	26.3479	0.14586
4.03611		0	0	0	0		26.2631	26.4694	26.3663	0.14586
4.03889		0	0	0	0		26.2815	26.4878	26.3846	0.14586
4.04167		0	0	0	0		26.2998	26.5061	26.403	0.14586
4.04444		0	0	0	0		26.3182	26.5245	26.4213	0.14586
4.04722		0	0	0	0		26.3365	26.5428	26.4397	0.14586
4.05		0	0	0	0		26.3549	26.5612	26.458	0.14586
4.05278		0	0	0	0		26.3732	26.5795	26.4764	0.14586
4.05556		0	0	0	0		26.3916	26.5979	26.4947	0.14586
4.05833		0	0	0	0		26.4099	26.6162	26.5131	0.14586
4.06111		0	0	0	0		26.4283	26.6346	26.5314	0.14586
4.06389		0	0	0	0		26.4466	26.6529	26.5498	0.14586
4.06667		0	0	0	0		26.465	26.6713	26.5681	0.14586
4.06944		0	0	0	0		26.4833	26.6896	26.5865	0.14586
4.07222		0	0	0	0		26.5017	26.708	26.6048	0.14586
4.075		0	0	0	0		26.52	26.7263	26.6232	0.14586
4.07778		0	0	0	0		26.5384	26.7446	26.6415	0.14586
4.08056		0	0	0	0		26.5567	26.763	26.6598	0.14586
4.08333		0	0	0	0		26.5751	26.7813	26.6782	0.14586
4.08611		0	0	0	0		26.5934	26.7997	26.6965	0.14586
4.08889		0	0	0	0		26.6118	26.818	26.7149	0.14586
4.09167		0	0	0	0		26.6301	26.8364	26.7332	0.14586
4.09444		0	0	0	0		26.6485	26.8547	26.7516	0.14586
4.09722		0	0	0	0		26.6668	26.8731	26.7699	0.14586
4.1		0	0	0	0		26.6852	26.8914	26.7883	0.14586
4.10278		0	0	0	0		26.7035	26.9098	26.8066	0.14586
4.10556		0	0	0	0		26.7218	26.9281	26.825	0.14586
4.10833		0	0	0	0		26.7402	26.9465	26.8433	0.14586
4.11111		0	0	0	0		26.7585	26.9648	26.8617	0.14586
4.11389		0	0	0	0		26.7769	26.9832	26.88	0.14586
4.11667		0	0	0	0		26.7952	27.0015	26.8984	0.14586
4.11944		0	0	0	0		26.8136	27.0199	26.9167	0.14586
4.12222		0	0	0	0		26.8319	27.0382	26.9351	0.14586
4.125		0	0	0	0		26.8503	27.0566	26.9534	0.14586
4.12778		0	0	0	0		26.8686	27.0749	26.9718	0.14586
4.13056		0	0	0	0		26.887	27.0933	26.9901	0.14586
4.13333		0	0	0	0		26.9053	27.1116	27.0085	0.14586
4.13611		0	0	0	0		26.9237	27.13	27.0268	0.14586
4.13889		0	0	0	0		26.942	27.1483	27.0452	0.14586
4.14167		0	0	0	0		26.9604	27.1667	27.0635	0.14586
4.14444		0	0	0	0		26.9787	27.185	27.0819	0.14586
4.14722		0	0	0	0		26.9971	27.2033	27.1002	0.14586
4.15		0	0	0	0		27.0154	27.2217	27.1185	0.14586
4.15278		0	0	0	0		27.0338	27.24	27.1369	0.14586
4.15556		0	0	0	0		27.0521	27.2584	27.1552	0.14586
4.15833		0	0	0	0		27.0705	27.2767	27.1736	0.14586
4.16111		0	0	0	0		27.0888	27.2951	27.1919	0.14586
4.16389		0	0	0	0		27.1072	27.3134	27.2103	0.14586
4.16667		0	0	0	0		27.1255	27.3318	27.2286	0.14586
4.16944		0	0	0	0		27.1439	27.3501	27.247	0.14586
4.17222		0	0	0	0		27.1622	27.3685	27.2653	0.14586
4.175		0	0	0	0		27.1806	27.3868	27.2837	0.14586
4.17778		0	0	0	0		27.1989	27.4052	27.302	0.14586
4.18056		0	0	0	0		27.2172	27.4235	27.3204	0.14586
4.18333		0	0	0	0		27.2356	27.4419	27.3387	0.14586
4.18611		0	0	0	0		27.2539	27.4602	27.3571	0.14586
4.18889		0	0	0	0		27.2723	27.4786	27.3754	0.14586
4.19167		0	0	0	0		27.2906	27.4969	27.3938	0.14586
4.19444		0	0	0	0		27.309	27.5153	27.4121	0.14586
4.19722		0	0	0	0		27.3273	27.5336	27.4305	0.14586
4.2		0	0	0	0		27.3457	27.552	27.4488	0.14586
4.20278		0	0	0	0		27.364	27.5703	27.4672	0.14586
4.20556		0	0	0	0		27.3824	27.5887	27.4855	0.14586
4.20833		0	0	0	0		27.4007	27.607	27.5039	0.14586
4.21111		0	0	0	0		27.4191	27.6254	27.5222	0.14586
4.21389		0	0	0	0		27.4374	27.6437	27.5406	0.14586
4.21667		0	0	0	0		27.4558	27.662	27.5589	0.14586
4.21944		0	0	0	0		27.4741	27.6804	27.5772	0.14586
4.22222		0	0	0	0		27.4925	27.6987	27.5956	0.14586
4.225		0	0	0	0		27.5108	27.7171	27.6139	0.14586
4.22778		0	0	0	0		27.5292	27.7354	27.6323	0.14586
4.23056		0	0	0	0		27.5475	27.7538	27.6506	0.14586
4.23333		0	0	0	0		27.5659	27.7721	27.669	0.14586
4.23611		0	0	0	0		27.5842	27.7905	27.6873	0.14586
4.23889		0	0	0	0		27.6026	27.8088	27.7057	0.14586
4.24167		0	0	0	0		27.6209	27.8272	27.724	0.14586
4.24444		0	0	0	0		27.6393	27.8455	27.7424	0.14586
4.24722		0	0	0	0		27.6576	27.8639	27.7607	0.14586
4.25		0	0	0	0		27.6759	27.8822	27.7791	0.14586
4.25278		0	0	0	0		27.6943	27.9006	27.7974	0.14586
4.25556		0	0	0	0		27.7126	27.9189	27.8158	0.14586
4.25833		0	0	0	0		27.731	27.9373	27.8341	0.14586
4.26111		0	0	0	0		27.7493	27.9556	27.8525	0.14586
4.26389		0	0	0	0		27.7677	27.974	27.8708	0.14586
4.26667		0	0	0	0		27.786	27.9923	27.8892	0.14586
4.26944		0	0	0	0		27.8044	28.0106	27.9075	0.14586
4.27222		0	0	0	0		27.8227	28.029	27.9259	0.14586
4.275		0	0	0	0		27.8411	28.0474	27.9442	0.14586
4.27778		0	0	0	0		27.8594	28.0657	27.9626	0.14586
4.28056		0	0	0	0		27.8778	28.0841	27.9809	0.14586
4.28333		0	0	0	0		27.8961	28.1024	27.9993	0.14586
4.28611		0	0	0	0		27.9145	28.1207	28.0176	0.14586
4.28889		0	0	0	0		27.9328	28.1391	28.0359	0.14586
4.29167		0	0	0	0		27.9512	28.1574	28.0543	0.14586
4.29444		0	0	0	0		27.9695	28.1758	28.0726	0.14586
4.29722		0	0	0	0		27.9879	28.1941	28.091	0.14586
4.3		0	0	0	0		28.0062	28.2125	28.1093	0.14586
4.30278		0	0	0	0		28.0246	28.2308	28.1277	0.14586
4.30556		0	0	0	0		28.0429	28.2492	28.146	0.14586
4.30833		0	0	0	0		28.0613	28.2675	28.1644	0.14586
4.31111		0	0	0	0		28.0796	28.2859	28.1827	0.14586
4.31389		0	0	0	0		28.098	28.3042	28.2011	0.14586
4.31667		0	0	0	0		28.1163	28.3226	28.2194	0.14586
4.31944		0	0	0	0		28.1346	28.3409	28.2378	0.14586
4.32222		0	0	0	0		28.153	28.3593	28.2561	0.14586
4.325		0	0	0	0		28.1713	28.3776	28.2745	0.14586
4.32778		0	0	0	0		28.1897	28.396	28.2928	0.14586
4.33056		0	0	0	0		28.208	28.4143	28.3112	0.14586
4.33333		0	0	0	0		28.2264	28.4327	28.3295	0.14586
4.33611		0	0	0	0		28.2447	28.451	28.3479	0.14586
4.33889		0	0	0	0		28.2631	28.4693	28.3662	0.14586
4.34167		0	0	0	0		28.2814	28.4877	28.3846	0.14586
4.34444		0	0	0	0		28.2998	28.506	28.4029	0.14586
4.34722		0	0	0	0		28.3181	28.5244	28.4213	0.14586
4.35		0	0	0	0		28.3365	28.5428	28.4396	0.14586
4.35278		0	0	0	0		28.3548	28.5611	28.458	0.14586
4.35556		0	0	0	0		28.3732	28.5794	28.4763	0.14586
4.35833		0	0	0	0		28.3915	28.5978	28.4947	0.14586
4.36111		0	0	0	0		28.4099	28.6161	28.513	0.14586
4.36389		0	0	0	0		28.4282	28.6345	28.5313	0.14586
4.36667		0	0	0	0		28.4466	28.6528	28.5497	0.14586
4.36944		0	0	0	0		28.4649	28.6712	28.568	0.14586
4.37222		0	0	0	0		28.4833	28.6895	28.5864	0.14586
4.375		0	0	0	0		28.5016	28.7079	28.6047	0.14586
4.37778		0	0	0	0		28.52	28.7262	28.6231	0.14586
4.38056		0	0	0	0		28.5383	28.7446	28.6414	0.14586
4.38333		0	0	0	0		28.5567	28.7629	28.6598	0.14586
4.38611		0	0	0	0		28.575	28.7813	28.6781	0.14586
4.38889		0	0	0	0		28.5933	28.7996	28.6965	0.14586
4.39167		0	0	0	0		28.6117	28.818	28.7148	0.14586
4.39444		0	0	0	0		28.63	28.8363	28.7332	0.14586
4.39722		0	0	0	0		28.6484	28.8547	28.7515	0.14586
4.4		0	0	0	0		28.6667	28.873	28.7699	0.14586
4.40278		0	0	0	0		28.6851	28.8914	28.7882	0.14586
4.40556		0	0	0	0		28.7034	28.9097	28.8066	0.14586
4.40833		0	0	0	0		28.7218	28.928	28.8249	0.14586
4.41111		0	0	0	0		28.7401	28.9464	28.8433	0.14586
4.41389		0	0	0	0		28.7585	28.9647	28.8616	0.14586
4.41667		0	0	0	0		28.7768	28.9831	28.88	0.14586
4.41944		0	0	0	0		28.7952	29.0014	28.8983	0.14586
4.42222		0	0	0	0		28.8135	29.0198	28.9167	0.14586
4.425		0	0	0	0		28.8319	29.0381	28.935	0.14586
4.42778		0	0	0	0		28.8502	29.0565	28.9534	0.14586
4.43056		0	0	0	0		28.8686	29.0748	28.9717	0.14586
4.43333		0	0	0	0		28.8869	29.0932	28.9901	0.14586
4.43611		0	0	0	0		28.9053	29.1115	29.0084	0.14586
4.43889		0	0	0	0		28.9236	29.1299	29.0267	0.14586
4.44167		0	0	0	0		28.9419	29.1482	29.0451	0.14586
4.44444		0	0	0	0		28.9603	29.1666	29.0634	0.14586
4.44722		0	0	0	0		28.9786	29.1849	29.0818	0.14586
4.45		0	0	0	0		28.997	29.2033	29.1001	0.14586
4.45278		0	0	0	0		29.0154	29.2216	29.1185	0.14586
4.45556		0	0	0	0		29.0337	29.24	29.1368	0.14586
4.45833		0	0	0	0		29.052	29.2583	29.1552	0.14586
4.46111		0	0	0	0		29.0704	29.2767	29.1735	0.14586
4.46389		0	0	0	0		29.0887	29.295	29.1919	0.14586
4.46667		0	0	0	0		29.1071	29.3134	29.2102	0.14586
4.46944		0	0	0	0		29.1254	29.3317	29.2286	0.14586
4.47222		0	0	0	0		29.1438	29.3501	29.2469	0.14586
4.475		0	0	0	0		29.1621	29.3684	29.2653	0.14586
4.47778		0	0	0	0		29.1805	29.3867	29.2836	0.14586
4.48056		0	0	0	0		29.1988	29.4051	29.302	0.14586
4.48333		0	0	0	0		29.2172	29.4234	29.3203	0.14586
4.48611		0	0	0	0		29.2355	29.4418	29.3387	0.14586
4.48889		0	0	0	0		29.2539	29.4601	29.357	0.14586
4.49167		0	0	0	0		29.2722	29.4785	29.3754	0.14586
4.49444		0	0	0	0		29.2906	29.4968	29.3937	0.14586
4.49722		0	0	0	0		29.3089	29.5152	29.4121	0.14586
4.5		0	0	0	0		29.3273	29.5335	29.4304	0.14586
4.50278		0	0	0	0		29.3456	29.5519	29.4488	0.14586
4.50556		0	0	0	0		29.364	29.5702	29.4671	0.14586
4.50833		0	0	0	0		29.3823	29.5886	29.4854	0.14586
4.51111		0	0	0	0		29.4006	29.6069	29.5038	0.14586
4.51389		0	0	0	0		29.419	29.6253	29.5221	0.14586
4.51667		0	0	0	0		29.4373	29.6436	29.5405	0.14586
4.51944		0	0	0	0		29.4557	29.662	29.5588	0.14586
4.52222		0	0	0	0		29.474	29.6803	29.5772	0.14586
4.525		0	0	0	0		29.4924	29.6987	29.5955	0.14586
4.52778		0	0	0	0		29.5107	29.717	29.6139	0.14586
4.53056		0	0	0	0		29.5291	29.7354	29.6322	0.14586
4.53333		0	0	0	0		29.5474	29.7537	29.6506	0.14586
4.53611		0	0	0	0		29.5658	29.7721	29.6689	0.14586
4.53889		0	0	0	0		29.5841	29.7904	29.6873	0.14586
4.54167		0	0	0	0		29.6025	29.8088	29.7056	0.14586
4.54444		0	0	0	0		29.6208	29.8271	29.724	0.14586
4.54722		0	0	0	0		29.6392	29.8454	29.7423	0.14586
4.55		0	0	0	0		29.6575	29.8638	29.7607	0.14586
4.55278		0	0	0	0		29.6759	29.8821	29.779	0.14586
4.55556		0	0	0	0		29.6942	29.9005	29.7974	0.14586
4.55833		0	0	0	0		29.7126	29.9188	29.8157	0.14586
4.56111		0	0	0	0		29.7309	29.9372	29.8341	0.14586
4.56389		0	0	0	0		29.7493	29.9555	29.8524	0.14586
4.56667		0	0	0	0		29.7676	29.9739	29.8708	0.14586
4.56944		0	0	0	0		29.786	29.9922	29.8891	0.14586
4.57222		0	0	0	0		29.8043	30.0106	29.9075	0.14586
4.575		0	0	0	0		29.8227	30.0289	29.9258	0.14586
4.57778		0	0	0	0		29.841	30.0473	29.9441	0.14586
4.58056		0	0	0	0		29.8593	30.0656	29.9625	0.14586
4.58333		0	0	0	0		29.8777	30.084	29.9808	0.14586
4.58611		0	0	0	0		29.896	30.1023	29.9992	0.14586
4.58889		0	0	0	0		29.9144	30.1207	30.0175	0.14586
4.59167		0	0	0	0		29.9327	30.139	30.0359	0.14586
4.59444		0	0	0	0		29.9511	30.1574	30.0542	0.14586
4.59722		0	0	0	0		29.9694	30.1757	30.0726	0.14586
4.6		0	0	0	0		29.9878	30.1941	30.0909	0.14586
4.60278		0	0	0	0		30.0061	30.2124	30.1093	0.14586
4.60556		0	0	0	0		30.0245	30.2308	30.1276	0.14586
4.60833		0	0	0	0		30.0428	30.2491	30.146	0.14586
4.61111		0	0	0	0		30.0612	30.2675	30.1643	0.14586
4.61389		0	0	0	0		30.0795	30.2858	30.1827	0.14586
4.61667		0	0	0	0		30.0979	30.3041	30.201	0.14586
4.61944		0	0	0	0		30.1162	30.3225	30.2194	0.14586
4.62222		0	0	0	0		30.1346	30.3408	30.2377	0.14586
4.625		0	0	0	0		30.1529	30.3592	30.2561	0.14586
4.62778		0	0	0	0		30.1713	30.3775	30.2744	0.14586
4.63056		0	0	0	0		30.1896	30.3959	30.2928	0.14586
4.63333		0	0	0	0		30.208	30.4142	30.3111	0.14586
4.63611		0	0	0	0		30.2263	30.4326	30.3295	0.14586
4.63889		0	0	0	0		30.2447	30.4509	30.3478	0.14586
4.64167		0	0	0	0		30.263	30.4693	30.3662	0.14586
4.64444		0	0	0	0		30.2814	30.4876	30.3845	0.14586
4.64722		0	0	0	0		30.2997	30.506	30.4028	0.14586
4.65		0	0	0	0		30.318	30.5243	30.4212	0.14586
4.65278		0	0	0	0		30.3364	30.5427	30.4395	0.14586
4.65556		0	0	0	0		30.3547	30.561	30.4579	0.14586
4.65833		0	0	0	0		30.3731	30.5794	30.4762	0.14586
4.66111		0	0	0	0		30.3914	30.5977	30.4946	0.14586
4.66389		0	0	0	0		30.4098	30.6161	30.5129	0.14586
4.66667		0	0	0	0		30.4281	30.6344	30.5313	0.14586
4.66944		0	0	0	0		30.4465	30.6528	30.5496	0.14586
4.67222		0	0	0	0		30.4648	30.6711	30.568	0.14586
4.675		0	0	0	0		30.4832	30.6895	30.5863	0.14586
4.67778		0	0	0	0		30.5015	30.7078	30.6047	0.14586
4.68056		0	0	0	0		30.5199	30.7262	30.623	0.14586
4.68333		0	0	0	0		30.5382	30.7445	30.6414	0.14586
4.68611		0	0	0	0		30.5566	30.7629	30.6597	0.14586
4.68889		0	0	0	0		30.5749	30.7812	30.6781	0.14586
4.69167		0	0	0	0		30.5933	30.7995	30.6964	0.14586
4.69444		0	0	0	0		30.6116	30.8179	30.7148	0.14586
4.69722		0	0	0	0		30.63	30.8362	30.7331	0.14586
4.7		0	0	0	0		30.6483	30.8546	30.7515	0.14586
4.70278		0	0	0	0		30.6667	30.8729	30.7698	0.14586
4.70556		0	0	0	0		30.685	30.8913	30.7882	0.14586
4.70833		0	0	0	0		30.7034	30.9096	30.8065	0.14586
4.71111		0	0	0	0		30.7217	30.928	30.8249	0.14586
4.71389		0	0	0	0		30.7401	30.9463	30.8432	0.14586
4.71667		0	0	0	0		30.7584	30.9647	30.8615	0.14586
4.71944		0	0	0	0		30.7767	30.983	30.8799	0.14586
4.72222		0	0	0	0		30.7951	31.0014	30.8982	0.14586
4.725		0	0	0	0		30.8134	31.0197	30.9166	0.14586
4.72778		0	0	0	0		30.8318	31.0381	30.9349	0.14586
4.73056		0	0	0	0		30.8501	31.0564	30.9533	0.14586
4.73333		0	0	0	0		30.8685	31.0748	30.9716	0.14586
4.73611		0	0	0	0		30.8868	31.0931	30.99	0.14586
4.73889		0	0	0	0		30.9052	31.1115	31.0083	0.14586
4.74167		0	0	0	0		30.9235	31.1298	31.0267	0.14586
4.74444		0	0	0	0		30.9419	31.1482	31.045	0.14586
4.74722		0	0	0	0		30.9602	31.1665	31.0634	0.14586
4.75		0	0	0	0		30.9786	31.1849	31.0817	0.14586
4.75278		0	0	0	0		30.9969	31.2032	31.1001	0.14586
4.75556		0	0	0	0		31.0153	31.2216	31.1184	0.14586
4.75833		0	0	0	0		31.0336	31.2399	31.1368	0.14586
4.76111		0	0	0	0		31.052	31.2583	31.1551	0.14586
4.76389		0	0	0	0		31.0703	31.2766	31.1735	0.14586
4.76667		0	0	0	0		31.0887	31.295	31.1918	0.14586
4.76944		0	0	0	0		31.107	31.3133	31.2102	0.14586
4.77222		0	0	0	0		31.1254	31.3316	31.2285	0.14586
4.775		0	0	0	0		31.1437	31.35	31.2468	0.14586
4.77778		0	0	0	0		31.1621	31.3683	31.2652	0.14586
4.78056		0	0	0	0		31.1804	31.3867	31.2836	0.14586
4.78333		0	0	0	0		31.1988	31.405	31.3019	0.14586
4.78611		0	0	0	0		31.2171	31.4234	31.3202	0.14586
4.78889		0	0	0	0		31.2355	31.4417	31.3386	0.14586
4.79167		0	0	0	0		31.2538	31.4601	31.3569	0.14586
4.79444		0	0	0	0		31.2721	31.4784	31.3753	0.14586
4.79722		0	0	0	0		31.2905	31.4968	31.3936	0.14586
4.8		0	0	0	0		31.3088	31.5151	31.412	0.14586
4.80278		0	0	0	0		31.3272	31.5335	31.4303	0.14586
4.80556		0	0	0	0		31.3455	31.5518	31.4487	0.14586
4.80833		0	0	0	0		31.3639	31.5702	31.467	0.14586
4.81111		0	0	0	0		31.3822	31.5885	31.4854	0.14586
4.81389		0	0	0	0		31.4006	31.6069	31.5037	0.14586
4.81667		0	0	0	0		31.4189	31.6252	31.5221	0.14586
4.81944		0	0	0	0		31.4373	31.6436	31.5404	0.14586
4.82222		0	0	0	0		31.4556	31.6619	31.5588	0.14586
4.825		0	0	0	0		31.474	31.6803	31.5771	0.14586
4.82778		0	0	0	0		31.4923	31.6986	31.5955	0.14586
4.83056		0	0	0	0		31.5107	31.717	31.6138	0.14586
4.83333		0	0	0	0		31.529	31.7353	31.6322	0.14586
4.83611		0	0	0	0		31.5474	31.7537	31.6505	0.14586
4.83889		0	0	0	0		31.5657	31.772	31.6689	0.14586
4.84167		0	0	0	0		31.5841	31.7903	31.6872	0.14586
4.84444		0	0	0	0		31.6024	31.8087	31.7055	0.14586
4.84722		0	0	0	0		31.6208	31.827	31.7239	0.14586
4.85		0	0	0	0		31.6391	31.8454	31.7422	0.14586
4.85278		0	0	0	0		31.6575	31.8637	31.7606	0.14586
4.85556		0	0	0	0		31.6758	31.8821	31.7789	0.14586
4.85833		0	0	0	0		31.6942	31.9004	31.7973	0.14586
4.86111		0	0	0	0		31.7125	31.9188	31.8156	0.14586
4.86389		0	0	0	0		31.7309	31.9371	31.834	0.14586
4.86667		0	0	0	0		31.7492	31.9555	31.8523	0.14586
4.86944		0	0	0	0		31.7675	31.9738	31.8707	0.14586
4.87222		0	0	0	0		31.7859	31.9922	31.889	0.14586
4.875		0	0	0	0		31.8042	32.0105	31.9074	0.14586
4.87778		0	0	0	0		31.8226	32.0289	31.9257	0.14586
4.88056		0	0	0	0		31.8409	32.0472	31.9441	0.14586
4.88333		0	0	0	0		31.8593	32.0656	31.9624	0.14586
4.88611		0	0	0	0		31.8776	32.0839	31.9808	0.14586
4.88889		0	0	0	0		31.896	32.1023	31.9991	0.14586
4.89167		0	0	0	0		31.9143	32.1206	32.0175	0.14586
4.89444		0	0	0	0		31.9327	32.139	32.0358	0.14586
4.89722		0	0	0	0		31.951	32.1573	32.0542	0.14586
4.9		0	0	0	0		31.9694	32.1756	32.0725	0.14586
4.90278		0	0	0	0		31.9877	32.194	32.0909	0.14586
4.90556		0	0	0	0		32.0061	32.2124	32.1092	0.14586
4.90833		0	0	0	0		32.0244	32.2307	32.1276	0.14586
4.91111		0	0	0	0		32.0428	32.249	32.1459	0.14586
4.91389		0	0	0	0		32.0611	32.2674	32.1643	0.14586
4.91667		0	0	0	0		32.0795	32.2857	32.1826	0.14586
4.91944		0	0	0	0		32.0978	32.3041	32.2009	0.14586
4.92222		0	0	0	0		32.1162	32.3224	32.2193	0.14586
4.925		0	0	0	0		32.1345	32.3408	32.2376	0.14586
4.92778		0	0	0	0		32.1529	32.3591	32.256	0.14586
4.93056		0	0	0	0		32.1712	32.3775	32.2743	0.14586
4.93333		0	0	0	0		32.1895	32.3958	32.2927	0.14586
4.93611		0	0	0	0		32.2079	32.4142	32.311	0.14586
4.93889		0	0	0	0		32.2263	32.4325	32.3294	0.14586
4.94167		0	0	0	0		32.2446	32.4509	32.3477	0.14586
4.94444		0	0	0	0		32.2629	32.4692	32.3661	0.14586
4.94722		0	0	0	0		32.2813	32.4876	32.3844	0.14586
4.95		0	0	0	0		32.2996	32.5059	32.4028	0.14586
4.95278		0	0	0	0		32.318	32.5243	32.4211	0.14586
4.95556		0	0	0	0		32.3363	32.5426	32.4395	0.14586
4.95833		0	0	0	0		32.3547	32.561	32.4578	0.14586
4.96111		0	0	0	0		32.373	32.5793	32.4762	0.14586
4.96389		0	0	0	0		32.3914	32.5977	32.4945	0.14586
4.96667		0	0	0	0		32.4097	32.616	32.5129	0.14586
4.96944		0	0	0	0		32.4281	32.6343	32.5312	0.14586
4.97222		0	0	0	0		32.4464	32.6527	32.5496	0.14586
4.975		0	0	0	0		32.4648	32.6711	32.5679	0.14586
4.97778		0	0	0	0		32.4831	32.6894	32.5863	0.14586
4.98056		0	0	0	0		32.5015	32.7077	32.6046	0.14586
4.98333		0	0	0	0		32.5198	32.7261	32.623	0.14586
4.98611		0	0	0	0		32.5382	32.7444	32.6413	0.14586
4.98889		0	0	0	0		32.5565	32.7628	32.6596	0.14586
4.99167		0	0	0	0		32.5749	32.7811	32.678	0.14586
4.99444		0	0	0	0		32.5932	32.7995	32.6963	0.14586
4.99722		0	0	0	0		32.6116	32.8178	32.7147	0.14586
5		0	0	0	0		32.6299	32.8362	32.733	0.14586
5.00278		0	0	0	0		32.6482	32.8545	32.7514	0.14586
5.00556		0	0	0	0		32.6666	32.8729	32.7697	0.14586
5.00833		0	0	0	0		32.685	32.8912	32.7881	0.14586
5.01111		0	0	0	0		32.7033	32.9096	32.8064	0.14586
5.01389		0	0	0	0		32.7216	32.9279	32.8248	0.14586
5.01667		0	0	0	0		32.74	32.9463	32.8431	0.14586
5.01944		0	0	0	0		32.7583	32.9646	32.8615	0.14586
5.02222		0	0	0	0		32.7767	32.983	32.8798	0.14586
5.025		0	0	0	0		32.795	33.0013	32.8982	0.14586
5.02778		0	0	0	0		32.8134	33.0197	32.9165	0.14586
5.03056		0	0	0	0		32.8317	33.038	32.9349	0.14586
5.03333		0	0	0	0		32.8501	33.0564	32.9532	0.14586
5.03611		0	0	0	0		32.8684	33.0747	32.9716	0.14586
5.03889		0	0	0	0		32.8868	33.093	32.9899	0.14586
5.04167		0	0	0	0		32.9051	33.1114	33.0083	0.14586
5.04444		0	0	0	0		32.9235	33.1298	33.0266	0.14586
5.04722		0	0	0	0		32.9418	33.1481	33.045	0.14586
5.05		0	0	0	0		32.9602	33.1664	33.0633	0.14586
5.05278		0	0	0	0		32.9785	33.1848	33.0817	0.14586
5.05556		0	0	0	0		32.9969	33.2031	33.1	0.14586
5.05833		0	0	0	0		33.0152	33.2215	33.1183	0.14586
5.06111		0	0	0	0		33.0336	33.2398	33.1367	0.14586
5.06389		0	0	0	0		33.0519	33.2582	33.155	0.14586
5.06667		0	0	0	0		33.0703	33.2765	33.1734	0.14586
5.06944		0	0	0	0		33.0886	33.2949	33.1917	0.14586
5.07222		0	0	0	0		33.1069	33.3132	33.2101	0.14586
5.075		0	0	0	0		33.1253	33.3316	33.2284	0.14586
5.07778		0	0	0	0		33.1437	33.3499	33.2468	0.14586
5.08056		0	0	0	0		33.162	33.3683	33.2651	0.14586
5.08333		0	0	0	0		33.1803	33.3866	33.2835	0.14586
5.08611		0	0	0	0		33.1987	33.405	33.3018	0.14586
5.08889		0	0	0	0		33.217	33.4233	33.3202	0.14586
5.09167		0	0	0	0		33.2354	33.4417	33.3385	0.14586
5.09444		0	0	0	0		33.2537	33.46	33.3569	0.14586
5.09722		0	0	0	0		33.2721	33.4784	33.3752	0.14586
5.1		0	0	0	0		33.2904	33.4967	33.3936	0.14586
5.10278		0	0	0	0		33.3088	33.5151	33.4119	0.14586
5.10556		0	0	0	0		33.3271	33.5334	33.4303	0.14586
5.10833		0	0	0	0		33.3455	33.5517	33.4486	0.14586
5.11111		0	0	0	0		33.3638	33.5701	33.467	0.14586
5.11389		0	0	0	0		33.3822	33.5885	33.4853	0.14586
5.11667		0	0	0	0		33.4005	33.6068	33.5037	0.14586
5.11944		0	0	0	0		33.4189	33.6251	33.522	0.14586
5.12222		0	0	0	0		33.4372	33.6435	33.5403	0.14586
5.125		0	0	0	0		33.4556	33.6618	33.5587	0.14586
5.12778		0	0	0	0		33.4739	33.6802	33.577	0.14586
5.13056		0	0	0	0		33.4923	33.6985	33.5954	0.14586
5.13333		0	0	0	0		33.5106	33.7169	33.6137	0.14586
5.13611		0	0	0	0		33.529	33.7352	33.6321	0.14586
5.13889		0	0	0	0		33.5473	33.7536	33.6504	0.14586
5.14167		0	0	0	0		33.5656	33.7719	33.6688	0.14586
5.14444		0	0	0	0		33.584	33.7903	33.6871	0.14586
5.14722		0	0	0	0		33.6024	33.8086	33.7055	0.14586
5.15		0	0	0	0		33.6207	33.827	33.7238	0.14586
5.15278		0	0	0	0		33.639	33.8453	33.7422	0.14586
5.15556		0	0	0	0		33.6574	33.8637	33.7605	0.14586
5.15833		0	0	0	0		33.6757	33.882	33.7789	0.14586
5.16111		0	0	0	0		33.6941	33.9004	33.7972	0.14586
5.16389		0	0	0	0		33.7124	33.9187	33.8156	0.14586
5.16667		0	0	0	0		33.7308	33.9371	33.8339	0.14586
5.16944		0	0	0	0		33.7491	33.9554	33.8523	0.14586
5.17222		0	0	0	0		33.7675	33.9738	33.8706	0.14586
5.175		0	0	0	0		33.7858	33.9921	33.889	0.14586
5.17778		0	0	0	0		33.8042	34.0104	33.9073	0.14586
5.18056		0	0	0	0		33.8225	34.0288	33.9257	0.14586
5.18333		0	0	0	0		33.8409	34.0472	33.944	0.14586
5.18611		0	0	0	0		33.8592	34.0655	33.9624	0.14586
5.18889		0	0	0	0		33.8776	34.0838	33.9807	0.14586
5.19167		0	0	0	0		33.8959	34.1022	33.999	0.14586
5.19444		0	0	0	0		33.9143	34.1205	34.0174	0.14586
5.19722		0	0	0	0		33.9326	34.1389	34.0358	0.14586
5.2		0	0	0	0		33.951	34.1572	34.0541	0.14586
5.20278		0	0	0	0		33.9693	34.1756	34.0724	0.14586
5.20556		0	0	0	0		33.9877	34.1939	34.0908	0.14586
5.20833		0	0	0	0		34.006	34.2123	34.1091	0.14586
5.21111		0	0	0	0		34.0243	34.2306	34.1275	0.14586
5.21389		0	0	0	0		34.0427	34.249	34.1458	0.14586
5.21667		0	0	0	0		34.0611	34.2673	34.1642	0.14586
5.21944		0	0	0	0		34.0794	34.2857	34.1825	0.14586
5.22222		0	0	0	0		34.0977	34.304	34.2009	0.14586
5.225		0	0	0	0		34.1161	34.3224	34.2192	0.14586
5.22778		0	0	0	0		34.1344	34.3407	34.2376	0.14586
5.23056		0	0	0	0		34.1528	34.3591	34.2559	0.14586
5.23333		0	0	0	0		34.1711	34.3774	34.2743	0.14586
5.23611		0	0	0	0		34.1895	34.3958	34.2926	0.14586
5.23889		0	0	0	0		34.2078	34.4141	34.311	0.14586
5.24167		0	0	0	0		34.2262	34.4325	34.3293	0.14586
5.24444		0	0	0	0		34.2445	34.4508	34.3477	0.14586
5.24722		0	0	0	0		34.2629	34.4691	34.366	0.14586
5.25		0	0	0	0		34.2812	34.4875	34.3844	0.14586
5.25278		0	0	0	0		34.2996	34.5059	34.4027	0.14586
5.25556		0	0	0	0		34.3179	34.5242	34.4211	0.14586
5.25833		0	0	0	0		34.3363	34.5425	34.4394	0.14586
5.26111		0	0	0	0		34.3546	34.5609	34.4577	0.14586
5.26389		0	0	0	0		34.373	34.5792	34.4761	0.14586
5.26667		0	0	0	0		34.3913	34.5976	34.4945	0.14586
5.26944		0	0	0	0		34.4097	34.6159	34.5128	0.14586
5.27222		0	0	0	0		34.428	34.6343	34.5311	0.14586
5.275		0	0	0	0		34.4464	34.6526	34.5495	0.14586
5.27778		0	0	0	0		34.4647	34.671	34.5678	0.14586
5.28056		0	0	0	0		34.483	34.6893	34.5862	0.14586
5.28333		0	0	0	0		34.5014	34.7077	34.6045	0.14586
5.28611		0	0	0	0		34.5198	34.726	34.6229	0.14586
5.28889		0	0	0	0		34.5381	34.7444	34.6412	0.14586
5.29167		0	0	0	0		34.5564	34.7627	34.6596	0.14586
5.29444		0	0	0	0		34.5748	34.7811	34.6779	0.14586
5.29722		0	0	0	0		34.5931	34.7994	34.6963	0.14586
5.3		0	0	0	0		34.6115	34.8178	34.7146	0.14586
5.30278		0	0	0	0		34.6298	34.8361	34.733	0.14586
5.30556		0	0	0	0		34.6482	34.8545	34.7513	0.14586
5.30833		0	0	0	0		34.6665	34.8728	34.7697	0.14586
5.31111		0	0	0	0		34.6849	34.8912	34.788	0.14586
5.31389		0	0	0	0		34.7032	34.9095	34.8064	0.14586
5.31667		0	0	0	0		34.7216	34.9278	34.8247	0.14586
5.31944		0	0	0	0		34.7399	34.9462	34.8431	0.14586
5.32222		0	0	0	0		34.7583	34.9646	34.8614	0.14586
5.325		0	0	0	0		34.7766	34.9829	34.8798	0.14586
5.32778		0	0	0	0		34.795	35.0012	34.8981	0.14586
5.33056		0	0	0	0		34.8133	35.0196	34.9164	0.14586
5.33333		0	0	0	0		34.8317	35.0379	34.9348	0.14586
5.33611		0	0	0	0		34.85	35.0563	34.9532	0.14586
5.33889		0	0	0	0		34.8684	35.0746	34.9715	0.14586
5.34167		0	0	0	0		34.8867	35.093	34.9898	0.14586
5.34444		0	0	0	0		34.9051	35.1113	35.0082	0.14586
5.34722		0	0	0	0		34.9234	35.1297	35.0265	0.14586
5.35		0	0	0	0		34.9417	35.148	35.0449	0.14586
5.35278		0	0	0	0		34.9601	35.1664	35.0632	0.14586
5.35556		0	0	0	0		34.9785	35.1847	35.0816	0.14586
5.35833		0	0	0	0		34.9968	35.2031	35.0999	0.14586
5.36111		0	0	0	0		35.0151	35.2214	35.1183	0.14586
5.36389		0	0	0	0		35.0335	35.2398	35.1366	0.14586
5.36667		0	0	0	0		35.0518	35.2581	35.155	0.14586
5.36944		0	0	0	0		35.0702	35.2765	35.1733	0.14586
5.37222		0	0	0	0		35.0885	35.2948	35.1917	0.14586
5.375		0	0	0	0		35.1069	35.3132	35.21	0.14586
5.37778		0	0	0	0		35.1252	35.3315	35.2284	0.14586
5.38056		0	0	0	0		35.1436	35.3499	35.2467	0.14586
5.38333		0	0	0	0		35.1619	35.3682	35.2651	0.14586
5.38611		0	0	0	0		35.1803	35.3865	35.2834	0.14586
5.38889		0	0	0	0		35.1986	35.4049	35.3018	0.14586
5.39167		0	0	0	0		35.217	35.4233	35.3201	0.14586
5.39444		0	0	0	0		35.2353	35.4416	35.3385	0.14586
5.39722		0	0	0	0		35.2537	35.4599	35.3568	0.14586
5.4		0	0	0	0		35.272	35.4783	35.3751	0.14586
5.40278		0	0	0	0		35.2904	35.4966	35.3935	0.14586
5.40556		0	0	0	0		35.3087	35.515	35.4119	0.14586
5.40833		0	0	0	0		35.3271	35.5333	35.4302	0.14586
5.41111		0	0	0	0		35.3454	35.5517	35.4485	0.14586
5.41389		0	0	0	0		35.3638	35.57	35.4669	0.14586
5.41667		0	0	0	0		35.3821	35.5884	35.4852	0.14586
5.41944		0	0	0	0		35.4004	35.6067	35.5036	0.14586
5.42222		0	0	0	0		35.4188	35.6251	35.5219	0.14586
5.425		0	0	0	0		35.4372	35.6434	35.5403	0.14586
5.42778		0	0	0	0		35.4555	35.6618	35.5586	0.14586
5.43056		0	0	0	0		35.4738	35.6801	35.577	0.14586
5.43333		0	0	0	0		35.4922	35.6985	35.5953	0.14586
5.43611		0	0	0	0		35.5105	35.7168	35.6137	0.14586
5.43889		0	0	0	0		35.5289	35.7352	35.632	0.14586
5.44167		0	0	0	0		35.5472	35.7535	35.6504	0.14586
5.44444		0	0	0	0		35.5656	35.7719	35.6687	0.14586
5.44722		0	0	0	0		35.5839	35.7902	35.6871	0.14586
5.45		0	0	0	0		35.6023	35.8085	35.7054	0.14586
5.45278		0	0	0	0		35.6206	35.8269	35.7238	0.14586
5.45556		0	0	0	0		35.639	35.8453	35.7421	0.14586
5.45833		0	0	0	0		35.6573	35.8636	35.7605	0.14586
5.46111		0	0	0	0		35.6757	35.882	35.7788	0.14586
5.46389		0	0	0	0		35.694	35.9003	35.7972	0.14586
5.46667		0	0	0	0		35.7124	35.9186	35.8155	0.14586
5.46944		0	0	0	0		35.7307	35.937	35.8338	0.14586
5.47222		0	0	0	0		35.7491	35.9553	35.8522	0.14586
5.475		0	0	0	0		35.7674	35.9737	35.8706	0.14586
5.47778		0	0	0	0		35.7858	35.992	35.8889	0.14586
5.48056		0	0	0	0		35.8041	36.0104	35.9072	0.14586
5.48333		0	0	0	0		35.8225	36.0287	35.9256	0.14586
5.48611		0	0	0	0		35.8408	36.0471	35.9439	0.14586
5.48889		0	0	0	0		35.8591	36.0654	35.9623	0.14586
5.49167		0	0	0	0		35.8775	36.0838	35.9806	0.14586
5.49444		0	0	0	0		35.8959	36.1021	35.999	0.14586
5.49722		0	0	0	0		35.9142	36.1205	36.0173	0.14586
5.5		0	0	0	0		35.9325	36.1388	36.0357	0.14586
5.50278		0	0	0	0		35.9509	36.1572	36.054	0.14586
5.50556		0	0	0	0		35.9692	36.1755	36.0724	0.14586
5.50833		0	0	0	0		35.9876	36.1939	36.0907	0.14586
5.51111		0	0	0	0		36.0059	36.2122	36.1091	0.14586
5.51389		0	0	0	0		36.0243	36.2306	36.1274	0.14586
5.51667		0	0	0	0		36.0426	36.2489	36.1458	0.14586
5.51944		0	0	0	0		36.061	36.2672	36.1641	0.14586
5.52222		0	0	0	0		36.0793	36.2856	36.1825	0.14586
5.525		0	0	0	0		36.0977	36.304	36.2008	0.14586
5.52778		0	0	0	0		36.116	36.3223	36.2192	0.14586
5.53056		0	0	0	0		36.1344	36.3406	36.2375	0.14586
5.53333		0	0	0	0		36.1527	36.359	36.2559	0.14586
5.53611		0	0	0	0		36.1711	36.3773	36.2742	0.14586
5.53889		0	0	0	0		36.1894	36.3957	36.2925	0.14586
5.54167		0	0	0	0		36.2078	36.414	36.3109	0.14586
5.54444		0	0	0	0		36.2261	36.4324	36.3293	0.14586
[truncated: 5,563 more rows]
