# Supplementary material for: Direct air capture of CO2 for solar fuel production in flow
Source: Nat Energy. 2025 Feb 13;10(4):448–59. doi: 10.1038/s41560-025-01714-y (PMC12021658; doi:10.1038/s41560-025-01714-y)
Supplement: Supplementary file 5 — Statistical source data. [file 41560_2025_1714_MOESM5_ESM.xlsx]

## Sheet: Fig 3b
Fig 3b
Electron Donor	Product (µmol g-1(TiO2))
	H2				CO
	run 1	run 2	Average	s.d.	run 1	run 2	Average	s.d.
None	15	7	11	6	10	6	8	3
H2O	14	8	11	4	2	2	2	0
MeOH	196	158	177	27	131	133	132	1
EtOH	225	214	220	8	96	113	105	12
EG	227	155	191	51	191	165	178	18
Glycerol	201	190	196	8	108	116	112	6

## Sheet: Fig 3c
Fig 3c
Time (h)		Product (µmol g-1(TiO2))
		H2 (N2)				H2 (CO2)				CO (N2)				CO (CO2)
		Run 1	Run 2	Average	s.d.	Run 1	Run 2	Average	s.d.	Run 1	Run 2	Average	s.d.	Run 1	Run 2	Average	s.d.
0		0	0	0	0	0	0	0	0	0	0	0	0	0	0	0	0
0.07083		0.0952	0.00274	0.04897	0.06538	0.23705	-0.01777	0.10964	0.18019	0	0	0	0	0	0	0	0
0.15		0.29482	0.00603	0.15043	0.20421	0.47804	-0.03649	0.22078	0.36382	0.02354	0.03416	0.02885	0.00751	0.00518	0.00203	0.00361	0.00222
0.22083		0.50621	0.00701	0.25661	0.35298	0.69849	-0.03346	0.33252	0.51757	0.06673	0.09029	0.07851	0.01666	0.00667	0.0033	0.00498	0.00238
0.29167		0.71507	0.00742	0.36125	0.50038	0.91986	-0.02984	0.44501	0.67154	0.09351	0.12609	0.1098	0.02304	0.00769	0.00445	0.00607	0.00229
0.3625		0.9146	0.00748	0.46104	0.64143	1.14052	-0.02684	0.55684	0.82545	0.11846	0.15506	0.13676	0.02588	0.00871	0.00537	0.00704	0.00236
0.43333		1.10579	0.00843	0.55711	0.77595	1.35473	-0.02318	0.66578	0.97433	0.15041	0.18024	0.16532	0.02109	0.00942	0.00612	0.00777	0.00233
0.50417		1.29839	0.00899	0.65369	0.91175	1.57183	-0.01861	0.77661	1.12461	0.18098	0.20305	0.19201	0.0156	0.01047	0.00721	0.00884	0.00231
0.575		1.4968	0.0097	0.75325	1.05154	1.79238	-0.01603	0.88817	1.27874	0.21075	0.2264	0.21858	0.01106	0.01183	0.00869	0.01026	0.00222
0.64583		1.69707	0.01018	0.85363	1.19282	2.01351	-0.01563	0.99894	1.43482	0.23952	0.24952	0.24452	0.00707	0.01265	0.00988	0.01127	0.00196
0.71667		1.90067	0.00886	0.95476	1.33771	2.23622	-0.01438	1.11092	1.59141	0.26755	0.27254	0.27004	0.00353	0.01348	0.01051	0.01199	0.0021
0.7875		2.10871	0.00713	1.05792	1.48604	2.4616	-0.01162	1.22499	1.74883	0.29549	0.29669	0.29609	0.000848322	0.01463	0.01094	0.01278	0.00261
0.85833		2.31992	0.00602	1.16297	1.63618	2.69099	-0.00811	1.34144	1.90855	0.32315	0.31934	0.32125	0.0027	0.0157	0.01161	0.01366	0.00289
0.92917		2.5303	0.00546	1.26788	1.78533	2.9295	0.06106	1.49528	2.02829	0.35038	0.34193	0.34615	0.00598	0.0166	0.0125	0.01455	0.0029
1		2.74203	0.00744	1.37474	1.93364	3.26138	0.43476	1.84807	1.99872	0.37729	0.36551	0.3714	0.00833	0.01888	0.03168	0.02528	0.00905
1.07083		2.95203	0.0146	1.48332	2.07708	3.66422	1.28552	2.47487	1.68199	0.40384	0.38827	0.39605	0.01101	0.08983	0.17148	0.13065	0.05774
1.14167		3.15837	0.10833	1.63335	2.15671	4.37885	2.50838	3.44361	1.32262	0.43033	0.41193	0.42113	0.01301	0.22731	0.5631	0.3952	0.23744
1.2125		3.40928	0.42419	1.91674	2.11078	5.71398	3.98923	4.8516	1.21958	0.45689	0.44741	0.45215	0.0067	0.72116	1.21356	0.96736	0.34817
1.28333		3.79565	1.01617	2.40591	1.96539	7.17315	5.72477	6.44896	1.02416	0.49333	0.49827	0.4958	0.00349	2.07687	2.05432	2.0656	0.01595
1.35417		4.41246	1.89215	3.1523	1.78213	8.54481	7.74796	8.14638	0.56345	0.54503	0.55469	0.54986	0.00683	3.59675	3.04586	3.32131	0.38954
1.425		5.38347	3.09155	4.23751	1.62063	10.0684	10.0335	10.051	0.02466	0.60351	0.61166	0.60759	0.00576	4.83459	4.21155	4.52307	0.44055
1.49583		6.90061	4.66216	5.78139	1.58282	11.63	12.3021	11.9661	0.47523	0.66372	0.66791	0.66582	0.00297	6.24622	5.57799	5.9121	0.47251
1.56667		9.0728	6.63266	7.85273	1.72544	13.3561	14.4708	13.9134	0.78823	0.72398	0.72364	0.72381	0.000236723	7.733	6.97802	7.35551	0.53386
1.6375		11.8886	9.00758	10.4481	2.03716	15.1833	16.706	15.9446	1.07669	0.78306	0.77825	0.78065	0.0034	9.36609	8.3504	8.85824	0.7182
1.70833		15.3058	11.7826	13.5442	2.49126	16.9055	19.1039	18.0047	1.55452	0.84108	0.83159	0.83634	0.00671	11.1533	9.75611	10.4547	0.98799
1.77917		19.2147	14.9227	17.0687	3.03497	18.509	21.4313	19.9702	2.0664	0.89903	0.88517	0.8921	0.00981	12.9403	11.3033	12.1218	1.15751
1.85		23.5236	18.3816	20.9526	3.63594	20.0521	23.4911	21.7716	2.43174	0.95684	0.93789	0.94736	0.0134	14.5378	12.8702	13.704	1.17922
1.92083		28.1538	22.0962	25.125	4.28336	21.6772	25.4113	23.5442	2.64041	1.01381	0.98975	1.00178	0.01701	16.0002	14.2562	15.1282	1.23318
1.99167		33.0645	26.0121	29.5383	4.98682	23.3477	27.2513	25.2995	2.76027	1.07016	1.04048	1.05532	0.02098	17.5577	15.543	16.5504	1.42462
2.0625		38.1873	30.1193	34.1533	5.70494	25.0248	29.0723	27.0486	2.86202	1.12628	1.08994	1.10811	0.02569	19.0948	16.768	17.9314	1.64525
2.13333		43.4857	34.4036	38.9446	6.42204	26.7252	30.94	28.8326	2.98027	1.18216	1.13908	1.16062	0.03046	20.5645	17.9626	19.2635	1.83986
2.20417		48.9555	38.8625	43.909	7.13682	28.4274	32.9212	30.6743	3.17759	1.23778	1.18782	1.2128	0.03533	22.008	19.1999	20.604	1.98561
2.275		54.5709	43.4612	49.0161	7.85573	30.1102	35.0506	32.5804	3.4934	1.29296	1.23663	1.26479	0.03983	23.4129	20.5169	21.9649	2.0478
2.34583		60.2707	48.1697	54.2202	8.55668	31.8179	37.1454	34.4817	3.76708	1.34802	1.28494	1.31648	0.0446	24.7486	21.9472	23.3479	1.9809
2.41667		66.0256	52.9849	59.5053	9.22119	33.5458	39.0779	36.3118	3.91178	1.40306	1.33279	1.36792	0.04969	26.0761	23.3658	24.7209	1.91652
2.4875		71.8571	57.8781	64.8676	9.88465	35.3239	40.9811	38.1525	4.00022	1.45797	1.38048	1.41922	0.05479	27.3898	24.6443	26.0171	1.9414
2.55833		77.7301	62.807	70.2686	10.5522	37.1148	43.0037	40.0593	4.16403	1.5127	1.42698	1.46984	0.06061	28.6828	25.8746	27.2787	1.98572
2.62917		83.6201	67.7165	75.6683	11.2456	38.9991	45.4247	42.2119	4.54356	1.56689	1.47324	1.52006	0.06622	29.9336	27.1701	28.5519	1.95408
2.7		89.5349	72.6281	81.0815	11.955	40.9451	47.8304	44.3878	4.86865	1.62103	1.52022	1.57063	0.07129	31.2328	28.8653	30.049	1.67405
2.77083		95.4899	77.5711	86.5305	12.6705	42.7857	49.7998	46.2927	4.95969	1.6753	1.56642	1.62086	0.07698	32.6022	30.6234	31.6128	1.3992
2.84167		101.516	82.5404	92.0282	13.4178	44.6281	51.6546	48.1414	4.96853	1.72946	1.61227	1.67086	0.08287	33.8586	31.9946	32.9266	1.31808
2.9125		107.56	87.5575	97.5586	14.1436	46.4171	53.4533	49.9352	4.97529	1.7837	1.66419	1.72395	0.08451	35.1048	33.2548	34.1798	1.30816
2.98333		113.563	92.6626	103.113	14.7787	48.1432	55.2219	51.6826	5.00543	1.83771	1.71618	1.77694	0.08594	36.2783	34.4531	35.3657	1.29059
3.05417		119.57	97.8451	108.707	15.3617	49.9887	56.9691	53.4789	4.93586	1.89163	1.76224	1.82693	0.09149	37.2844	35.6173	36.4508	1.17883
3.125		125.616	103.065	114.341	15.9461	51.8851	58.6465	55.2658	4.78105	1.94544	1.80778	1.87661	0.09734	38.3867	36.7635	37.5751	1.14772
3.19583		131.84	108.275	120.057	16.6623	53.8251	60.2862	57.0557	4.56866	1.99897	1.85314	1.92606	0.10311	39.5216	37.8252	38.6734	1.19953
3.26667		138.143	113.472	125.807	17.4444	55.8646	61.9302	58.8974	4.289	2.05314	1.89845	1.97579	0.10938	40.5723	38.8215	39.6969	1.238
3.3375		144.36	118.679	131.52	18.1593	57.8723	63.5808	60.7265	4.03652	2.10764	1.94294	2.02529	0.11646	41.7856	39.8063	40.796	1.3996
3.40833		150.545	123.878	137.212	18.8562	59.8757	65.2308	62.5532	3.78664	2.16201	1.98838	2.0752	0.12277	43.0393	40.7908	41.9151	1.58996
3.47917		156.802	129.079	142.941	19.6033	61.8892	66.9237	64.4065	3.55991	2.21627	2.03515	2.12571	0.12807	44.1206	41.7559	42.9383	1.67211
3.55		163.109	134.3	148.705	20.3711	63.8409	68.636	66.2385	3.39061	2.27043	2.08057	2.1755	0.13425	45.1827	42.736	43.9594	1.73004
3.62083		169.349	139.563	154.456	21.0614	65.7929	70.304	68.0484	3.18984	2.32448	2.12484	2.22466	0.14117	46.2016	43.7192	44.9604	1.75532
3.69167		175.537	144.859	160.198	21.6927	67.7515	72.1844	69.968	3.13451	2.37805	2.16865	2.27335	0.14807	47.1196	44.6871	45.9034	1.72004
3.7625		181.713	150.203	165.958	22.2806	69.7065	74.2494	71.978	3.21231	2.43131	2.21269	2.322	0.15459	47.9894	45.779	46.8842	1.56303
3.83333		187.932	155.573	171.753	22.8817	71.725	76.1845	73.9547	3.15334	2.48427	2.25747	2.37087	0.16037	48.8202	46.9867	47.9034	1.29652
3.90417		194.176	160.924	177.55	23.5127	73.7449	78.0376	75.8912	3.03542	2.53717	2.30262	2.4199	0.16585	49.7241	48.1012	48.9127	1.14755
3.975		200.364	166.279	183.322	24.1019	75.7005	79.8764	77.7885	2.95279	2.59767	2.34748	2.47257	0.17691	50.6391	49.1211	49.8801	1.07344
4.04583		206.575	171.647	189.111	24.6983	77.6547	81.7067	79.6807	2.86526	2.65792	2.39161	2.52477	0.18831	51.4295	50.1546	50.792	0.90146
4.11667		212.823	177.006	194.915	25.3261	79.7569	83.4578	81.6073	2.61697	2.71061	2.43608	2.57335	0.19412	52.1754	51.1977	51.6865	0.69134
4.1875		218.978	182.38	200.679	25.879	82.035	85.1513	83.5931	2.2035	2.76383	2.48032	2.62208	0.20048	53.0581	52.1385	52.5983	0.65025
4.25833		225.065	187.779	206.422	26.3645	84.3114	86.8377	85.5746	1.78641	2.81704	2.52367	2.67035	0.20745	54.1886	52.9907	53.5897	0.847
4.32917		231.231	193.189	212.21	26.9	86.4971	88.5613	87.5292	1.45967	2.86999	2.5667	2.71834	0.21446	55.3893	53.8129	54.6011	1.11465
4.4		237.446	198.592	218.019	27.4739	88.6452	90.3042	89.4747	1.17304	2.92299	2.60965	2.76632	0.22156	56.4466	54.6761	55.5613	1.25194
4.47083		243.647	203.98	223.813	28.0488	90.804	92.0268	91.4154	0.86464	2.97618	2.65316	2.81467	0.22841	57.3627	55.5495	56.4561	1.28211
4.54167		249.841	209.373	229.607	28.615	92.9445	93.7336	93.3391	0.55799	3.02963	2.6969	2.86326	0.23528	58.234	56.3659	57.3	1.321
4.6125		256.003	214.823	235.413	29.1185	95.0576	95.4115	95.2345	0.2502	3.08278	2.74044	2.91161	0.24207	59.0484	57.1476	58.098	1.34409
4.68333		262.124	220.302	241.213	29.5725	97.1792	97.0622	97.1207	0.08276	3.1358	2.78404	2.95992	0.24873	59.7865	57.8944	58.8404	1.33795
4.75417		268.155	225.778	246.967	29.965	99.3155	98.6974	99.0064	0.43708	3.18879	2.82777	3.00828	0.25528	60.49	58.6074	59.5487	1.33124
4.825		274.1	231.247	252.673	30.3016	101.458	100.351	100.905	0.78278	3.24144	2.87183	3.05663	0.26136	61.175	59.2922	60.2336	1.33134
4.89583		280.018	236.701	258.359	30.6303	103.618	102.067	102.843	1.09632	3.29358	2.9157	3.10464	0.2672	61.8414	59.996	60.9187	1.3049
4.96667		285.931	242.17	264.051	30.9438	105.839	103.849	104.844	1.40757	3.3457	2.96	3.15285	0.27273	62.4958	60.78	61.6379	1.21324
5.0375		291.826	247.631	269.728	31.2504	108.103	105.593	106.848	1.77513	3.39797	3.00385	3.20091	0.27868	63.2071	61.6462	62.4267	1.10373
5.10833		297.714	253.07	275.392	31.5678	110.359	107.279	108.819	2.17795	3.44993	3.04713	3.24853	0.28482	63.9535	62.454	63.2037	1.06029
5.17917		303.603	258.512	281.057	31.8839	112.61	108.928	110.769	2.60324	3.50176	3.09064	3.2962	0.2907	64.6477	63.1581	63.9029	1.0533
5.25		309.503	263.93	286.716	32.2244	114.851	110.587	112.719	3.01544	3.55375	3.13252	3.34313	0.29786	65.3	63.8096	64.5548	1.05386
5.32083		315.402	269.302	292.352	32.5977	117.102	112.296	114.699	3.39895	3.60621	3.17476	3.39049	0.30508	65.9215	64.4465	65.184	1.04298
5.39167		321.247	274.676	297.961	32.9311	119.37	114.311	116.84	3.57716	3.6589	3.21872	3.43881	0.31126	66.5259	65.1252	65.8256	0.99039
5.4625		327.062	280.045	303.554	33.2456	121.651	116.55	119.1	3.60698	3.71139	3.26176	3.48657	0.31794	67.1188	65.9771	66.5479	0.80733
5.53333		332.883	285.414	309.149	33.5654	123.94	118.693	121.317	3.71046	3.76363	3.30388	3.53375	0.32509	67.7016	67.1057	67.4036	0.42139
5.60417		338.721	290.835	314.778	33.8603	126.24	120.78	123.51	3.86027	3.81588	3.34655	3.58122	0.33187	68.2731	68.2379	68.2555	0.02491
5.675		344.55	296.316	320.433	34.1061	128.558	122.872	125.715	4.02039	3.86796	3.39034	3.62915	0.33772	68.8346	69.2102	69.0224	0.26558
5.74583		350.365	301.844	326.104	34.3101	130.881	124.932	127.907	4.2071	3.91971	3.43444	3.67707	0.34314	69.3981	70.1552	69.7767	0.53541
5.81667		356.217	307.462	331.84	34.4747	133.208	126.893	130.051	4.46594	3.97207	3.49247	3.73227	0.33913	69.9513	71.0744	70.5128	0.79417
5.8875		362.085	313.068	337.577	34.6602	135.535	128.834	132.184	4.73879	4.02467	3.55119	3.78793	0.3348	70.4841	71.9049	71.1945	1.00466
5.95833		367.917	318.591	343.254	34.8785	137.864	130.754	134.309	5.02805	4.07719	3.5943	3.83574	0.34145	71.003	72.6617	71.8324	1.1729
6.02917		376.018	324.097	350.057	36.7136	140.209	132.638	136.423	5.3534	4.12967	3.63642	3.88305	0.34878	71.5095	73.3765	72.443	1.32015
6.1		385.854	329.584	357.719	39.7888	142.566	134.495	138.53	5.7074	4.18276	3.67985	3.93131	0.35561	72.0055	74.0597	73.0326	1.45251
6.17083		394.351	335.085	364.718	41.9076	144.923	136.349	140.636	6.06306	4.23738	3.7227	3.98004	0.36394	72.4966	74.7144	73.6055	1.56819
6.24167		401.774	340.555	371.164	43.2884	147.279	138.266	142.773	6.37286	4.29165	3.76585	4.02875	0.3718	72.9829	75.3859	74.1844	1.69915
6.3125		408.6	345.985	377.293	44.2759	149.646	140.189	144.918	6.68667	4.34538	3.80937	4.07737	0.37902	73.4584	76.1228	74.7906	1.884
6.38333		414.947	351.397	383.172	44.9364	152.027	142.057	147.042	7.04975	4.399	3.85215	4.12558	0.38668	73.9288	76.8455	75.3871	2.06243
6.45417		421.037	356.747	388.892	45.4601	154.407	143.889	149.148	7.4373	4.45203	3.89479	4.17341	0.39403	74.3938	77.491	75.9424	2.19008
6.525		426.972	362.041	394.506	45.9134	156.782	145.703	151.243	7.83389	4.50482	3.93721	4.22102	0.40136	74.8491	78.0867	76.4679	2.28937
6.59583		432.828	367.333	400.08	46.3117	159.168	147.573	153.37	8.19894	4.55752	3.98014	4.26883	0.40827	75.2948	78.6616	76.9782	2.38069
6.66667		438.659	372.647	405.653	46.6778	161.566	149.531	155.548	8.50999	4.61023	4.02368	4.31695	0.41475	75.7355	79.2638	77.4996	2.4949
6.7375		444.476	377.989	411.233	47.0129	163.968	151.505	157.736	8.81283	4.66292	4.06629	4.3646	0.42189	76.1745	79.9508	78.0626	2.67021
6.80833		450.322	383.332	416.827	47.369	166.364	153.463	159.913	9.12281	4.71556	4.10876	4.41216	0.42907	76.6054	80.6459	78.6256	2.85703
6.87917		456.267	388.648	422.457	47.8141	168.757	155.409	162.083	9.43849	4.76841	4.15208	4.46025	0.43581	77.0223	81.2754	79.1489	3.00743
6.95		462.432	393.935	428.184	48.4347	171.169	157.332	164.25	9.78429	4.82136	4.19484	4.5081	0.44302	77.4326	81.8618	79.6472	3.1319
7.02083		468.548	399.158	433.853	49.0664	173.589	159.241	166.415	10.146	4.87447	4.23783	4.55615	0.45017	77.8401	82.4162	80.1281	3.23582
7.09167		474.382	404.319	439.35	49.542	176.001	161.158	168.58	10.496	4.92772	4.2805	4.60411	0.45766	78.2401	82.9483	80.5942	3.32917
7.1625		480.067	409.455	444.761	49.9299	178.43	163.09	170.76	10.8473	4.98091	4.3219	4.6514	0.46599	78.6317	83.4713	81.0515	3.4221
7.23333		485.761	414.566	450.163	50.3423	180.871	165.023	172.947	11.206	5.03402	4.36383	4.69892	0.47389	79.0179	83.9952	81.5065	3.51944
7.30417		491.487	419.678	455.582	50.776	183.307	166.959	175.133	11.5591	5.08695	4.40616	4.74655	0.48139	79.3983	84.517	81.9577	3.61945
7.375		497.143	424.859	461.001	51.1122	185.75	168.922	177.336	11.8993	5.14015	4.44784	4.794	0.48953	79.7723	85.0263	82.3993	3.7152
7.44583		502.765	430.136	466.451	51.3571	188.194	170.905	179.549	12.2253	5.19376	4.48995	4.84186	0.49767	80.1457	85.5334	82.8396	3.80972
7.51667		508.463	435.45	471.956	51.6277	190.637	172.866	181.752	12.5663	5.24767	4.53259	4.89013	0.50564	80.5141	86.0426	83.2784	3.90926
7.5875		514.207	440.751	477.479	51.9409	193.085	174.813	183.949	12.9198	5.30178	4.57463	4.9382	0.51417	80.8737	86.5271	83.7004	3.99758
7.65833		519.873	446.023	482.948	52.22	195.541	176.781	186.161	13.2656	5.3556	4.61653	4.98607	0.52261	81.2276	86.9864	84.107	4.07212
7.72917		525.453	451.285	488.369	52.4448	198.005	178.759	188.382	13.6093	5.40899	4.65875	5.03387	0.5305	81.578	87.4414	84.5097	4.14609
7.8		531	456.555	493.778	52.6408	200.465	180.723	190.594	13.9593	5.46213	4.7007	5.08142	0.53841	81.9262	87.8941	84.9102	4.21999
7.87083		536.531	461.829	499.18	52.822	202.94	182.668	192.804	14.3345	5.51553	4.74278	5.12915	0.54642	82.269	88.3397	85.3043	4.29263
7.94167		542.039	467.107	504.573	52.9849	205.417	184.593	195.005	14.7247	5.56868	4.78493	5.1768	0.55419	82.6077	88.7712	85.6894	4.35821
8.0125		547.536	472.41	509.973	53.1218	207.887	186.527	197.207	15.1038	5.62177	4.82738	5.22457	0.56172	82.9447	89.1835	86.0641	4.41151
8.08333		553.038	477.729	515.383	53.2508	210.366	188.469	199.417	15.4835	5.67557	4.87079	5.27318	0.56907	83.2758	89.591	86.4334	4.46549
8.15417		558.534	483.027	520.78	53.392	212.847	190.403	201.625	15.8707	5.7296	4.91442	5.32201	0.57642	83.6	89.9966	86.7983	4.52307
8.225		564.01	488.718	526.364	53.2392	215.334	192.324	203.829	16.2706	5.78347	4.95735	5.37041	0.58415	83.9203	90.3944	87.1574	4.57791
8.29583		569.561	494.569	532.065	53.0275	217.824	194.258	206.041	16.6633	5.83725	5.00059	5.41892	0.59161	84.2404	90.782	87.5112	4.62563
8.36667		575.225	500.138	537.681	53.0942	220.305	196.229	208.267	17.0246	5.89123	5.04403	5.46763	0.59906	84.5565	91.1666	87.8615	4.67403
8.4375		580.919	505.603	543.261	53.2561	222.798	198.214	210.506	17.3834	5.94538	5.08715	5.51626	0.60686	84.8643	91.5593	88.2118	4.73407
8.50833		586.572	510.953	548.763	53.4704	225.311	200.195	212.753	17.7598	5.99981	5.12989	5.56485	0.61512	85.1699	91.9556	88.5627	4.79821
8.57917		592.155	516.245	554.2	53.6763	227.832	202.149	214.991	18.1609	6.05468	5.1727	5.61369	0.62365	85.4785	92.3434	88.9109	4.85427
8.65		597.775	521.533	559.654	53.9114	230.347	204.061	217.204	18.5876	6.10942	5.21591	5.66266	0.6318	85.7854	92.7204	89.2529	4.90377
8.72083		603.394	526.833	565.114	54.1368	232.855	205.95	219.403	19.0248	6.16412	5.25961	5.71186	0.63959	86.0851	93.0806	89.5828	4.94655
8.79167		608.91	533.524	571.217	53.3064	235.358	207.876	221.617	19.4323	6.21927	5.30342	5.76134	0.64761	86.3777	93.4203	89.899	4.97986
8.8625		614.338	541.261	577.799	51.6735	237.858	209.845	223.852	19.8083	6.27405	5.34616	5.81011	0.65611	86.6638	93.7655	90.2146	5.02167
8.93333		619.703	548.383	584.043	50.4308	240.373	211.839	226.106	20.1767	6.32833	5.3903	5.85931	0.66329	86.9436	94.1283	90.5359	5.08035
9.00417		625.095	554.922	590.009	49.6198	242.896	213.849	228.372	20.5388	6.38255	5.43572	5.90914	0.66951	87.2219	94.4874	90.8547	5.13755
9.075		630.472	560.989	595.73	49.1324	245.415	215.874	230.644	20.8889	6.43673	5.47976	5.95824	0.67668	87.498	94.8369	91.1674	5.18939
9.14583		635.816	566.792	601.304	48.8071	247.924	217.892	232.908	21.2361	6.49116	5.52432	6.00774	0.68366	87.7702	95.1845	91.4773	5.24268
9.21667		641.148	572.34	606.744	48.6547	250.418	219.885	235.151	21.5901	6.54575	5.56904	6.05739	0.69063	88.0398	95.5256	91.7827	5.29328
9.2875		646.404	577.646	612.025	48.6195	252.913	221.895	237.404	21.933	6.60025	5.61255	6.1064	0.69842	88.3037	95.8554	92.0795	5.33986
9.35833		651.636	582.837	617.237	48.6487	255.419	223.934	239.677	22.2632	6.65445	5.65594	6.15519	0.70605	88.5637	96.1838	92.3738	5.38817
9.42917		656.912	587.979	622.445	48.7424	257.93	225.999	241.965	22.5786	6.70856	5.69901	6.20378	0.71386	88.8248	96.513	92.6689	5.43636
9.5		662.13	593.091	627.611	48.8176	260.45	228.076	244.263	22.8917	6.76331	5.74194	6.25262	0.72222	89.0844	96.8401	92.9623	5.48411
9.57083		667.385	598.149	632.767	48.9573	262.973	230.16	246.566	23.2029	6.81803	5.78567	6.30185	0.72999	89.3408	97.167	93.2539	5.53395
9.64167		672.703	603.125	637.914	49.1991	265.512	232.245	248.879	23.5234	6.8727	5.8291	6.3509	0.73794	89.5931	97.4925	93.5428	5.58575
9.7125		677.946	608.05	642.998	49.4242	268.056	234.327	251.192	23.8497	6.92726	5.87171	6.39948	0.74639	89.8424	97.8125	93.8275	5.6357
9.78333		683.105	612.991	648.048	49.5787	270.593	236.422	253.507	24.1625	6.98149	5.914	6.44775	0.75483	90.0904	98.1282	94.1093	5.68362
9.85417		688.201	618.181	653.191	49.5119	273.138	238.547	255.842	24.4594	7.03591	5.95642	6.49616	0.76332	90.335	98.4469	94.391	5.73599
9.925		693.31	623.517	658.414	49.351	275.682	240.689	258.185	24.7439	7.09021	5.99952	6.54487	0.77124	90.5759	98.7729	94.6744	5.79617
9.99583		698.458	628.726	663.592	49.308	278.237	242.837	260.537	25.0319	7.14476	6.04278	6.59377	0.77922	90.8124	99.0965	94.9545	5.85777
10.0667		703.647	633.867	668.757	49.3423	280.79	244.99	262.89	25.3148	7.19956	6.0856	6.64258	0.78769	91.0479	99.4158	95.2318	5.917
10.1375		708.843	638.988	673.916	49.3952	283.274	247.141	265.207	25.5501	7.25427	6.12864	6.69146	0.79594	91.2814	99.7304	95.5059	5.97432
10.2083		714.012	644.062	679.037	49.4624	285.699	249.315	267.507	25.7274	7.30909	6.17234	6.74072	0.8038	91.5009	100.035	95.7678	6.03424
10.2792		719.179	649.124	684.151	49.5359	288.134	251.498	269.816	25.9055	7.36416	6.21571	6.78993	0.81207	91.7017	100.349	96.0254	6.11459
10.35		724.349	654.246	689.298	49.5698	290.622	253.649	272.135	26.1434	7.41952	6.25893	6.83922	0.82066	91.8952	100.671	96.2829	6.20513
10.4208		729.526	659.549	694.538	49.481	293.257	255.779	274.518	26.501	7.47512	6.30239	6.88876	0.82924	92.0917	100.975	96.5334	6.28151
10.4917		734.689	664.981	699.835	49.2909	295.953	257.925	276.939	26.8897	7.53056	6.34597	6.93827	0.83763	92.3264	101.266	96.7964	6.32154
10.5625		740.313	671.16	705.736	48.8987	298.578	260.074	279.326	27.226	7.58562	6.38931	6.98747	0.84592	92.5898	101.561	97.0753	6.34346
10.6333		746.385	678.115	712.25	48.2737	301.182	262.231	281.707	27.5428	7.64099	6.43359	7.03729	0.85376	92.8357	101.855	97.3452	6.37729
10.7042		752.134	684.647	718.39	47.7206	303.772	264.394	284.083	27.8442	7.69797	6.47933	7.08865	0.86171	93.0668	102.144	97.6055	6.41858
10.775		757.496	690.486	723.991	47.3833	306.347	266.557	286.452	28.1356	7.75508	6.52513	7.1401	0.8697	93.2893	102.429	97.8592	6.46279
10.8458		762.665	695.921	729.293	47.1948	308.913	268.732	288.822	28.4123	7.81136	6.57015	7.19076	0.87766	93.5038	102.716	98.1098	6.51389
10.9167		767.71	701.151	734.43	47.0645	311.476	270.918	291.197	28.6791	7.86744	6.61436	7.2409	0.88607	93.7152	103.005	98.3603	6.56908
10.9875		772.705	706.274	739.49	46.9738	314.048	273.146	293.597	28.9224	7.92301	6.65866	7.29083	0.89402	93.9258	103.286	98.6059	6.61869
11.0583		777.653	711.333	744.493	46.895	316.603	275.39	295.996	29.1423	7.9787	6.70349	7.3411	0.90171	94.133	103.573	98.8531	6.67521
11.1292		782.583	716.794	749.689	46.5199	319.155	277.614	298.384	29.3735	8.03455	6.74783	7.39119	0.90985	94.3355	103.862	99.0988	6.73624
11.2		787.543	722.861	755.202	45.7373	321.714	279.836	300.775	29.6124	8.09027	6.7922	7.44124	0.91788	94.5362	104.137	99.3367	6.78896
11.2708		792.508	728.829	760.668	45.0274	324.267	282.062	303.164	29.8439	8.14598	6.8377	7.49184	0.92509	94.7356	104.407	99.5713	6.83877
11.3417		797.577	734.381	765.979	44.6865	326.83	284.295	305.563	30.0773	8.20189	6.88353	7.54271	0.93222	94.9334	104.677	99.805	6.88951
11.4125		802.898	739.728	771.313	44.6683	329.385	286.527	307.956	30.3047	8.25816	6.92891	7.59353	0.93992	95.1306	104.946	100.038	6.94035
11.4833		808.217	744.947	776.582	44.7383	331.923	288.764	310.343	30.5181	8.31474	6.97405	7.6444	0.94801	95.3256	105.214	100.27	6.99184
11.5542		813.337	750.327	781.832	44.5549	334.471	290.993	312.732	30.7438	8.37181	7.01882	7.69532	0.95671	95.5168	105.478	100.497	7.04344
11.625		818.351	756.044	787.197	44.0576	337.039	293.219	315.129	30.9855	8.42881	7.06228	7.74555	0.96628	95.7054	105.734	100.72	7.09137
11.6958		823.284	761.78	792.532	43.4895	339.611	295.448	317.53	31.2281	8.4852	7.10641	7.79581	0.97495	95.8947	105.989	100.942	7.13778
11.7667		828.147	767.309	797.728	43.0188	342.166	297.665	319.915	31.4673	8.54132	7.15239	7.84686	0.98212	96.0825	106.246	101.164	7.1865
11.8375		833.048	772.59	802.819	42.7504	344.711	299.889	322.3	31.6936	8.59733	7.19803	7.89768	0.98946	96.2662	106.497	101.382	7.23449
11.9083		838.079	777.625	807.852	42.7475	347.266	302.127	324.696	31.9182	8.65339	7.24222	7.9478	0.99785	96.4467	106.743	101.595	7.28041
11.9792		843.14	782.487	812.813	42.8877	349.845	304.369	327.107	32.1563	8.70978	7.2857	7.99774	1.00697	96.6283	106.986	101.807	7.32418
12.05		848.113	787.337	817.725	42.9757	352.413	306.619	329.516	32.3816	8.76649	7.32967	8.04808	1.01599	96.8103	107.223	102.017	7.36284
12.1208		852.981	792.188	822.585	42.9869	354.969	308.852	331.911	32.6094	8.82301	7.37428	8.09864	1.02441	96.9879	107.457	102.222	7.40278
12.1917		857.774	797.218	827.496	42.8193	357.534	311.056	334.295	32.8649	8.87945	7.41914	8.1493	1.03259	97.1627	107.691	102.427	7.44465
12.2625		862.531	802.368	832.45	42.5418	360.087	313.244	336.666	33.1225	8.93574	7.4639	8.19982	1.04075	97.3376	107.917	102.627	7.48048
12.3333		867.268	807.317	837.292	42.3914	362.63	315.438	339.034	33.3701	8.99206	7.50841	8.25024	1.0491	97.5106	108.134	102.823	7.51215
12.4042		872.005	812.134	842.07	42.3356	365.174	317.647	341.41	33.6069	9.0487	7.55279	8.30074	1.05776	97.6806	108.347	103.014	7.54196
12.475		876.745	817.143	846.944	42.1448	367.722	319.906	343.814	33.8116	9.10524	7.59658	8.35091	1.06678	97.8493	108.556	103.203	7.5708
12.5458		881.467	822.306	851.886	41.8326	370.284	322.192	346.238	34.0065	9.16181	7.64051	8.40116	1.07573	98.0169	108.772	103.394	7.60468
12.6167		886.175	827.332	856.753	41.6084	372.867	324.469	348.668	34.2223	9.21836	7.68475	8.45155	1.08443	98.1848	108.99	103.587	7.64025
12.6875		890.865	832.246	861.555	41.4499	375.453	326.757	351.105	34.4327	9.27462	7.72902	8.50182	1.0929	98.3538	109.203	103.779	7.67166
12.7583		895.528	837.056	866.292	41.346	378.033	329.07	353.552	34.6218	9.33066	7.77294	8.5518	1.10147	98.5218	109.414	103.968	7.70188
12.8292		900.217	841.791	871.004	41.3134	380.614	331.419	356.016	34.7856	9.38672	7.81678	8.60175	1.11011	98.6868	109.627	104.157	7.73588
12.9		904.951	846.567	875.759	41.2837	383.159	333.793	358.476	34.9072	9.4435	7.86169	8.65259	1.11851	98.8493	109.847	104.348	7.77683
12.9708		909.666	851.379	880.523	41.2154	385.627	336.151	360.889	34.9843	9.50053	7.90651	8.70352	1.12715	99.0111	110.069	104.54	7.81948
13.0417		914.387	856.175	885.281	41.162	388.05	338.555	363.302	34.9988	9.55722	7.95106	8.75414	1.13573	99.1638	110.286	104.725	7.86454

## Sheet: Fig 3d
Fig 3d
Support		Product (µmol g-1(TiO2))
		H2				CO
		run 1	run 2	Average	s.d.	run 1	run 2	Average	s.d.
None		155	101	128	38	21	13	17	6
nSiO2		388	339	363	35	99	110	105	8
SBA-15		922	725	823	140	82	100	91	13
g-Al2O3		117	102	110	11	114	138	126	17
mAl2O3		104	111	108	5	65	62	63	2

## Sheet: Fig 3f
Fig 3f
Time (h)		CO (µmol g-1(TiO2))
		1 sun				3 sun
		Run 1	Run 2	Average	s.d.	Run 1	Run 2	Average	s.d.
0		0	0	0	0	0	0	0	0
0.07083		0	0	0	0	0	0	0	0
0.15		0.0012	0.07963	0.04041	0.05545	0.02183	0.02856	0.0252	0.00476
0.22083		-0.00229	0.14301	0.07036	0.10275	0.04001	0.0442	0.0421	0.00296
0.29167		-0.00928	0.19144	0.09108	0.14193	0.05676	0.05671	0.05674	3.43164e-05
0.3625		-0.02484	0.22482	0.09999	0.17654	0.06874	0.07319	0.07097	0.00315
0.43333		-0.04593	0.24629	0.10018	0.20663	0.07477	0.09121	0.08299	0.01163
0.50417		-0.07145	0.25977	0.09416	0.2342	0.07896	0.10702	0.09299	0.01985
0.575		-0.0969	0.26899	0.08605	0.25873	0.08746	0.12417	0.10581	0.02596
0.64583		-0.11284	0.27543	0.08129	0.27455	0.10139	0.14153	0.12146	0.02839
0.71667		-0.12287	0.27956	0.07835	0.28456	0.113	0.15355	0.13327	0.02868
0.7875		-0.13573	0.29864	0.08145	0.30714	0.12245	1.11174	0.6171	0.69953
0.85833		-0.15335	0.46155	0.1541	0.4348	2.38734	4.35802	3.37268	1.39348
0.92917		-0.12548	0.96487	0.4197	0.771	8.16784	9.12962	8.64873	0.68008
1		0.15165	1.87801	1.01483	1.22072	13.9699	13.8016	13.8857	0.11904
1.07083		0.8903	3.2275	2.0589	1.65265	17.8511	17.859	17.855	0.00559
1.14167		2.11671	4.90988	3.51329	1.97507	20.7065	21.2844	20.9954	0.40859
1.2125		3.7108	6.76584	5.23832	2.16024	22.9294	24.1701	23.5497	0.87728
1.28333		5.56079	8.73735	7.14907	2.24617	24.7451	26.6605	25.7028	1.35437
1.35417		7.60636	10.7699	9.18812	2.23694	26.304	28.8554	27.5797	1.80415
1.425		9.79412	12.8225	11.3083	2.14136	27.6584	30.7616	29.21	2.19434
1.49583		12.0901	14.8793	13.4847	1.97225	28.8927	32.4288	30.6608	2.50039
1.56667		14.458	16.9534	15.7057	1.76453	30.0111	33.9279	31.9695	2.76964
1.6375		16.8096	19.0307	17.9201	1.5705	31.0165	35.2727	33.1446	3.00959
1.70833		19.1546	21.1024	20.1285	1.37729	31.9395	36.4898	34.2146	3.21756
1.77917		21.5655	23.1628	22.3641	1.12953	32.8016	37.6185	35.2101	3.40609
1.85		23.9551	25.1919	24.5735	0.87451	33.6464	38.6712	36.1588	3.55304
1.92083		26.253	27.1837	26.7184	0.65815	34.3909	39.6359	37.0134	3.70877
1.99167		28.4965	29.1465	28.8215	0.4596	35.1143	40.5282	37.8213	3.8282
2.0625		30.669	31.0804	30.8747	0.29092	35.9901	41.3658	38.678	3.80119
2.13333		32.7451	32.9872	32.8661	0.17116	36.7553	42.1501	39.4527	3.81474
2.20417		34.7428	34.861	34.8019	0.08357	37.3532	42.8895	40.1213	3.91471
2.275		36.6873	36.6886	36.688	0.000944697	37.9376	43.5896	40.7636	3.99657
2.34583		38.6042	37.596	38.1001	0.71291	38.5023	44.2573	41.3798	4.06939
2.41667		40.499	38.6405	39.5697	1.31415	39.052	44.9026	41.9773	4.13703
2.4875		42.3452	40.5001	41.4227	1.30472	39.5668	45.5216	42.5442	4.21065
2.55833		44.1103	41.402	42.7562	1.91505	40.0575	46.1088	43.0831	4.27897
2.62917		45.7902	42.245	44.0176	2.50683	40.5366	46.6743	43.6054	4.33998
2.7		47.4032	43.6743	45.5387	2.6367	40.9874	47.2176	44.1025	4.40541
2.77083		48.9745	45.0555	47.015	2.77114	41.4235	47.7374	44.5804	4.46457
2.84167		50.4941	46.5009	48.4975	2.82358	41.8503	48.2393	45.0448	4.51766
2.9125		51.955	47.9679	49.9614	2.81925	42.2503	48.7267	45.4885	4.57947
2.98333		53.3804	49.443	51.4117	2.78416	42.6413	49.1999	45.9206	4.63764
3.05417		54.7625	50.9237	52.8431	2.7144	43.0297	49.6574	46.3436	4.68654
3.125		56.0924	52.3912	54.2418	2.61715	43.4118	50.1049	46.7584	4.73274
3.19583		57.3781	53.841	55.6095	2.50112	43.7862	50.5409	47.1636	4.77634
3.26667		58.6306	55.2668	56.9487	2.37852	44.154	50.9641	47.5591	4.81553
3.3375		59.8578	56.6563	58.2571	2.26382	44.5131	51.3801	47.9466	4.85569
3.40833		61.0586	58.0145	59.5365	2.15255	44.861	51.7902	48.3256	4.89967
3.47917		62.263	59.3445	60.8038	2.06365	45.2029	52.1871	48.695	4.93857
3.55		63.4449	60.6506	62.0478	1.97583	45.5383	52.5771	49.0577	4.97718
3.62083		64.5805	61.937	63.2587	1.86922	45.8427	52.9649	49.4038	5.03616
3.69167		65.7121	63.206	64.4591	1.77211	46.1393	53.3436	49.7415	5.09425
3.7625		66.8261	64.4539	65.64	1.67738	46.4528	53.7163	50.0846	5.13613
3.83333		67.8825	65.678	66.7803	1.55884	46.7601	54.0863	50.4232	5.18042
3.90417		68.878	66.8806	67.8793	1.41238	47.0634	54.4505	50.7569	5.22345
3.975		69.8384	68.0714	68.9549	1.24949	47.3667	54.8087	51.0877	5.26226
4.04583		70.7739	69.2533	70.0136	1.0752	47.6609	55.1619	51.4114	5.30399
4.11667		71.6724	70.4239	71.0481	0.88284	47.9517	55.5084	51.73	5.34344
4.1875		72.5466	71.5755	72.061	0.68666	48.2415	55.8511	52.0463	5.38077
4.25833		73.4027	72.7116	73.0572	0.48865	48.5228	56.1918	52.3573	5.42278
4.32917		74.2404	73.833	74.0367	0.2881	48.7998	56.5277	52.6638	5.46445
4.4		75.3391	74.9251	75.1321	0.29271	49.0761	56.8588	52.9674	5.50321
4.47083		76.566	75.9932	76.2796	0.40499	49.3244	57.1886	53.2565	5.56079
4.54167		77.555	77.0475	77.3013	0.35885	49.5563	57.5164	53.5364	5.62867
4.6125		78.3941	78.0837	78.2389	0.2195	49.8083	57.8392	53.8237	5.67874
4.68333		79.153	79.0965	79.1247	0.03997	50.0667	58.1583	54.1125	5.72157
4.75417		79.8695	80.0971	79.9833	0.16096	50.3263	58.4758	54.401	5.76253
4.825		80.5639	81.0834	80.8236	0.3673	50.5854	58.7925	54.6889	5.8033
4.89583		81.2372	82.0536	81.6454	0.57723	50.8432	59.1053	54.9742	5.84221
4.96667		81.894	83.0094	82.4517	0.7887	51.0991	59.4128	55.256	5.87873
5.0375		82.5381	83.9516	83.2448	0.99953	51.3648	59.7161	55.5405	5.90524
5.10833		83.1725	84.8812	84.0269	1.20827	51.6245	60.0148	55.8196	5.93285
5.17917		83.7942	85.7878	84.791	1.40975	51.8561	60.313	56.0846	5.97998
5.25		84.3988	86.6775	85.5382	1.61131	52.0792	60.6129	56.346	6.03422
5.32083		84.9944	87.5576	86.276	1.8124	52.3076	60.9096	56.6086	6.08255
5.39167		85.5817	88.429	87.0054	2.01333	52.5408	61.2003	56.8705	6.12317
5.4625		86.1519	89.2853	87.7186	2.21561	52.7775	61.4863	57.1319	6.15805
5.53333		86.733	90.1191	88.426	2.39435	53.0181	61.7692	57.3937	6.18791
5.60417		87.3093	90.9339	89.1216	2.56298	53.2539	62.0507	57.6523	6.22028
5.675		87.8578	91.7329	89.7953	2.74012	53.4803	62.3292	57.9047	6.25716
5.74583		88.4094	92.5343	90.4719	2.91676	53.7074	62.6064	58.1569	6.29257
5.81667		88.9534	93.3346	91.144	3.09797	53.9368	62.8832	58.41	6.3261
5.8875		89.4733	94.1295	91.8014	3.29244	54.1531	63.1559	58.6545	6.36587
5.95833		89.966	94.9142	92.4402	3.4989	54.393	63.4285	58.9107	6.38906
6.02917		90.4343	95.6715	93.0529	3.70328	54.6248	63.7	59.1624	6.41715
6.1		90.8961	96.4292	93.6627	3.91248	54.8142	63.9678	59.391	6.47262
6.17083		91.3641	97.1939	94.279	4.12224	55.0191	64.236	59.6275	6.51735
6.24167		91.828	97.9346	94.8813	4.31801	55.2209	64.5031	59.862	6.56349
6.3125		92.277	98.6451	95.4611	4.50291	55.416	64.7686	60.0923	6.61325
6.38333		92.7133	99.3356	96.0245	4.68271	55.6227	65.0322	60.3274	6.65356
6.45417		93.1363	100.012	96.5742	4.86182	55.8329	65.2919	60.5624	6.68855
6.525		93.5555	100.676	97.1159	5.0352	56.0467	65.5515	60.7991	6.7209
6.59583		93.9712	101.331	97.651	5.20397	56.2564	65.809	61.0327	6.75473
6.66667		94.3719	101.976	98.1738	5.37674	56.4661	66.0626	61.2643	6.78574
6.7375		94.7648	102.612	98.6883	5.54857	56.6837	66.315	61.4993	6.81037
6.80833		95.2518	103.24	99.2458	5.64828	56.8977	66.5668	61.7323	6.83709
6.87917		95.8497	103.86	99.8547	5.66397	57.1037	66.8163	61.96	6.86791
6.95		96.4017	104.472	100.437	5.70691	57.3087	67.0641	62.1864	6.89808
7.02083		96.8565	105.078	100.967	5.81321	57.513	67.3138	62.4134	6.93023
7.09167		97.2551	105.674	101.465	5.95316	57.7144	67.5618	62.6381	6.96316
7.1625		97.8089	106.263	102.036	5.97811	57.9137	67.8041	62.8589	6.99356
7.23333		98.452	106.845	102.649	5.9349	58.0935	68.0442	63.0689	7.03621
7.30417		98.9418	107.425	103.183	5.99852	58.2828	68.2832	63.283	7.07138
7.375		99.3391	108.005	103.672	6.12798	58.4764	68.5213	63.4989	7.10278
7.44583		99.7284	108.577	104.152	6.2566	58.6608	68.7582	63.7095	7.13992
7.51667		100.104	109.135	104.62	6.38623	58.8505	68.9921	63.9213	7.17119
7.5875		100.432	109.685	105.059	6.54333	59.0294	69.2294	64.1294	7.21248
7.65833		100.733	110.228	105.48	6.714	59.2117	69.4649	64.3383	7.25008
7.72917		101.024	110.763	105.894	6.88637	59.4488	69.6975	64.5731	7.24695
7.8		101.311	111.299	106.305	7.06279	59.6839	69.9311	64.8075	7.24584
7.87083		101.585	111.833	106.709	7.24661	59.8645	70.1619	65.0132	7.28136
7.94167		101.853	112.356	107.104	7.42662	60.044	70.3923	65.2181	7.31736
8.0125		102.118	112.868	107.493	7.60109	60.2238	70.6243	65.4241	7.35425
8.08333		102.381	113.371	107.876	7.77072	60.3921	70.8555	65.6238	7.39872
8.15417		102.641	113.868	108.254	7.93858	60.572	71.0852	65.8286	7.43394
8.225		102.896	114.373	108.634	8.11551	60.7747	71.3126	66.0436	7.45138
8.29583		103.152	114.88	109.016	8.29232	60.9761	71.5376	66.2568	7.46814
8.36667		103.403	115.369	109.386	8.46191	61.1691	71.7616	66.4654	7.48998
8.4375		103.645	115.848	109.747	8.62875	61.3592	71.9822	66.6707	7.51163
8.50833		103.922	116.32	110.121	8.76685	61.5523	72.2046	66.8785	7.53227
8.57917		104.212	116.797	110.505	8.89934	61.7453	72.4275	67.0864	7.55346
8.65		104.476	117.279	110.877	9.05298	61.937	72.6482	67.2926	7.57395
8.72083		104.719	117.751	111.235	9.21496	62.1161	72.8429	67.4795	7.58498
8.79167		104.95	118.217	111.583	9.38106	62.293	73.0394	67.6662	7.59885
8.8625		105.178	118.678	111.928	9.54615	62.4839	73.2628	67.8733	7.62184
8.93333		105.397	119.134	112.266	9.71394	62.6784	73.4826	68.0805	7.63975
9.00417		105.61	119.586	112.598	9.88241	62.8686	73.6976	68.2831	7.65722
9.075		105.821	120.033	112.927	10.0492	63.053	73.913	68.483	7.67916
9.14583		106.025	120.475	113.25	10.2175	63.2367	74.1293	68.683	7.70223
9.21667		106.228	120.914	113.571	10.3844	63.422	74.3425	68.8823	7.72197
9.2875		106.433	121.349	113.891	10.5471	63.6069	74.553	69.0799	7.74004
9.35833		106.634	121.779	114.207	10.709	63.7981	74.7621	69.2801	7.75267
9.42917		106.832	122.21	114.521	10.8743	63.9915	74.973	69.4822	7.76513
9.5		107.03	122.644	114.837	11.0408	64.1823	75.1851	69.6837	7.78013
9.57083		107.221	123.072	115.146	11.2087	64.3518	75.3949	69.8734	7.80861
9.64167		107.406	123.491	115.449	11.3733	64.5198	75.6027	70.0613	7.83676
9.7125		107.6	123.902	115.751	11.5273	64.7046	75.8102	70.2574	7.85284
9.78333		107.79	124.307	116.048	11.6798	64.8902	76.018	70.4541	7.86856
9.85417		107.972	124.721	116.347	11.8427	65.076	76.2288	70.6524	7.88625
9.925		108.154	125.152	116.653	12.0194	65.2489	76.4369	70.8429	7.91112
9.99583		108.339	125.578	116.958	12.1898	65.4166	76.6416	71.0291	7.93729
10.0667		108.592	125.981	117.287	12.296	65.5844	76.849	71.2167	7.96527
10.1375		108.867	126.372	117.62	12.3779	65.7496	77.0558	71.4027	7.9947
10.2083		109.085	126.757	117.921	12.4965	65.9174	77.26	71.5887	8.02037
10.2792		109.279	127.137	118.208	12.6273	66.0885	77.4655	71.777	8.04476
10.35		109.485	127.511	118.498	12.746	66.2628	77.6719	71.9674	8.06747
10.4208		109.699	127.88	118.79	12.8559	66.4379	77.8782	72.1581	8.08951
10.4917		109.888	128.246	119.067	12.9812	66.614	78.0831	72.3486	8.10991
10.5625		110.059	128.609	119.334	13.1164	66.7922	78.2852	72.5387	8.12678
10.6333		110.22	128.969	119.595	13.2573	66.9424	78.4597	72.7011	8.14399
10.7042		110.377	129.326	119.852	13.3991	67.066	78.6295	72.8477	8.17667
10.775		110.535	129.68	120.108	13.5376	67.1909	78.8223	73.0066	8.22465
10.8458		110.691	130.031	120.361	13.6758	67.3405	79.0171	73.1788	8.25664
10.9167		110.84	130.379	120.61	13.8161	67.4984	79.2145	73.3564	8.28456
10.9875		110.987	130.725	120.856	13.9569	67.6606	79.4104	73.5355	8.30843
11.0583		111.135	131.068	121.101	14.0948	67.8431	79.6024	73.7228	8.31508
11.1292		111.284	131.407	121.346	14.2293	68.0246	79.7921	73.9083	8.32084
11.2		111.426	131.744	121.585	14.3668	68.2023	79.983	74.0926	8.33022
11.2708		111.564	132.077	121.82	14.5048	68.3765	80.1762	74.2763	8.34369
11.3417		111.706	132.407	122.057	14.6377	68.5498	80.3686	74.4592	8.35721
11.4125		111.848	132.736	122.292	14.7697	68.7253	80.5598	74.6425	8.36824
11.4833		111.988	133.062	122.525	14.9014	68.8898	80.7507	74.8203	8.38689
11.5542		112.121	133.408	122.765	15.0521	69.0528	80.9402	74.9965	8.40564
11.625		112.256	133.767	123.011	15.2104	69.227	81.1279	75.1774	8.41523
11.6958		112.395	134.108	123.251	15.3538	69.3958	81.3096	75.3527	8.42438
11.7667		112.526	134.436	123.481	15.4923	69.5591	81.4547	75.5069	8.41148
11.8375		112.656	134.755	123.706	15.6265	69.7283	81.6041	75.6662	8.39744
11.9083		112.786	135.069	123.927	15.757	69.9004	81.7886	75.8445	8.40619
11.9792		112.908	135.378	124.143	15.8887	70.0702	81.9747	76.0225	8.4178
12.05		113.032	135.683	124.358	16.0168	70.2403	82.158	76.1991	8.42709
12.1208		113.157	135.986	124.572	16.142	70.4131	82.3405	76.3768	8.43395
12.1917		113.28	136.284	124.782	16.2665	70.5865	82.5259	76.5562	8.44238
12.2625		113.4	136.581	124.991	16.3909	70.7573	82.7138	76.7355	8.4545
12.3333		113.533	136.875	125.204	16.5052	70.9065	82.9044	76.9054	8.48377
12.4042		113.68	137.167	125.424	16.6074	71.0533	83.09	77.0716	8.51122
12.475		113.819	137.456	125.638	16.7139	71.2206	83.2708	77.2457	8.52075
12.5458		113.945	137.743	125.844	16.828	71.3923	83.4513	77.4218	8.52702
12.6167		114.064	138.029	126.047	16.9463	71.5692	83.6331	77.6012	8.53048
12.6875		114.182	138.314	126.248	17.064	71.7444	83.8154	77.7799	8.53549

## Sheet: Fig 3g
Fig 3g
Condition	Product (µmol g-1(TiO2))
	H2				CO
	run 1	run 2	Average	s.d.	run 1	run 2	Average	s.d.
1 sun (43 °C)	117	102	110	11	114	138	126	17
3 sun (56 °C)	415	362	388	37	72	84	78	9
3 sun [25 °C]	64	74	69	7	243	277	260	24

## Sheet: Fig 3h
Fig 3h
Time (h)		Product (µmol g−1(TiO2))
		H2 (3 sun, 25 °C)				CO (3 sun, 25 °C)
		Run 1	Run 2	Average	s.d.	Run 1	Run 2	Average	s.d.
0		0	0	0	0	0	0	0	0
0.07083		-0.05455	0.01912	-0.01771	0.0521	0	0	0	0
0.15		-0.11234	0.04219	-0.03507	0.10927	0.13159	0.06854	0.10006	0.04458
0.22083		-0.17646	0.06174	-0.05736	0.16843	0.2217	0.11954	0.17062	0.07223
0.29167		-0.2416	0.07704	-0.08228	0.22531	0.29405	0.16815	0.2311	0.08902
0.3625		-0.30836	0.09699	-0.10568	0.28663	0.36472	0.22967	0.29719	0.0955
0.43333		-0.37405	0.12058	-0.12674	0.34975	0.43015	0.28847	0.35931	0.10018
0.50417		-0.4374	0.13975	-0.14882	0.40811	0.48872	0.33822	0.41347	0.10642
0.575		-0.50098	0.15954	-0.17072	0.46706	0.54653	0.38616	0.46634	0.1134
0.64583		-0.56828	0.18156	-0.19336	0.53021	0.59794	0.43189	0.51492	0.11742
0.71667		-0.63676	0.20044	-0.21816	0.59199	0.6467	0.47348	0.56009	0.12248
0.7875		-0.70181	0.21686	-0.24248	0.6496	0.70194	0.51271	0.60733	0.13381
0.85833		-0.73014	0.23393	-0.24811	0.6817	0.77993	0.55144	0.66568	0.16156
0.92917		-0.68472	0.252	-0.21636	0.66236	1.19881	0.58818	0.8935	0.43178
1		-0.57384	0.27082	-0.15151	0.59727	2.09258	0.62299	1.35779	1.03916
1.07083		-0.42025	0.28616	-0.06704	0.49951	3.23488	0.65681	1.94584	1.82297
1.14167		-0.22514	0.30488	0.03987	0.37478	4.44789	0.6872	2.56755	2.65921
1.2125		0.01457	0.36622	0.19039	0.24866	5.71252	0.73947	3.22599	3.51648
1.28333		0.28612	0.50113	0.39363	0.15203	7.06683	1.02488	4.04586	4.2723
1.35417		0.61314	0.70317	0.65815	0.06366	8.50951	1.81006	5.15979	4.73723
1.425		0.98461	0.95352	0.96907	0.02199	10.0969	3.15928	6.6281	4.90566
1.49583		1.37361	1.24387	1.30874	0.09174	11.7324	4.96492	8.34864	4.7853
1.56667		1.76769	1.56801	1.66785	0.1412	13.3909	7.07831	10.2346	4.46369
1.6375		2.16258	1.91261	2.0376	0.17676	15.0386	9.39088	12.2148	3.99357
1.70833		2.57564	2.27615	2.4259	0.21178	16.6593	11.8406	14.2499	3.40731
1.77917		2.99346	2.66221	2.82783	0.23423	18.3352	14.3887	16.362	2.79064
1.85		3.41065	3.05757	3.23411	0.24967	20.0707	16.9797	18.5252	2.18566
1.92083		3.83229	3.46074	3.64651	0.26273	21.7906	19.5968	20.6937	1.55126
1.99167		4.25156	3.87578	4.06367	0.26571	23.4544	22.2632	22.8588	0.8423
2.0625		4.67852	4.30211	4.49031	0.26616	25.1136	24.9494	25.0315	0.11609
2.13333		5.10657	4.73752	4.92204	0.26095	26.8934	27.6354	27.2644	0.52465
2.20417		5.52402	5.1846	5.35431	0.24001	28.7259	30.3418	29.5339	1.14268
2.275		5.95603	5.64211	5.79907	0.22198	30.4449	33.0579	31.7514	1.84768
2.34583		6.4081	6.10772	6.25791	0.2124	32.3004	35.7763	34.0384	2.45785
2.41667		6.84188	6.58482	6.71335	0.18177	34.2713	38.4877	36.3795	2.98145
2.4875		7.25738	7.06494	7.16116	0.13608	36.0986	41.1891	38.6439	3.59955
2.55833		7.69143	7.55267	7.62205	0.09812	37.9055	43.8897	40.8976	4.2315
2.62917		8.1325	8.04856	8.09053	0.05936	39.7893	46.589	43.1891	4.80813
2.7		8.56113	8.54631	8.55372	0.01048	41.6782	49.2839	45.4811	5.37802
2.77083		8.98031	9.0479	9.01411	0.0478	43.5371	51.9586	47.7479	5.95488
2.84167		9.39232	9.55249	9.4724	0.11325	45.3343	54.5918	49.9631	6.54605
2.9125		9.81392	10.0572	9.93556	0.17202	47.0747	57.1922	52.1335	7.15413
2.98333		10.2342	10.5653	10.3997	0.23418	48.8283	59.7685	54.2984	7.73594
3.05417		10.6379	11.0804	10.8591	0.3129	50.5692	62.3126	56.4409	8.30379
3.125		11.0438	11.6028	11.3233	0.39523	52.2791	64.8364	58.5578	8.87942
3.19583		11.451	12.1241	11.7875	0.47599	53.9891	67.3618	60.6754	9.45591
3.26667		11.8618	12.6393	12.2505	0.54972	55.6923	69.853	62.7727	10.0131
3.3375		12.2673	13.1537	12.7105	0.62678	57.4149	72.2844	64.8496	10.5143
3.40833		12.7005	13.6876	13.194	0.69802	59.1248	74.6935	66.9091	11.0087
3.47917		13.1626	14.2336	13.6981	0.75733	60.9974	77.0915	69.0444	11.3803
3.55		13.5958	14.7719	14.1839	0.83164	63.0118	79.4861	71.2489	11.6491
3.62083		14.0125	15.308	14.6602	0.91606	64.8782	81.862	73.3701	12.0093
3.69167		14.4282	15.8386	15.1334	0.99729	66.6491	84.2127	75.4309	12.4194
3.7625		14.8322	16.3656	15.5989	1.08428	68.4274	86.5598	77.4936	12.8216
3.83333		15.2341	16.8954	16.0647	1.17468	70.1652	88.898	79.5316	13.2462
3.90417		15.6332	17.4279	16.5305	1.26906	71.8295	91.2045	81.517	13.7002
3.975		16.0367	17.9523	16.9945	1.35459	73.4603	93.4713	83.4658	14.1499
4.04583		16.4473	18.472	17.4597	1.43167	75.1369	95.7061	85.4215	14.5446
4.11667		16.8473	18.9967	17.922	1.51985	76.8207	97.917	87.3689	14.9173
4.1875		17.2448	19.5201	18.3824	1.6089	78.436	100.099	89.2675	15.3181
4.25833		17.6465	20.0351	18.8408	1.689	80.0386	102.238	91.1384	15.6975
4.32917		18.0469	20.5484	19.2977	1.76883	81.6598	104.332	92.996	16.0318
4.4		18.4633	21.0627	19.763	1.83803	83.2709	106.399	94.8351	16.3543
4.47083		19.0531	21.5781	20.3156	1.78541	84.9847	108.447	96.7158	16.5902
4.54167		19.6264	22.0914	20.8589	1.74303	87.3916	110.475	98.9335	16.3227
4.6125		20.0244	22.6051	21.3148	1.82483	89.7069	112.498	101.102	16.1156
4.68333		20.423	23.1211	21.7721	1.90783	91.3993	114.51	102.955	16.3418
4.75417		20.8934	23.6307	22.262	1.93559	93.045	116.516	104.78	16.5964
4.825		21.3741	24.1441	22.7591	1.95869	94.7373	118.508	106.623	16.8086
4.89583		21.8014	24.6623	23.2319	2.02299	96.4999	120.488	108.494	16.962
4.96667		22.2157	25.1765	23.6961	2.09359	98.2393	122.454	110.346	17.122
5.0375		22.6198	25.685	24.1524	2.16739	99.9253	124.398	112.162	17.3046
5.10833		23.0166	26.1895	24.603	2.24354	101.527	126.32	113.923	17.5313
5.17917		23.416	26.6902	25.0531	2.31525	103.111	128.226	115.669	17.759
5.25		23.825	27.1938	25.5094	2.38209	104.696	130.119	117.408	17.9768
5.32083		24.223	27.7032	25.9631	2.46091	106.289	131.997	119.143	18.1786
5.39167		24.6065	28.2162	26.4114	2.55244	107.87	133.873	120.871	18.3867
5.4625		25.0005	28.7265	26.8635	2.63474	109.423	135.741	122.582	18.6092
5.53333		25.3936	29.2305	27.3121	2.71311	110.985	137.581	124.283	18.8066
5.60417		25.796	29.7329	27.7644	2.78382	112.556	139.403	125.98	18.9837
5.675		26.2012	30.2315	28.2163	2.84984	114.232	141.216	127.724	19.0807
5.74583		26.5841	30.7265	28.6553	2.92913	115.931	143.016	129.473	19.1519
5.81667		26.9696	31.2251	29.0974	3.00909	117.484	144.807	131.145	19.3201
5.8875		27.3703	31.7299	29.5501	3.08266	119.012	146.597	132.804	19.5056
5.95833		27.7891	32.2298	30.0095	3.14007	120.568	148.378	134.473	19.6648
6.02917		28.1781	32.723	30.4506	3.21371	122.148	150.137	136.142	19.7906
6.1		28.5452	33.2112	30.8782	3.29939	123.656	151.873	137.764	19.9528
6.17083		28.9395	33.6931	31.3163	3.36127	125.114	153.583	139.349	20.1306
6.24167		29.3352	34.1833	31.7592	3.42813	126.65	155.279	140.965	20.244
6.3125		29.7137	34.681	32.1973	3.51243	128.177	156.969	142.573	20.3586
6.38333		30.08	35.1668	32.6234	3.59697	129.659	158.651	144.155	20.5008
6.45417		30.4416	35.6431	33.0423	3.678	131.138	160.317	145.727	20.6333
6.525		30.8161	36.1133	33.4647	3.74567	132.597	161.964	147.281	20.7656
6.59583		31.1988	36.5894	33.8941	3.81174	134.052	163.602	148.827	20.8954
6.66667		31.5847	37.0835	34.3341	3.88828	135.494	165.247	150.371	21.0386
6.7375		31.9645	37.5809	34.7727	3.97142	136.945	166.903	151.924	21.1838
6.80833		32.3336	38.0694	35.2015	4.05577	138.383	168.568	153.476	21.3438
6.87917		32.698	38.5563	35.6272	4.14248	139.783	170.232	155.007	21.5309
6.95		33.0746	39.0431	36.0589	4.22038	141.184	171.88	156.532	21.7056
7.02083		33.4575	39.5297	36.4936	4.29369	142.613	173.509	158.061	21.8469
7.09167		33.8261	40.0056	36.9159	4.36954	144.037	175.124	159.58	21.9817
7.1625		34.1977	40.4778	37.3378	4.44068	145.423	176.759	161.091	22.1576
7.23333		34.5761	40.9637	37.7699	4.51671	146.852	178.414	162.633	22.3175
7.30417		34.9528	41.4469	38.1999	4.59204	148.291	180.056	164.174	22.4612
7.375		35.329	41.9275	38.6283	4.66588	149.685	181.677	165.681	22.6214
7.44583		35.7021	42.4061	39.0541	4.74048	151.066	183.286	167.176	22.7828
7.51667		36.0746	42.8839	39.4792	4.81486	152.439	184.878	168.659	22.9375
7.5875		36.4558	43.3631	39.9094	4.88424	153.809	186.459	170.134	23.087
7.65833		36.8445	43.8404	40.3424	4.94691	155.185	188.032	171.608	23.227
7.72917		37.2267	44.3197	40.7732	5.01552	156.553	189.601	173.077	23.3684
7.8		37.5997	44.7943	41.197	5.08735	157.908	191.171	174.539	23.5206
7.87083		37.9855	45.267	41.6263	5.14878	159.265	192.74	176.002	23.6704
7.94167		38.3773	45.7463	42.0618	5.21067	160.624	194.297	177.461	23.8105
8.0125		38.7641	46.2414	42.5027	5.28731	161.984	195.849	178.917	23.9462
8.08333		39.1416	46.4958	42.8187	5.20024	163.345	197.399	180.372	24.0796
8.15417		39.5109	46.8129	43.1619	5.16328	164.685	198.176	181.431	23.6818
8.225		39.9258	47.3788	43.6523	5.27006	165.999	199.223	182.611	23.4932
8.29583		40.3443	47.8471	44.0957	5.30528	167.597	201.145	184.371	23.7218
8.36667		40.7236	48.2941	44.5088	5.35314	169.196	202.641	185.918	23.6495
8.4375		41.0961	48.792	44.944	5.44184	170.527	203.971	187.249	23.6486
8.50833		41.4766	49.239	45.3578	5.48886	171.868	205.593	188.731	23.8476
8.57917		41.9764	49.4224	45.6994	5.26509	173.221	207.007	190.114	23.89
8.65		42.4717	49.7092	46.0905	5.11766	175.197	207.512	191.355	22.8508
8.72083		42.8498	50.0338	46.4418	5.0799	177.152	208.411	192.781	22.1036
8.79167		43.2157	50.2408	46.7282	4.96754	178.468	209.446	193.957	21.9042
8.8625		43.6019	50.5747	47.0883	4.93051	179.758	209.99	194.874	21.3775
8.93333		43.9978	50.9525	47.4751	4.91767	181.111	210.875	195.993	21.0468
9.00417		44.3724	51.3799	47.8762	4.95503	182.494	211.967	197.231	20.8406
9.075		44.7525	51.8332	48.2928	5.0068	183.804	213.266	198.535	20.8329
9.14583		45.1256	52.2886	48.7071	5.06504	185.133	214.668	199.901	20.8844
9.21667		45.4855	52.747	49.1162	5.13469	186.459	216.097	201.278	20.9569
9.2875		45.8502	52.9847	49.4175	5.04487	187.738	217.518	202.628	21.058
9.35833		46.2188	53.2993	49.759	5.00662	189.009	218.24	203.624	20.6697
9.42917		46.5936	53.9153	50.2545	5.17716	190.277	219.196	204.736	20.4493
9.5		46.9675	54.3953	50.6814	5.25227	191.543	221.118	206.33	20.9128
9.57083		47.3344	54.7493	51.0419	5.24313	192.801	222.58	207.69	21.0565
9.64167		47.6996	55.1365	51.4181	5.25864	194.063	223.545	208.804	20.8469
9.7125		48.0727	55.5634	51.818	5.29671	195.316	224.638	209.977	20.7338
9.78333		48.4491	56.0064	52.2278	5.34383	196.563	225.925	211.244	20.7622
9.85417		48.8313	56.4618	52.6466	5.39559	197.819	227.282	212.55	20.834
9.925		49.2223	56.9242	53.0732	5.44605	199.071	228.656	213.864	20.9195
9.99583		49.61	57.3865	53.4982	5.49879	200.321	230.035	215.178	21.0109
10.0667		49.9793	57.8495	53.9144	5.56504	201.599	231.404	216.501	21.0755
10.1375		50.342	58.3145	54.3282	5.63741	202.859	232.765	217.812	21.1463
10.2083		50.7172	58.7804	54.7488	5.70154	204.078	234.13	219.104	21.2504
10.2792		51.0949	59.245	55.17	5.76294	205.298	235.49	220.394	21.3486
10.35		51.4725	59.7059	55.5892	5.82191	206.525	236.837	221.681	21.4342
10.4208		51.8486	60.1662	56.0074	5.88146	207.748	238.173	222.96	21.5135
10.4917		52.2189	60.6227	56.4208	5.94239	208.959	239.492	224.226	21.5898
10.5625		52.5907	61.0759	56.8333	5.99993	210.156	240.8	225.478	21.6679
10.6333		52.9611	61.532	57.2465	6.06058	211.352	242.1	226.726	21.7422
10.7042		53.3242	61.9879	57.6561	6.12613	212.554	243.403	227.978	21.8132
10.775		53.6932	62.4471	58.0702	6.18992	213.728	244.701	229.215	21.9011
10.8458		54.0682	62.9042	58.4862	6.24801	214.91	245.991	230.45	21.9778
10.9167		54.441	63.3535	58.8973	6.30207	216.102	247.273	231.688	22.0408
10.9875		54.8457	63.8075	59.3266	6.33695	217.275	248.553	232.914	22.1167
11.0583		55.2615	64.2677	59.7646	6.36832	218.461	249.836	234.148	22.1857
11.1292		55.6391	64.7267	60.1829	6.42594	219.674	251.115	235.394	22.2317
11.2		56.009	65.1818	60.5954	6.48611	220.837	252.39	236.614	22.3111
11.2708		56.3841	65.6351	61.0096	6.54142	221.937	253.661	237.799	22.4328
11.3417		56.7528	66.0886	61.4207	6.60141	223.035	254.916	238.976	22.543
11.4125		57.1206	66.5417	61.8312	6.66175	224.127	256.16	240.144	22.6502
11.4833		57.4919	66.9927	62.2423	6.71813	225.215	257.395	241.305	22.7543
11.5542		57.8693	67.4416	62.6554	6.76866	226.293	258.621	242.457	22.8591
11.625		58.2674	67.8922	63.0798	6.80573	227.368	259.842	243.605	22.9632
11.6958		58.6615	68.3406	63.501	6.84418	228.546	261.057	244.801	22.9887
11.7667		59.0492	68.7848	63.917	6.88407	229.741	262.26	246.001	22.9946
11.8375		59.44	69.2352	64.3376	6.9262	230.932	263.46	247.196	23.0012
11.9083		59.8156	69.683	64.7493	6.97735	232.098	264.663	248.381	23.0269
11.9792		60.1942	70.1242	65.1592	7.02157	233.15	265.858	249.504	23.128
12.05		60.5724	70.5705	65.5715	7.06971	234.207	267.042	250.624	23.2178
12.1208		60.9452	71.0196	65.9824	7.12369	235.282	268.225	251.754	23.2949
12.1917		61.321	71.4669	66.394	7.17422	236.318	269.407	252.862	23.3977
12.2625		61.704	71.9074	66.8057	7.2149	237.366	270.583	253.975	23.4879
12.3333		62.1549	72.3476	67.2512	7.20735	238.443	271.752	255.098	23.5529
12.4042		62.6002	72.7932	67.6967	7.20756	239.516	272.912	256.214	23.6146
12.475		62.9767	73.2413	68.109	7.25815	240.552	274.063	257.308	23.6962
12.5458		63.3506	73.6907	68.5207	7.31154	241.524	275.208	258.366	23.8179
12.6167		63.7261	74.1364	68.9312	7.36118	242.476	276.346	259.411	23.9501
12.6875		64.1056	74.5787	69.3422	7.40555	243.417	277.478	260.447	24.0848
