# Supplementary material for: Direct air capture of CO2 for solar fuel production in flow
Source: Nat Energy. 2025 Feb 13;10(4):448–59. doi: 10.1038/s41560-025-01714-y (PMC12021658; doi:10.1038/s41560-025-01714-y)
Supplement: Supplementary file 6 — Statistical source data. [file 41560_2025_1714_MOESM6_ESM.xlsx]

## Sheet: Fig 4a
Fig 4a
Product	Product (µmol g−1(TiO2))
	run 1	run 2	Average	s.d.
H2	64	74	69	7
CO	243	277	260	24
Formate	112	143	128	22
GAD dimer	39	58	49	13

## Sheet: Fig 4b
Fig 4b
Total Carriers	Product (µmol g−1(TiO2))
	run 1	run 2	Average	s.d.
e−	614	702	658	62
h+	492	661	577	120

## Sheet: Fig 4d
Fig 4d
Time (h)		CO (µmol g-1(TiO2))
		100% CO2				50% CO2 in N2				50% CO2 in air				20% CO2 in air				400 ppm CO2 in air
		Run 1	Run 2	Average	s.d.	Run 1	Run 2	Average	s.d.	Run 1	Run 2	Average	s.d.	Run 1	Run 2	Average	s.d.	Single Run
0		0	0	0	0	0	0	0	0	0	0	0	0	0	0	0	0	0
0.07083		0	0	0	0	0	0	0	0	0	0	0	0	0	0	0	0	0
0.15		0.13159	0.06854	0.10006	0.04458	0.0961	0.01538	0.05574	0.05707	0.21363	0.05441	0.13402	0.11258	0.13869	-0.0016	0.06855	0.0992	0.01565
0.22083		0.2217	0.11954	0.17062	0.07223	0.26641	0.01808	0.14225	0.1756	0.38309	0.14297	0.26303	0.16979	0.19681	-0.00516	0.09582	0.14282	0.02263
0.29167		0.29405	0.16815	0.2311	0.08902	0.39257	0.02072	0.20664	0.26294	0.5363	0.1848	0.36055	0.24854	0.30531	-0.01005	0.14763	0.22299	0.02774
0.3625		0.36472	0.22967	0.29719	0.0955	0.50192	0.02191	0.26192	0.33941	0.68542	0.20927	0.44734	0.33669	0.35137	-0.01585	0.16776	0.25966	0.03238
0.43333		0.43015	0.28847	0.35931	0.10018	0.60113	0.0234	0.31227	0.40851	0.83202	0.22644	0.52923	0.42821	0.3961	-0.01969	0.1882	0.294	0.03598
0.50417		0.48872	0.33822	0.41347	0.10642	0.69632	0.0247	0.36051	0.47491	0.97723	0.24034	0.60879	0.52106	0.44069	-0.02254	0.20907	0.32755	0.03883
0.575		0.54653	0.38616	0.46634	0.1134	0.7913	0.02306	0.40718	0.54323	1.12056	0.25183	0.68619	0.61429	0.47735	-0.02555	0.2259	0.3556	0.04106
0.64583		0.59794	0.43189	0.51492	0.11742	0.88717	0.02168	0.45443	0.61199	1.25843	0.2609	0.75966	0.70536	0.50799	-0.02976	0.23911	0.38025	0.0437
0.71667		0.6467	0.47348	0.56009	0.12248	0.97808	0.02899	0.50354	0.67111	1.39308	0.26862	0.83085	0.79511	0.54044	-0.03362	0.25341	0.40592	0.04716
0.7875		0.70194	0.51271	0.60733	0.13381	1.06732	0.09697	0.58214	0.68614	1.5288	0.27606	0.90243	0.88582	0.57624	-0.03779	0.26923	0.43418	0.05035
0.85833		0.77993	0.55144	0.66568	0.16156	1.37853	0.32156	0.85005	0.74739	1.66536	0.28483	0.9751	0.97618	0.59309	-0.04222	0.27543	0.44923	0.06522
0.92917		1.19881	0.58818	0.8935	0.43178	1.97265	0.76525	1.36895	0.85376	1.80392	0.29204	1.04798	1.06906	0.8874	-0.04378	0.42181	0.65845	0.07948
1		2.09258	0.62299	1.35779	1.03916	2.70581	1.43285	2.06933	0.90012	1.94269	0.29854	1.12061	1.16259	1.26731	-0.04477	0.61127	0.92779	0.12253
1.07083		3.23488	0.65681	1.94584	1.82297	3.5495	2.29937	2.92443	0.88397	2.08035	0.31087	1.19561	1.25121	1.69276	-0.03768	0.82754	1.22361	0.16531
1.14167		4.44789	0.6872	2.56755	2.65921	4.44835	3.33419	3.89127	0.78783	2.21356	0.39128	1.30242	1.28855	2.12887	-0.00103	1.06392	1.50607	0.21584
1.2125		5.71252	0.73947	3.22599	3.51648	5.39066	4.49616	4.94341	0.63251	2.3416	0.64233	1.49196	1.20157	2.59222	0.08186	1.33704	1.77509	0.30698
1.28333		7.06683	1.02488	4.04586	4.2723	6.38176	5.74903	6.0654	0.44741	2.49232	1.11429	1.8033	0.97441	3.0528	0.21737	1.63508	2.00495	0.38355
1.35417		8.50951	1.81006	5.15979	4.73723	7.39584	7.07725	7.23655	0.22528	2.82806	1.80371	2.31588	0.72433	3.51717	0.40452	1.96085	2.20097	0.45544
1.425		10.0969	3.15928	6.6281	4.90566	8.41676	8.45953	8.43814	0.03025	3.38444	2.66802	3.02623	0.50658	3.97733	0.63626	2.30679	2.36249	0.53671
1.49583		11.7324	4.96492	8.34864	4.7853	9.37806	9.87609	9.62708	0.35217	4.03404	3.64959	3.84181	0.27185	4.45031	0.90702	2.67867	2.50549	0.62725
1.56667		13.3909	7.07831	10.2346	4.46369	10.3181	11.3102	10.8141	0.70152	4.73707	4.70838	4.72273	0.02029	4.91482	1.20932	3.06207	2.62018	0.71927
1.6375		15.0386	9.39088	12.2148	3.99357	11.3212	12.7416	12.0314	1.0044	5.47659	5.82383	5.65021	0.24554	5.37216	1.53765	3.4549	2.71141	0.81087
1.70833		16.6593	11.8406	14.2499	3.40731	12.3384	14.171	13.2547	1.29584	6.2478	6.97581	6.6118	0.51478	5.84431	1.88743	3.86587	2.79793	0.89987
1.77917		18.3352	14.3887	16.362	2.79064	13.3653	15.5918	14.4785	1.57439	7.04893	8.14188	7.59541	0.77283	6.31311	2.25404	4.28358	2.8702	0.98814
1.85		20.0707	16.9797	18.5252	2.18566	14.4113	17.0036	15.7075	1.83305	7.87546	9.31754	8.5965	1.0197	6.7806	2.63632	4.70846	2.93045	1.07678
1.92083		21.7906	19.5968	20.6937	1.55126	15.4864	18.4108	16.9486	2.06789	8.71434	10.5115	9.61292	1.27079	7.24006	3.03036	5.13521	2.97671	1.16416
1.99167		23.4544	22.2632	22.8588	0.8423	16.5781	19.8085	18.1933	2.28422	9.56118	11.7123	10.6367	1.52109	7.70819	3.43103	5.56961	3.02441	1.25039
2.0625		25.1136	24.9494	25.0315	0.11609	17.6572	21.2028	19.43	2.50709	10.4197	12.9013	11.6605	1.75473	8.16679	3.83802	6.00241	3.0609	1.34169
2.13333		26.8934	27.6354	27.2644	0.52465	18.7225	22.5901	20.6563	2.73483	11.2907	14.0879	12.6893	1.97791	8.62941	4.25101	6.44021	3.09599	1.43788
2.20417		28.7259	30.3418	29.5339	1.14268	19.7814	23.9597	21.8706	2.95451	12.1688	15.2791	13.724	2.19927	9.08168	4.66447	6.87308	3.12344	1.52879
2.275		30.4449	33.0579	31.7514	1.84768	20.8347	25.3069	23.0708	3.16228	13.051	16.4607	14.7559	2.41107	9.5361	5.0792	7.30765	3.15151	1.61309
2.34583		32.3004	35.7763	34.0384	2.45785	21.8925	26.6388	24.2657	3.35614	13.9304	17.6235	15.7769	2.61148	9.98285	5.49374	7.7383	3.17428	1.69647
2.41667		34.2713	38.4877	36.3795	2.98145	22.9842	27.9592	25.4717	3.51788	14.8083	18.7728	16.7905	2.80329	10.4217	5.9063	8.16398	3.19285	1.77809
2.4875		36.0986	41.1891	38.6439	3.59955	24.0395	29.2593	26.6494	3.69092	15.6919	19.9129	17.8024	2.98465	10.8608	6.31942	8.59011	3.21125	1.85734
2.55833		37.9055	43.8897	40.8976	4.2315	25.0126	30.5492	27.7809	3.91496	16.5774	21.0438	18.8106	3.15822	11.297	6.73662	9.01681	3.22467	1.9391
2.62917		39.7893	46.589	43.1891	4.80813	26.0014	31.8333	28.9174	4.12372	17.4632	22.1672	19.8152	3.32617	11.734	7.15984	9.44693	3.23443	2.02243
2.7		41.6782	49.2839	45.4811	5.37802	27.0389	33.1079	30.0734	4.29146	18.3505	23.2953	20.8229	3.49651	12.164	7.58817	9.87611	3.23563	2.10991
2.77083		43.5371	51.9586	47.7479	5.95488	28.0825	34.3696	31.226	4.44568	19.2356	24.4406	21.8381	3.68044	12.5939	8.01984	10.3069	3.23433	2.19355
2.84167		45.3343	54.5918	49.9631	6.54605	29.116	35.6131	32.3645	4.59414	20.1177	25.6064	22.862	3.88109	13.0175	8.44792	10.7327	3.23121	2.26579
2.9125		47.0747	57.1922	52.1335	7.15413	30.1408	36.8477	33.4942	4.74245	20.9992	26.7591	23.8791	4.07287	13.4298	8.87059	11.1502	3.22384	2.33454
2.98333		48.8283	59.7685	54.2984	7.73594	31.1575	38.067	34.6123	4.88577	21.8783	27.8789	24.8786	4.24313	13.8402	9.2875	11.5639	3.21925	2.4015
3.05417		50.5692	62.3126	56.4409	8.30379	32.1684	39.2656	35.717	5.0185	22.7526	28.9786	25.8656	4.40245	14.2421	9.70638	11.9742	3.20724	2.46593
3.125		52.2791	64.8364	58.5578	8.87942	33.1923	40.4525	36.8224	5.13376	23.6232	30.0683	26.8458	4.55738	14.6502	10.1271	12.3886	3.1983	2.539
3.19583		53.9891	67.3618	60.6754	9.45591	34.2473	41.6315	37.9394	5.22145	24.4883	31.1472	27.8178	4.70855	15.0535	10.5386	12.7961	3.1925	2.61808
3.26667		55.6923	69.853	62.7727	10.0131	35.3286	42.7979	39.0633	5.28159	25.3514	32.1874	28.7694	4.83381	15.4536	10.9463	13.2	3.18716	2.69097
3.3375		57.4149	72.2844	64.8496	10.5143	36.3674	43.948	40.1577	5.36036	26.2119	33.2003	29.7061	4.94153	15.8484	11.3516	13.6	3.17974	2.75793
3.40833		59.1248	74.6935	66.9091	11.0087	37.3569	45.0879	41.2224	5.4667	27.0672	34.2118	30.6395	5.052	16.2406	11.7527	13.9967	3.17345	2.82069
3.47917		60.9974	77.0915	69.0444	11.3803	38.3486	46.2198	42.2842	5.56579	27.9237	35.2375	31.5806	5.17161	16.6299	12.1486	14.3893	3.16874	2.88155
3.55		63.0118	79.4861	71.2489	11.6491	39.3431	47.3389	43.341	5.65391	28.765	36.2541	32.5096	5.29562	17.0136	12.5421	14.7779	3.16178	2.94039
3.62083		64.8782	81.862	73.3701	12.0093	40.3411	48.4524	44.3967	5.73559	29.5967	37.2427	33.4197	5.40651	17.4017	12.9338	15.1678	3.15927	2.9981
3.69167		66.6491	84.2127	75.4309	12.4194	41.3322	49.5586	45.4454	5.81698	30.435	38.2184	34.3267	5.50369	17.7886	13.3216	15.5551	3.15865	3.05462
3.7625		68.4274	86.5598	77.4936	12.8216	42.3102	50.6557	46.4829	5.90115	31.2719	39.1747	35.2233	5.58817	18.1655	13.7067	15.9361	3.15283	3.10992
3.83333		70.1652	88.898	79.5316	13.2462	43.2872	51.7419	47.5146	5.97833	32.1085	40.1193	36.1139	5.66449	18.5482	14.0861	16.3172	3.15518	3.16515
3.90417		71.8295	91.2045	81.517	13.7002	44.287	52.8156	48.5513	6.03058	32.9418	41.0555	36.9987	5.73726	18.9305	14.4607	16.6956	3.16063	3.21967
3.975		73.4603	93.4713	83.4658	14.1499	45.3161	53.887	49.6016	6.06058	33.7706	41.987	37.8788	5.80991	19.3101	14.832	17.0711	3.16652	3.27356
4.04583		75.1369	95.7061	85.4215	14.5446	46.3084	54.9495	50.629	6.11016	34.5969	42.9114	38.7542	5.87925	19.6872	15.1991	17.4431	3.17352	3.3273
4.11667		76.8207	97.917	87.3689	14.9173	47.2517	55.9955	51.6236	6.18277	35.4202	43.8193	39.6198	5.93906	20.0606	15.5687	17.8147	3.17623	3.38018
4.1875		78.436	100.099	89.2675	15.3181	48.199	57.0348	52.6169	6.24783	36.2418	44.7243	40.483	5.99803	20.4275	15.952	18.1898	3.16465	3.43281
4.25833		80.0386	102.238	91.1384	15.6975	49.1497	58.0712	53.6105	6.30848	37.061	45.6249	41.3429	6.05555	20.8	16.3433	18.5717	3.15135	3.48509
4.32917		81.6598	104.332	92.996	16.0318	50.0975	59.1049	54.6012	6.36918	37.8776	46.5125	42.195	6.10584	21.1706	16.7317	18.9511	3.13881	3.53729
4.4		83.2709	106.399	94.8351	16.3543	51.0447	60.1382	55.5915	6.43006	38.6908	47.3846	43.0377	6.14742	21.5421	17.1139	19.328	3.13121	3.58989
4.47083		84.9847	108.447	96.7158	16.5902	51.9909	61.1731	56.582	6.49286	39.5009	48.2356	43.8682	6.17641	21.9124	17.4791	19.6958	3.13481	3.6419
4.54167		87.3916	110.475	98.9335	16.3227	52.9385	62.2037	57.5711	6.5515	40.3048	49.0568	44.6808	6.18857	22.2755	17.8356	20.0556	3.1395	3.69324
4.6125		89.7069	112.498	101.102	16.1156	53.9099	63.2297	58.5698	6.59008	41.1029	49.8622	45.4825	6.19372	22.634	18.1949	20.4145	3.13893	3.74428
4.68333		91.3993	114.51	102.955	16.3418	54.9122	64.2531	59.5827	6.60503	41.8986	50.6682	46.2834	6.20105	22.9933	18.5465	20.7699	3.1444	3.79483
4.75417		93.045	116.516	104.78	16.5964	55.8781	65.2671	60.5726	6.63904	42.6895	51.466	47.0778	6.20592	23.3464	18.8897	21.118	3.15135	3.84476
4.825		94.7373	118.508	106.623	16.8086	56.7999	66.2671	61.5335	6.69435	43.4837	52.2472	47.8655	6.19671	23.7028	19.2218	21.4623	3.16861	3.89408
4.89583		96.4999	120.488	108.494	16.962	57.7268	67.2588	62.4928	6.74013	44.2767	53.0145	48.6456	6.17854	24.0475	19.5513	21.7994	3.17933	3.94283
4.96667		98.2393	122.454	110.346	17.122	58.6513	68.2521	63.4517	6.7888	45.0611	53.7723	49.4167	6.15979	24.4076	19.881	22.1443	3.20082	3.99191
5.0375		99.9253	124.398	112.162	17.3046	59.5689	69.2412	64.4051	6.83935	45.8447	54.5113	50.178	6.1282	24.751	20.2077	22.4794	3.21259	4.04098
5.10833		101.527	126.32	113.923	17.5313	60.4827	70.2263	65.3545	6.88976	46.626	55.2373	50.9316	6.08906	25.1029	20.5356	22.8192	3.22955	4.09011
5.17917		103.111	128.226	115.669	17.759	61.3922	71.2126	66.3024	6.94408	47.4029	55.9563	51.6796	6.04817	25.4407	20.8571	23.1489	3.24115	4.13933
5.25		104.696	130.119	117.408	17.9768	62.3022	72.1933	67.2477	6.99404	48.1796	56.6722	52.4259	6.00522	25.783	21.1728	23.4779	3.25989	4.18763
5.32083		106.289	131.997	119.143	18.1786	63.2279	73.1635	68.1957	7.02556	48.9522	57.3777	53.165	5.95772	26.1229	21.4875	23.8052	3.27776	4.23522
5.39167		107.87	133.873	120.871	18.3867	64.1793	74.1303	69.1548	7.03644	49.7221	58.0639	53.893	5.89855	26.4616	21.7998	24.1307	3.29638	4.28267
5.4625		109.423	135.741	122.582	18.6092	65.1386	75.0942	70.1164	7.03967	50.4894	58.7442	54.6168	5.83699	26.7967	22.1095	24.4531	3.31441	4.33024
5.53333		110.985	137.581	124.283	18.8066	66.0604	76.0551	71.0578	7.06728	51.248	59.424	55.336	5.78128	27.1343	22.4187	24.7765	3.33442	4.37752
5.60417		112.556	139.403	125.98	18.9837	66.9529	77.0147	71.9838	7.11474	52.0033	60.0957	56.0495	5.72224	27.4677	22.7218	25.0947	3.35583	4.42361
5.675		114.232	141.216	127.724	19.0807	67.8439	77.9729	72.9084	7.16224	52.7585	60.7535	56.756	5.65334	27.8018	23.0158	25.4088	3.38424	4.46913
5.74583		115.931	143.016	129.473	19.1519	68.7311	78.9258	73.8284	7.20878	53.5122	61.4065	57.4594	5.58213	28.1423	23.3015	25.7219	3.42296	4.51516
5.81667		117.484	144.807	131.145	19.3201	69.6132	79.8707	74.7419	7.25321	54.2648	62.0481	58.1565	5.50365	28.4802	23.5861	26.0331	3.46061	4.56117
5.8875		119.012	146.597	132.804	19.5056	70.4885	80.8065	75.6475	7.29588	55.0138	62.6855	58.8496	5.42477	28.8257	23.8711	26.3484	3.50343	4.60688
5.95833		120.568	148.378	134.473	19.6648	71.3604	81.7404	76.5504	7.33973	55.7572	63.3426	59.5499	5.36368	29.1605	24.1549	26.6577	3.5395	4.65243
6.02917		122.148	150.137	136.142	19.7906	72.2309	82.6767	77.4538	7.3863	56.4992	64.0062	60.2527	5.30829	29.5038	24.4405	26.9722	3.58031	4.69799
6.1		123.656	151.873	137.764	19.9528	73.1053	83.6105	78.3579	7.42829	57.2402	64.6687	60.9544	5.25269	29.8344	24.7209	27.2776	3.6158	4.74373
6.17083		125.114	153.583	139.349	20.1306	73.9964	84.5414	79.2689	7.45645	57.98	65.3112	61.6456	5.18395	30.1681	24.992	27.5801	3.66006	4.78862
6.24167		126.65	155.279	140.965	20.244	74.9125	85.4691	80.1908	7.46461	58.7179	65.926	62.322	5.09693	30.5061	25.2578	27.8819	3.71109	4.83219
6.3125		128.177	156.969	142.573	20.3586	75.8047	86.3902	81.0974	7.48513	59.4528	66.5293	62.9911	5.00387	30.8396	25.5231	28.1813	3.75936	4.87598
6.38333		129.659	158.651	144.155	20.5008	76.66	87.3034	81.9817	7.52604	60.1833	67.1167	63.65	4.90269	31.1663	25.7978	28.482	3.79611	4.91941
6.45417		131.138	160.317	145.727	20.6333	77.5121	88.2137	82.8629	7.56718	60.9123	67.715	64.3136	4.8102	31.4825	26.0778	28.7801	3.82174	4.96186
6.525		132.597	161.964	147.281	20.7656	78.3613	89.1222	83.7417	7.60908	61.6398	68.3159	64.9779	4.72077	31.8151	26.3485	29.0818	3.86543	5.0038
6.59583		134.052	163.602	148.827	20.8954	79.2076	90.0275	84.6175	7.65081	62.3631	68.9003	65.6317	4.62249	32.143	26.6112	29.3771	3.91158	5.04636
6.66667		135.494	165.247	150.371	21.0386	80.0492	90.927	85.4881	7.69174	63.0881	69.4668	66.2774	4.51043	32.4655	26.8609	29.6632	3.96307	5.08964
6.7375		136.945	166.903	151.924	21.1838	80.8904	91.8219	86.3561	7.72976	63.8101	70.0057	66.9079	4.38098	32.7993	27.1008	29.9501	4.02942	5.1323
6.80833		138.383	168.568	153.476	21.3438	81.732	92.7137	87.2228	7.76527	64.5258	70.5236	67.5247	4.24114	33.1289	27.3439	30.2364	4.09063	5.17576
6.87917		139.783	170.232	155.007	21.5309	82.5683	93.607	88.0877	7.80554	65.239	71.0212	68.1301	4.08862	33.4597	27.5851	30.5224	4.15391	5.21947
6.95		141.184	171.88	156.532	21.7056	83.4127	94.503	88.9578	7.84199	65.9508	71.5094	68.7301	3.93051	33.7858	27.8272	30.8065	4.21341	5.26296
7.02083		142.613	173.509	158.061	21.8469	84.2798	95.3927	89.8362	7.858	66.6637	71.9983	69.331	3.77213	34.1223	28.071	31.0967	4.27888	5.30639
7.09167		144.037	175.124	159.58	21.9817	85.1588	96.2769	90.7179	7.8617	67.3779	72.4924	69.9351	3.61646	34.4445	28.3111	31.3778	4.33695	5.34889
7.1625		145.423	176.759	161.091	22.1576	86.0066	97.1583	91.5824	7.88551	68.0878	73.0077	70.5478	3.47893	34.76	28.5507	31.6554	4.39062	5.39073
7.23333		146.852	178.414	162.633	22.3175	86.8264	98.0358	92.4311	7.92625	68.7963	73.51	71.1532	3.33311	35.0862	28.7881	31.9372	4.45347	5.43179
7.30417		148.291	180.056	164.174	22.4612	87.6487	98.9156	93.2821	7.96693	69.5025	73.9837	71.7431	3.16873	35.4107	29.0189	32.2148	4.51969	5.4731
7.375		149.685	181.677	165.681	22.6214	88.4662	99.7996	94.1329	8.01391	70.2011	74.4511	72.3261	3.00517	35.7323	29.2497	32.491	4.58385	5.51435
7.44583		151.066	183.286	167.176	22.7828	89.2833	100.686	94.9847	8.0629	70.8996	74.8587	72.8791	2.79951	36.0597	29.4815	32.7706	4.65144	5.55538
7.51667		152.439	184.878	168.659	22.9375	90.0994	101.572	95.8357	8.11234	71.5991	75.2749	73.437	2.59913	36.3819	29.7127	33.0473	4.71578	5.59669
7.5875		153.809	186.459	170.134	23.087	90.9115	102.456	96.6836	8.16298	72.2955	75.7409	74.0182	2.43626	36.702	29.9456	33.3238	4.77753	5.63769
7.65833		155.185	188.032	171.608	23.227	91.7221	103.34	97.5311	8.21523	72.9921	76.1872	74.5896	2.25924	37.0393	30.1777	33.6085	4.85185	5.67866
7.72917		156.553	189.601	173.077	23.3684	92.5335	104.225	98.379	8.26682	73.687	76.5757	75.1314	2.04265	37.3663	30.4066	33.8865	4.92125	5.71934
7.8		157.908	191.171	174.539	23.5206	93.3592	105.105	99.2323	8.30574	74.3786	76.9647	75.6716	1.82869	37.689	30.6388	34.1639	4.98526	5.76028
7.87083		159.265	192.74	176.002	23.6704	94.2063	105.983	100.095	8.32758	75.0716	77.406	76.2388	1.65065	38.01	30.8703	34.4402	5.04855	5.80135
7.94167		160.624	194.297	177.461	23.8105	95.0323	106.866	100.949	8.36755	75.7621	77.8558	76.809	1.48048	38.3323	31.0988	34.7156	5.11484	5.84211
8.0125		161.984	195.849	178.917	23.9462	95.8302	107.753	101.791	8.43038	76.4485	78.3007	77.3746	1.30967	38.6581	31.3288	34.9935	5.18264	5.88309
8.08333		163.345	197.399	180.372	24.0796	96.6283	108.634	102.631	8.48946	77.1319	78.7263	77.9291	1.12738	38.9654	31.5801	35.2728	5.22217	5.92421
8.15417		164.685	198.176	181.431	23.6818	97.4248	109.513	103.469	8.54784	77.8096	79.2171	78.5133	0.99522	39.285	31.8519	35.5685	5.25595	5.96496
8.225		165.999	199.223	182.611	23.4932	98.2205	110.397	104.309	8.61028	78.4883	79.7805	79.1344	0.91368	39.6076	32.1159	35.8618	5.29743	6.00488
8.29583		167.597	201.145	184.371	23.7218	99.0129	111.283	105.148	8.6766	79.1678	80.3107	79.7392	0.8081	39.9308	32.3693	36.1501	5.34683	6.04515
8.36667		169.196	202.641	185.918	23.6495	99.8024	112.167	105.985	8.74322	79.8426	80.7894	80.316	0.66951	40.2546	32.6072	36.4309	5.40752	6.08608
8.4375		170.527	203.971	187.249	23.6486	100.591	113.049	106.82	8.80941	80.5168	81.2514	80.8841	0.51946	40.5715	32.8254	36.6984	5.47734	6.12639
8.50833		171.868	205.593	188.731	23.8476	101.374	113.931	107.652	8.87889	81.1905	81.7057	81.4481	0.36432	40.8822	33.0538	36.968	5.53549	6.16598
8.57917		173.221	207.007	190.114	23.89	102.155	114.815	108.485	8.95155	81.8629	82.1442	82.0036	0.19887	41.2035	33.2953	37.2494	5.59194	6.20631
8.65		175.197	207.512	191.355	22.8508	102.953	115.7	109.327	9.01374	82.5337	82.5777	82.5557	0.03113	41.5187	33.5226	37.5207	5.65409	6.24672
8.72083		177.152	208.411	192.781	22.1036	103.772	116.585	110.178	9.06044	83.2028	83.0039	83.1034	0.14066	41.8302	33.7461	37.7881	5.7163	6.28635
8.79167		178.468	209.446	193.957	21.9042	104.573	117.47	111.021	9.11957	83.8718	83.4397	83.6557	0.30549	42.1392	33.9723	38.0558	5.7749	6.32616
8.8625		179.758	209.99	194.874	21.3775	105.345	118.36	111.852	9.20316	84.5398	83.8653	84.2025	0.47696	42.4503	34.1966	38.3234	5.8363	6.36493
8.93333		181.111	210.875	195.993	21.0468	106.113	119.251	112.682	9.29043	85.2055	84.2687	84.7371	0.66236	42.7624	34.4172	38.5898	5.90091	6.40284
9.00417		182.494	211.967	197.231	20.8406	106.882	120.142	113.512	9.37624	85.8678	84.6702	85.269	0.84688	43.0856	34.6366	38.8611	5.97437	6.44181
9.075		183.804	213.266	198.535	20.8329	107.646	121.027	114.337	9.46221	86.5261	85.0646	85.7954	1.0334	43.3995	34.8597	39.1296	6.03848	6.48038
9.14583		185.133	214.668	199.901	20.8844	108.407	121.909	115.158	9.54797	87.1851	85.4647	86.3249	1.21653	43.7135	35.0869	39.4002	6.09992	6.51827
9.21667		186.459	216.097	201.278	20.9569	109.169	122.795	115.982	9.63549	87.8456	85.8742	86.8599	1.39401	44.0139	35.314	39.664	6.15175	6.55721
9.2875		187.738	217.518	202.628	21.058	109.929	123.684	116.807	9.7264	88.5037	86.2864	87.395	1.5679	44.3273	35.5425	39.9349	6.21178	6.59662
9.35833		189.009	218.24	203.624	20.6697	110.688	124.574	117.631	9.81885	89.1574	86.6915	87.9244	1.74361	44.6476	35.7729	40.2102	6.27537	6.63517
9.42917		190.277	219.196	204.736	20.4493	111.423	125.465	118.444	9.92923	89.8088	87.1001	88.4545	1.91533	44.9639	35.992	40.478	6.34415	6.67306
9.5		191.543	221.118	206.33	20.9128	112.154	126.356	119.255	10.0418	90.461	87.519	88.99	2.08029	45.2893	36.2102	40.7498	6.41993	6.71084
9.57083		192.801	222.58	207.69	21.0565	112.915	127.243	120.079	10.1313	91.1111	87.9316	89.5213	2.24826	45.5987	36.4364	41.0176	6.47873	6.74852
9.64167		194.063	223.545	208.804	20.8469	113.696	128.131	120.914	10.2071	91.7593	88.3301	90.0447	2.4248	45.9109	36.6595	41.2852	6.54176	6.78605
9.7125		195.316	224.638	209.977	20.7338	114.496	129.018	121.757	10.2688	92.4034	88.7156	90.5595	2.60768	46.2316	36.8797	41.5557	6.6128	6.8232
9.78333		196.563	225.925	211.244	20.7622	115.271	129.91	122.59	10.3508	93.0466	89.0843	91.0654	2.80178	46.5408	37.0972	41.819	6.67766	6.861
9.85417		197.819	227.282	212.55	20.834	116.021	130.807	123.414	10.4551	93.6931	89.446	91.5695	3.00316	46.8536	37.3146	42.0841	6.74512	6.89932
9.925		199.071	228.656	213.864	20.9195	116.761	131.7	124.23	10.5637	94.3396	89.8045	92.0721	3.20679	47.1702	37.5316	42.3509	6.81556	6.93673
9.99583		200.321	230.035	215.178	21.0109	117.498	132.592	125.045	10.6732	94.9845	90.1609	92.5727	3.41081	47.4901	37.7478	42.6189	6.88883	6.97379
10.0667		201.599	231.404	216.501	21.0755	118.247	133.484	125.866	10.7744	95.6295	90.5181	93.0738	3.61432	47.8047	37.9641	42.8844	6.9584	7.01155
10.1375		202.859	232.765	217.812	21.1463	118.995	134.377	126.686	10.8765	96.2745	90.8907	93.5826	3.80692	48.1194	38.182	43.1507	7.02681	7.04974
10.2083		204.078	234.13	219.104	21.2504	119.742	135.272	127.507	10.9815	96.9172	91.2625	94.0898	3.99854	48.4319	38.4028	43.4173	7.09161	7.08745
10.2792		205.298	235.49	220.394	21.3486	120.488	136.168	128.328	11.0871	97.5588	91.6239	94.5914	4.19655	48.7509	38.6252	43.6881	7.15992	7.12436
10.35		206.525	236.837	221.681	21.4342	121.23	137.062	129.146	11.195	98.1986	91.9943	95.0965	4.38713	49.0696	38.8464	43.958	7.22891	7.16112
10.4208		207.748	238.173	222.96	21.5135	121.968	137.963	129.965	11.3104	98.8369	92.3614	95.5991	4.5789	49.3783	39.0642	44.2212	7.29314	7.19855
10.4917		208.959	239.492	224.226	21.5898	122.704	138.865	130.785	11.4275	99.478	92.7231	96.1005	4.7764	49.6989	39.2839	44.4914	7.36452	7.236
10.5625		210.156	240.8	225.478	21.6679	123.448	139.763	131.605	11.5362	100.119	93.0802	96.5995	4.97706	50.0108	39.5021	44.7565	7.43074	7.27329
10.6333		211.352	242.1	226.726	21.7422	124.207	140.659	132.433	11.6328	100.752	93.4298	97.0911	5.17775	50.331	39.7161	45.0236	7.50588	7.31074
10.7042		212.554	243.403	227.978	21.8132	124.977	141.555	133.266	11.7224	101.383	93.7729	97.578	5.38132	50.6411	39.9278	45.2844	7.57539	7.34827
10.775		213.728	244.701	229.215	21.9011	125.721	142.457	134.089	11.834	102.018	94.1114	98.0649	5.59111	50.9552	40.1386	45.5469	7.64851	7.38519
10.8458		214.91	245.991	230.45	21.9778	126.44	143.363	134.901	11.9667	102.653	94.4639	98.5585	5.79066	51.2661	40.3507	45.8084	7.71834	7.42412
10.9167		216.102	247.273	231.688	22.0408	127.159	144.262	135.711	12.0939	103.284	94.8161	99.0502	5.98796	51.5736	40.5621	46.0679	7.78633	7.4633
10.9875		217.275	248.553	232.914	22.1167	127.878	145.156	136.517	12.2174	103.915	95.1521	99.5337	6.19661	51.8863	40.7779	46.3321	7.85481	7.50061
11.0583		218.461	249.836	234.148	22.1857	128.594	146.049	137.322	12.3421	104.548	95.4921	100.02	6.40354	52.1979	40.9931	46.5955	7.92299	7.53844
11.1292		219.674	251.115	235.394	22.2317	129.31	146.941	138.126	12.4671	105.181	95.8253	100.503	6.61568	52.5102	41.2068	46.8585	7.99275	7.57606
11.2		220.837	252.39	236.614	22.3111	130.027	147.837	138.932	12.593	105.811	96.1604	100.986	6.82423	52.8201	41.4248	47.1224	8.0577	7.61388
11.2708		221.937	253.661	237.799	22.4328	130.742	148.739	139.74	12.7258	106.44	96.5153	101.478	7.01776	53.1249	41.6411	47.383	8.1203	7.65178
11.3417		223.035	254.916	238.976	22.543	131.451	149.639	140.545	12.8608	107.068	96.8648	101.967	7.2149	53.4497	41.8545	47.6521	8.19906	7.68997
11.4125		224.127	256.16	240.144	22.6502	132.16	150.535	141.347	12.9935	107.697	97.207	102.452	7.41779	53.7601	42.0659	47.913	8.26909	7.72808
11.4833		225.215	257.395	241.305	22.7543	132.869	151.431	142.15	13.1253	108.325	97.5354	102.93	7.62903	54.0707	42.2762	48.1735	8.33999	7.76587
11.5542		226.293	258.621	242.457	22.8591	133.58	152.324	142.952	13.2538	108.949	97.8506	103.4	7.8478	54.3856	42.487	48.4363	8.4136	7.80377
11.625		227.368	259.842	243.605	22.9632	134.289	153.217	143.753	13.3839	109.574	98.1739	103.874	8.06084	54.6987	42.6998	48.6992	8.48446	7.84141
11.6958		228.546	261.057	244.801	22.9887	135.004	154.109	144.557	13.5092	110.195	98.497	104.346	8.27148	55.0114	42.9113	48.9614	8.55604	7.8786
11.7667		229.741	262.26	246.001	22.9946	135.737	155.002	145.369	13.6227	110.811	98.8179	104.814	8.48039	55.3239	43.1214	49.2227	8.6285	7.91608
11.8375		230.932	263.46	247.196	23.0012	136.467	155.896	146.182	13.7386	111.427	99.1375	105.282	8.68974	55.6337	43.3317	49.4827	8.69885	7.95394
11.9083		232.098	264.663	248.381	23.0269	137.175	156.791	146.983	13.8705	112.044	99.4571	105.751	8.90031	55.9526	43.539	49.7458	8.77777	7.99185
11.9792		233.15	265.858	249.504	23.128	137.875	157.688	147.781	14.0099	112.66	99.7732	106.217	9.11225	56.2537	43.7523	50.003	8.83979	8.02977
12.05		234.207	267.042	250.624	23.2178	138.576	158.587	148.582	14.1495	113.274	100.083	106.679	9.32774	56.569	43.9685	50.2688	8.90988	8.06812
12.1208		235.282	268.225	251.754	23.2949	139.276	159.489	149.382	14.2926	113.887	100.398	107.142	9.53864	56.8714	44.1802	50.5258	8.97399	8.10699
12.1917		236.318	269.407	252.862	23.3977	139.971	160.392	150.182	14.4395	114.501	100.72	107.61	9.74426	57.1863	44.3924	50.7893	9.04671	8.14483
12.2625		237.366	270.583	253.975	23.4879	140.662	161.297	150.98	14.5913	115.115	101.037	108.076	9.95409	57.5034	44.6038	51.0536	9.12138	8.18207
12.3333		238.443	271.752	255.098	23.5529	141.351	162.205	151.778	14.7457	115.729	101.365	108.547	10.1568	57.8178	44.8154	51.3166	9.1941	8.21964
12.4042		239.516	272.912	256.214	23.6146	142.043	163.11	152.577	14.8963	116.345	101.697	109.021	10.3576	58.1283	45.0281	51.5782	9.26325	8.257
12.475		240.552	274.063	257.308	23.6962	142.734	164.011	153.372	15.0452	116.96	102.013	109.486	10.569	58.4415	45.2432	51.8424	9.33265	8.29482
12.5458		241.524	275.208	258.366	23.8179	143.421	164.911	154.166	15.1959	117.574	102.312	109.943	10.792	58.757	45.458	52.1075	9.40383	8.33258
12.6167		242.476	276.346	259.411	23.9501	144.106	165.814	154.96	15.3494	118.186	102.615	110.4	11.0105	59.0634	45.6747	52.3691	9.46724	8.36939
12.6875		243.417	277.478	260.447	24.0848	144.791	166.716	155.754	15.5037	118.798	102.934	110.866	11.217	59.3807	45.8918	52.6362	9.53812	8.40707
