# Supplementary material for: Direct air capture of CO2 for solar fuel production in flow
Source: Nat Energy. 2025 Feb 13;10(4):448–59. doi: 10.1038/s41560-025-01714-y (PMC12021658; doi:10.1038/s41560-025-01714-y)
Supplement: Supplementary file 7 — Statistical source data. [file 41560_2025_1714_MOESM7_ESM.xlsx]

## Sheet: Fig 5b
Fig 5b
Time (h)	Rate (µmol g−1(TiO2) h−1)									Time (h)	CO2 (%)
	H2				CO
	Run 1	Run 2	Average	s.d.	Run 1	Run 2	Average	s.d.			Run 1	Run 2	Average	s.d.
0	0	0	0	0	0	0	0	0		0	0.0399	0.048	0.04395	0.00572756
0.07083	0	0	0	0	0	0	0	0		0.00278	0.0389	0.0446	0.04175	0.00403051
0.15	0	0	0	0	0	0	0	0		0.00556	0.0397	0.042	0.04085	0.00162635
0.22083	0	0	0	0	0	0	0	0		0.00833	0.0391	0.0399	0.0395	0.000565685
0.29167	0	0	0	0	0	0	0	0		0.01111	0.0403	0.0385	0.0394	0.00127279
0.3625	0	0	0	0	0	0	0	0		0.01389	0.0389	0.0369	0.0379	0.00141421
0.43333	0	0	0	0	0	0	0	0		0.01667	0.038	0.0354	0.0367	0.00183848
0.50417	0	0	0	0	0	0	0	0		0.01944	0.0391	0.0368	0.03795	0.00162635
0.575	0	0	0	0	0	0	0	0		0.02222	0.0374	0.0327	0.03505	0.0033234
0.64583	0	0	0	0	0	0	0	0		0.025	0.0378	0.0336	0.0357	0.00296985
0.71667	0	0	0	0	0	0	0	0		0.02778	0.0391	0.0369	0.038	0.00155563
0.7875	0	0	0	0	0	0	0	0		0.03056	0.0405	0.035	0.03775	0.00388909
0.85833	0	0	0	0	0	0	0	0		0.03333	0.0386	0.0194	0.029	0.0135765
0.92917	0	0	0	0	0	0	0	0		0.03611	0.0395	0.0068	0.02315	0.0231224
1	0	0	0	0	0	0	0	0		0.03889	0.0389	0	0.01945	0.0275065
1.07083	0	0	0	0	0	0	0	0		0.04167	0.0399	0	0.01995	0.0282136
1.14167	0	0	0	0	0	0	0	0		0.04444	0.0399	0	0.01995	0.0282136
1.2125	0	0	0	0	0	0	0	0		0.04722	0.041	0	0.0205	0.0289914
1.28333	0	0	0	0	0	0	0	0		0.05	0.041	0	0.0205	0.0289914
1.35417	0	0	0	0	0	0	0	0		0.05278	0.0414	0	0.0207	0.0292742
1.425	0	0	0	0	0	0	0	0		0.05556	0.0437	0	0.02185	0.0309006
1.49583	0	0	0	0	0	0	0	0		0.05833	0.0439	0	0.02195	0.031042
1.56667	0	0	0	0	0	0	0	0		0.06111	0.0443	0	0.02215	0.0313248
1.6375	0	0	0	0	0	0	0	0		0.06389	0.0372	0	0.0186	0.0263044
1.70833	0	0	0	0	0	0	0	0		0.06667	0.0225	0	0.01125	0.0159099
1.77917	0	0	0	0	0	0	0	0		0.06944	0.0088	0	0.0044	0.00622254
1.85	0	0	0	0	0	0	0	0		0.07222	0.0011	0	0.00055	0.000777817
1.92083	0	0	0	0	0	0	0	0		0.075	0	0	0	0
1.99167	0	0	0	0	0	0	0	0		0.07778	0	0	0	0
2.0625	0	0	0	0	0	0	0	0		0.08056	0	0	0	0
2.13333	0	0	0	0	0	0	0	0		0.08333	0	0	0	0
2.20417	0	0	0	0	0	0	0	0		0.08611	0	0	0	0
2.275	0	0	0	0	0	0	0	0		0.08889	0	0	0	0
2.34583	0	0	0	0	0	0	0	0		0.09167	0	0	0	0
2.41667	0	0	0	0	0	0	0	0		0.09444	0	0	0	0
2.4875	0	0	0	0	0	0	0	0		0.09722	0	0	0	0
2.55833	0	0	0	0	0	0	0	0		0.1	0	0	0	0
2.62917	0	0	0	0	0	0	0	0		0.10278	0	0	0	0
2.7	0	0	0	0	0	0	0	0		0.10556	0	0	0	0
2.77083	0	0	0	0	0	0	0	0		0.10833	0	0	0	0
2.84167	0	0	0	0	0	0	0	0		0.11111	0	0	0	0
2.9125	0	0	0	0	0	0	0	0		0.11389	0	0	0	0
2.98333	0	0	0	0	0	0	0	0		0.11667	0	0	0	0
3.05417	0	0	0	0	0	0	0	0		0.11944	0	0	0	0
3.125	0	0	0	0	0	0	0	0		0.12222	0	0	0	0
3.19583	0	0	0	0	0	0	0	0		0.125	0	0	0	0
3.26667	0	0	0	0	0	0	0	0		0.12778	0	0	0	0
3.3375	0	0	0	0	0	0	0	0		0.13056	0	0	0	0
3.40833	0	0	0	0	0	0	0	0		0.13333	0	0	0	0
3.47917	0	0	0	0	0	0	0	0		0.13611	0	0	0	0
3.55	0	0	0	0	0	0	0	0		0.13889	0	0	0	0
3.62083	0	0	0	0	0	0	0	0		0.14167	0	0	0	0
3.69167	0	0	0	0	0	0	0	0		0.14444	0	0	0	0
3.7625	0	0	0	0	0	0	0	0		0.14722	0	0	0	0
3.83333	0	0	0	0	0	0	0	0		0.15	0	0	0	0
3.90417	0	0	0	0	0	0	0	0		0.15278	0	0	0	0
3.975	0	0	0	0	0	0	0	0		0.15556	0	0	0	0
4.04583	0	0	0	0	0	0	0	0		0.15833	0	0	0	0
4.11667	0	0	0	0	0	0	0	0		0.16111	0	0	0	0
4.1875	0	0	0	0	0	0	0	0		0.16389	0	0	0	0
4.25833	0	0	0	0	0	0	0	0		0.16667	0	0	0	0
4.32917	0	0	0	0	0	0	0	0		0.16944	0	0	0	0
4.4	0	0	0	0	0	0	0	0		0.17222	0	0	0	0
4.47083	0	0	0	0	0	0	0	0		0.175	0	0	0	0
4.54167	0	0	0	0	0	0	0	0		0.17778	0	0	0	0
4.6125	0	0	0	0	0	0	0	0		0.18056	0	0	0	0
4.68333	0	0	0	0	0	0	0	0		0.18333	0	0	0	0
4.75417	0	0	0	0	0	0	0	0		0.18611	0	0	0	0
4.825	0	0	0	0	0	0	0	0		0.18889	0	0	0	0
4.89583	0	0	0	0	0	0	0	0		0.19167	0	0	0	0
4.96667	0	0	0	0	0	0	0	0		0.19444	0	0	0	0
5.0375	0	0	0	0	0	0	0	0		0.19722	0	0	0	0
5.10833	0	0	0	0	0	0	0	0		0.2	0	0	0	0
5.17917	0	0	0	0	0	0	0	0		0.20278	0	0	0	0
5.25	0	0	0	0	0	0	0	0		0.20556	0	0	0	0
5.32083	0	0	0	0	0	0	0	0		0.20833	0	0	0	0
5.39167	0	0	0	0	0	0	0	0		0.21111	0	0	0	0
5.4625	0	0	0	0	0	0	0	0		0.21389	0	0	0	0
5.53333	0	0	0	0	0	0	0	0		0.21667	0	0	0	0
5.60417	0	0	0	0	0	0	0	0		0.21944	0	0	0	0
5.675	0	0	0	0	0	0	0	0		0.22222	0	0	0	0
5.74583	0	0	0	0	0	0	0	0		0.225	0	0	0	0
5.81667	0	0	0	0	0	0	0	0		0.22778	0	0	0	0
5.8875	0	0	0	0	0	0	0	0		0.23056	0	0	0	0
5.95833	0	0	0	0	0	0	0	0		0.23333	0	0	0	0
6.02917	0	0	0	0	0	0	0	0		0.23611	0	0	0	0
6.1	0	0	0	0	0	0	0	0		0.23889	0	0	0	0
6.17083	0	0	0	0	0	0	0	0		0.24167	0	0	0	0
6.24167	0	0	0	0	0	0	0	0		0.24444	0	0	0	0
6.3125	0	0	0	0	0	0	0	0		0.24722	0	0	0	0
6.38333	0	0	0	0	0	0	0	0		0.25	0	0	0	0
6.45417	0	0	0	0	0	0	0	0		0.25278	0	0	0	0
6.525	0	0	0	0	0	0	0	0		0.25556	0	0	0	0
6.59583	0	0	0	0	0	0	0	0		0.25833	0	0	0	0
6.66667	0	0	0	0	0	0	0	0		0.26111	0	0	0	0
6.7375	0	0	0	0	0	0	0	0		0.26389	0	0	0	0
6.80833	0	0	0	0	0	0	0	0		0.26667	0	0	0	0
6.87917	0	0	0	0	0	0	0	0		0.26944	0	0	0	0
6.95	0	0	0	0	0	0	0	0		0.27222	0	0	0	0
7.02083	0	0	0	0	0	0	0	0		0.275	0	0	0	0
7.09167	0	0	0	0	0	0	0	0		0.27778	0	0	0	0
7.1625	0	0	0	0	0	0	0	0		0.28056	0	0	0	0
7.23333	0	0	0	0	0	0	0	0		0.28333	0	0	0	0
7.30417	0	0	0	0	0	0	0	0		0.28611	0	0	0	0
7.375	0	0	0	0	0	0	0	0		0.28889	0	0	0	0
7.44583	0	0	0	0	0	0	0	0		0.29167	0	0	0	0
7.51667	0	0	0	0	0	0	0	0		0.29444	0	0	0	0
7.5875	0	0	0	0	0	0	0	0		0.29722	0	0	0	0
7.65833	0	0	0	0	0	0	0	0		0.3	0	0	0	0
7.72917	0	0	0	0	0	0	0	0		0.30278	0	0	0	0
7.8	0	0	0	0	0	0	0	0		0.30556	0	0	0	0
7.87083	0	0	0	0	0	0	0	0		0.30833	0	0	0	0
7.94167	0	0	0	0	0	0	0	0		0.31111	0	0	0	0
8.0125	0	0	0	0	0	0	0	0		0.31389	0	0	0	0
8.08333	0	0	0	0	0	0	0	0		0.31667	0	0	0	0
8.15417	0	0	0	0	0	0	0	0		0.31944	0	0	0	0
8.225	0	0	0	0	0	0	0	0		0.32222	0	0	0	0
8.29583	0	0	0	0	0	0	0	0		0.325	0	0	0	0
8.36667	0	0	0	0	0	0	0	0		0.32778	0	0	0	0
8.4375	0	0	0	0	0	0	0	0		0.33056	0	0	0	0
8.50833	0	0	0	0	0	0	0	0		0.33333	0	0	0	0
8.57917	0	0	0	0	0	0	0	0		0.33611	0	0	0	0
8.65	0	0	0	0	0	0	0	0		0.33889	0	0	0	0
8.72083	0	0	0	0	0	0	0	0		0.34167	0	0	0	0
8.79167	0	0	0	0	0	0	0	0		0.34444	0	0	0	0
8.8625	0	0	0	0	0	0	0	0		0.34722	0	0	0	0
8.93333	0	0	0	0	0	0	0	0		0.35	0	0	0	0
9.00417	0	0	0	0	0	0	0	0		0.35278	0	0	0	0
9.075	0	0	0	0	0	0	0	0		0.35556	0	0	0	0
9.14583	0	0	0	0	0	0	0	0		0.35833	0	0	0	0
9.21667	0	0	0	0	0	0	0	0		0.36111	0	0	0	0
9.2875	0	0	0	0	0	0	0	0		0.36389	0	0	0	0
9.35833	0	0	0	0	0	0	0	0		0.36667	0	0	0	0
9.42917	0	0	0	0	0	0	0	0		0.36944	0	0	0	0
9.5	0	0	0	0	0	0	0	0		0.37222	0	0	0	0
9.57083	0	0	0	0	0	0	0	0		0.375	0	0	0	0
9.64167	0	0	0	0	0	0	0	0		0.37778	0	0	0	0
9.7125	0	0	0	0	0	0	0	0		0.38056	0	0	0	0
9.78333	0	0	0	0	0	0	0	0		0.38333	0	0	0	0
9.85417	0	0	0	0	0	0	0	0		0.38611	0	0	0	0
9.925	0	0	0	0	0	0	0	0		0.38889	0	0	0	0
9.99583	0	0	0	0	0	0	0	0		0.39167	0	0	0	0
10.0667	0	0	0	0	0	0	0	0		0.39444	0	0	0	0
10.1375	0	0	0	0	0	0	0	0		0.39722	0	0	0	0
10.2083	0	0	0	0	0	0	0	0		0.4	0	0	0	0
10.2792	0	0	0	0	0	0	0	0		0.40278	0	0	0	0
10.35	0	0	0	0	0	0	0	0		0.40556	0	0	0	0
10.4208	0	0	0	0	0	0	0	0		0.40833	0	0	0	0
10.4917	0	0	0	0	0	0	0	0		0.41111	0	0	0	0
10.5625	0	0	0	0	0	0	0	0		0.41389	0	0	0	0
10.6333	0	0	0	0	0	0	0	0		0.41667	0	0	0	0
10.7042	0	0	0	0	0	0	0	0		0.41944	0	0	0	0
10.775	0	0	0	0	0	0	0	0		0.42222	0	0	0	0
10.8458	0	0	0	0	0	0	0	0		0.425	0	0	0	0
10.9167	0	0	0	0	0	0	0	0		0.42778	0	0	0	0
10.9875	0	0	0	0	0	0	0	0		0.43056	0	0	0	0
11.0583	0	0	0	0	0	0	0	0		0.43333	0	0	0	0
11.1292	0	0	0	0	0	0	0	0		0.43611	0	0	0	0
11.2	0	0	0	0	0	0	0	0		0.43889	0	0	0	0
11.2708	0	0	0	0	0	0	0	0		0.44167	0	0	0	0
11.3417	0	0	0	0	0	0	0	0		0.44444	0	0	0	0
11.4125	0	0	0	0	0	0	0	0		0.44722	0	0	0	0
11.4833	0	0	0	0	0	0	0	0		0.45	0	0	0	0
11.5542	0	0	0	0	0	0	0	0		0.45278	0	0	0	0
11.625	0	0	0	0	0	0	0	0		0.45556	0	0	0	0
11.6958	0	0	0	0	0	0	0	0		0.45833	0	0	0	0
11.7667	0	0	0	0	0	0	0	0		0.46111	0	0	0	0
11.8375	0	0	0	0	0	0	0	0		0.46389	0	0	0	0
11.9083	0	0	0	0	0	0	0	0		0.46667	0	0	0	0
11.9792	0	0	0	0	0	0	0	0		0.46944	0	0	0	0
12.05	0.08205	0.23219	0.15712	0.10617	0.47116	0.75388	0.61252	0.19991		0.47222	0	0	0	0
12.1208	0.12224	0.09697	0.1096	0.01787	0.52485	0.75495	0.6399	0.1627		0.475	0	0	0	0
12.1917	0.0516	0.05385	0.05273	0.0016	0.2408	0.51505	0.37793	0.19392		0.47778	0	0	0	0
12.2625	0.04871	0.11971	0.08421	0.05021	0.14192	0.3692	0.25556	0.16071		0.48056	0	0	0	0
12.3333	0.00416	0.1296	0.06688	0.0887	0.07554	0.21007	0.1428	0.09513		0.48333	0	0	0	0
12.4042	0.01675	0.12554	0.07114	0.07693	0.06292	0.01457	0.03875	0.03418		0.48611	0	0	0	0
12.475	0.06382	0.11593	0.08987	0.03685	0.03799	0.15376	0.09587	0.08186		0.48889	0	0	0	0
12.5458	0.02548	0.01763	0.02155	0.00555	0.02845	-0.06002	-0.01578	0.06256		0.49167	0	0	0	0
12.6167	0.02326	0.04049	0.03187	0.01218	0.02369	-0.01384	0.00493	0.02653		0.49444	0	0	0	0
12.6875	0.05919	-0.00204	0.02858	0.0433	0.03966	-0.12946	-0.0449	0.11959		0.49722	0	0	0	0
12.7583	0.05381	0.01557	0.03469	0.02703	0.03129	-0.09017	-0.02944	0.08589		0.5	0	0	0	0
12.8292	0.59522	1.3306	0.96291	0.51999	0.84414	0.1	0.47207	0.52619		0.50278	0	0	0	0
12.9	2.22594	3.9353	3.08062	1.2087	0.99016	0.25178	0.62097	0.52211		0.50556	0	0	0	0
12.9708	3.95343	5.92372	4.93857	1.39321	3.2178	1.73364	2.47572	1.04946		0.50833	0	0	0	0
13.0417	5.52413	7.31947	6.4218	1.26949	5.68562	3.59901	4.64231	1.47546		0.51111	0	0	0	0
13.1125	6.83684	8.39732	7.61708	1.10343	7.4589	5.33113	6.39501	1.50456		0.51389	0	0	0	0
13.1833	7.95859	9.13936	8.54898	0.83493	8.42717	6.39623	7.4117	1.43609		0.51667	0	0	0	0
13.2542	8.95638	9.51599	9.23618	0.39571	8.8658	6.9112	7.8885	1.38211		0.51944	0	0	0	0
13.325	9.81906	9.85746	9.83826	0.02715	9.04412	7.30572	8.17492	1.22924		0.52222	0	0	0	0
13.3958	10.6167	10.1701	10.3934	0.3158	9.12735	7.68629	8.40682	1.01899		0.525	0	0	0	0
13.4667	11.2557	10.4308	10.8432	0.58326	9.02804	7.94372	8.48588	0.76673		0.52778	0	0	0	0
13.5375	11.9565	10.6996	11.328	0.88875	8.94362	7.85324	8.39843	0.77102		0.53056	0	0	0	0
13.6083	12.672	10.8571	11.7645	1.28332	9.04238	7.83943	8.4409	0.85062		0.53333	0	0	0	0
13.6792	13.1724	10.9436	12.058	1.57604	8.84007	7.51257	8.17632	0.93868		0.53611	0	0	0	0
13.75	13.3165	11.1583	12.2374	1.52609	8.38189	7.36396	7.87292	0.71979		0.53889	0	0	0	0
13.8208	13.4553	11.2769	12.3661	1.54041	8.00007	6.96522	7.48265	0.73175		0.54167	0	0	0	0
13.8917	13.6875	11.2923	12.4899	1.69363	7.69959	6.88601	7.2928	0.57529		0.54444	0	0	0	0
13.9625	13.8481	11.2506	12.5494	1.83672	7.41315	6.70462	7.05889	0.50101		0.54722	0	0	0	0
14.0333	14.0311	11.4188	12.7249	1.84716	7.12171	6.39824	6.75998	0.51157		0.55	0	0	0	0
14.1042	14.1846	11.5237	12.8541	1.88156	6.88121	6.3103	6.59575	0.40369		0.55278	0	0	0	0
14.175	14.2989	11.5764	12.9376	1.9251	6.66189	6.00351	6.3327	0.46554		0.55556	0	0	0	0
14.2458	14.3746	11.6547	13.0146	1.92331	6.45132	5.67776	6.06454	0.54699		0.55833	0	0	0	0
14.3167	14.4746	11.5867	13.0306	2.04206	6.27796	5.59778	5.93787	0.48096		0.56111	0	0	0	0
14.3875	14.7083	11.7377	13.223	2.1005	6.11332	5.6961	5.90471	0.29502		0.56389	0	0	0	0
14.4583	14.8698	11.7175	13.2937	2.22901	6.03778	5.55399	5.79589	0.34209		0.56667	0	0	0	0
14.5292	15.2289	11.6121	13.4205	2.55746	6.00426	5.10199	5.55312	0.63801		0.56944	0	0	0	0
14.6	15.1159	11.5962	13.356	2.48879	5.76404	4.962	5.36302	0.56713		0.57222	0	0	0	0
14.6708	15.0237	11.7338	13.3787	2.3263	5.4757	4.90753	5.19162	0.40175		0.575	0	0	0	0
14.7417	14.9805	11.5783	13.2794	2.40571	5.23772	4.72439	4.98105	0.36298		0.57778	0	0	0	0
14.8125	14.9197	11.5058	13.2127	2.41397	5.06142	4.58875	4.82508	0.33423		0.58056	0	0	0	0
14.8833	14.9063	11.487	13.1966	2.4178	4.90748	4.55372	4.7306	0.25015		0.58333	0	0	0	0
14.9542	14.8424	11.4462	13.1443	2.40141	4.71597	4.4294	4.57269	0.20263		0.58611	0	0	0	0
15.025	14.8255	11.4568	13.1412	2.38202	4.58462	4.16435	4.37449	0.29718		0.58889	0	0	0	0
15.0958	14.8771	11.394	13.1356	2.46293	4.44424	4.17323	4.30874	0.19163		0.59167	0	0	0	0
15.1667	14.8553	11.3642	13.1098	2.46855	4.3444	4.0666	4.2055	0.19643		0.59444	0	0	0	0
15.2375	15.0063	11.3535	13.1799	2.58292	4.28287	3.92462	4.10375	0.25332		0.59722	0	0	0	0
15.3083	15.1418	11.2584	13.2001	2.74604	4.25843	3.88594	4.07219	0.26339		0.6	0	0	0	0
15.3792	15.2765	11.2493	13.2629	2.8476	4.18784	3.69239	3.94012	0.35034		0.60278	0	0	0	0
15.45	15.103	11.2314	13.1672	2.73767	3.98841	3.52938	3.75889	0.32458		0.60556	0	0	0	0
15.5208	14.9891	11.1614	13.0753	2.70656	3.78381	3.52044	3.65212	0.18623		0.60833	0	0	0	0
15.5917	14.8458	11.1361	12.991	2.62317	3.62471	3.46975	3.54723	0.10958		0.61111	0	0	0	0
15.6625	14.7921	11.1137	12.9529	2.60105	3.49523	3.27646	3.38585	0.15469		0.61389	0	0	0	0
15.7333	14.8013	11.0574	12.9294	2.64733	3.39612	3.17851	3.28732	0.15387		0.61667	0	0	0	0
15.8042	14.6968	10.9843	12.8406	2.62512	3.31565	3.09351	3.20458	0.15708		0.61944	0	0	0	0
15.875	14.7379	11.0321	12.885	2.62043	3.10796	2.92076	3.01436	0.13237		0.62222	0	0	0	0
15.9458	14.6993	10.9531	12.8262	2.64895	3.04922	2.90725	2.97824	0.10039		0.625	0	0	0	0
16.0167	14.7857	10.8868	12.8362	2.75695	3.02879	2.86608	2.94743	0.11506		0.62778	0	0	0	0
16.0875	15.0733	10.9099	12.9916	2.94399	3.02329	2.80878	2.91604	0.15168		0.63056	0	0	0	0
16.1583	14.9989	10.8529	12.9259	2.9316	2.93928	2.77292	2.8561	0.11764		0.63333	0	0	0	0
16.2292	14.894	10.8418	12.8679	2.86534	2.76059	2.72884	2.74472	0.02245		0.63611	0	0	0	0
16.3	14.7585	10.8032	12.7808	2.79683	2.64439	2.62888	2.63663	0.01097		0.63889	0	0	0	0
16.3708	14.6493	10.7578	12.7035	2.75166	2.58554	2.55561	2.57057	0.02117		0.64167	0	0	0	0
16.4417	14.6006	10.7546	12.6776	2.71952	2.48891	2.5044	2.49665	0.01095		0.64444	0	0	0	0
16.5125	14.5811	10.6706	12.6259	2.76519	2.34981	2.41029	2.38005	0.04277		0.64722	0	0	0	0
16.5833	14.5094	10.7673	12.6383	2.64609	2.82926	2.39418	2.61172	0.30765		0.65	0	0	0	0
16.6542	15.8959	10.6879	13.2919	3.68263	1.83122	2.45132	2.14127	0.43847		0.65278	0	0	0	0
16.725	14.9946	10.683	12.8388	3.04876	2.74527	2.26184	2.50355	0.34184		0.65556	0	0	0	0
16.7958	14.5746	10.6698	12.6222	2.76113	2.08702	2.04881	2.06791	0.02702		0.65833	0	0	0	0
16.8667	14.7099	10.6567	12.6833	2.86604	2.09572	2.05916	2.07744	0.02585		0.66111	0	0	0	0
16.9375	14.9781	10.5776	12.7778	3.11162	2.12792	1.95037	2.03915	0.12554		0.66389	0	0	0	0
17.0083	14.9344	10.5507	12.7425	3.09979	2.05505	1.96102	2.00803	0.06649		0.66667	0	0	0	0
17.0792	14.7371	10.5374	12.6373	2.96961	1.93003	1.95554	1.94279	0.01804		0.66944	0	0	0	0
17.15	14.6403	10.4946	12.5675	2.93143	1.83714	1.85357	1.84535	0.01162		0.67222	0	0	0	0
17.2208	14.602	10.4923	12.5471	2.90599	1.71356	1.64567	1.67962	0.048		0.675	0	0	0	0
17.2917	14.6078	10.4609	12.5344	2.93227	1.69351	1.71042	1.70196	0.01195		0.67778	0	0	0	0
17.3625	14.6199	10.4474	12.5336	2.95038	1.6741	1.97562	1.82486	0.21321		0.68056	0	0	0	0
17.4333	14.6841	10.4365	12.5603	3.00348	1.61283	1.63641	1.62462	0.01667		0.68333	0	0	0	0
17.5042	14.609	10.4418	12.5254	2.94668	1.55771	1.88214	1.71993	0.22941		0.68611	0	0	0	0
17.575	14.569	10.4354	12.5022	2.92294	1.52338	1.43013	1.47675	0.06594		0.68889	0	0	0	0
17.6458	14.5161	10.4173	12.4667	2.89827	1.46785	1.73281	1.60033	0.18735		0.69167	0	0	0	0
17.7167	14.4739	10.3549	12.4144	2.91255	1.43176	1.48282	1.45729	0.03611		0.69444	0	0	0	0
17.7875	14.494	10.4524	12.4732	2.8579	1.39968	1.43285	1.41626	0.02345		0.69722	0	0	0	0
17.8583	14.5325	10.4004	12.4665	2.92179	1.37634	1.88196	1.62915	0.35753		0.7	0	0	0	0
17.9292	14.7036	10.3919	12.5478	3.04883	1.35416	1.38182	1.36799	0.01956		0.70278	0	0	0	0
18	14.6557	10.3187	12.4872	3.0667	1.30209	1.40665	1.35437	0.07394		0.70556	0	0	0	0
18.0708	14.5438	10.3636	12.4537	2.95586	1.2184	1.11777	1.16808	0.07116		0.70833	0	0	0	0
18.1417	14.4454	10.3352	12.3903	2.90639	1.18621	1.28718	1.2367	0.0714		0.71111	0	0	0	0
18.2125	14.3461	10.3892	12.3677	2.79795	1.08821	1.28043	1.18432	0.13592		0.71389	0	0	0	0
18.2833	14.2883	10.3306	12.3095	2.79853	1.10081	0.97751	1.03916	0.08718		0.71667	0	0	0	0
18.3542	14.2326	10.3326	12.2826	2.75773	1.05812	0.93123	0.99468	0.08972		0.71944	0	0	0	0
18.425	14.2032	10.2948	12.249	2.76367	0.99021	1.09216	1.04119	0.07209		0.72222	0	0	0	0
18.4958	14.2142	10.3251	12.2697	2.75003	0.96756	0.95183	0.9597	0.01112		0.725	0	0	0	0
18.5667	14.1366	10.3145	12.2256	2.7026	0.92713	1.091	1.00907	0.11587		0.72778	0	0	0	0
18.6375	14.1442	10.1192	12.1317	2.84613	0.92067	1.09118	1.00593	0.12057		0.73056	0	0	0	0
18.7083	14.075	10.2099	12.1425	2.73304	0.8778	1.11211	0.99496	0.16568		0.73333	0	0	0	0
18.7792	14.0777	11.1218	12.5998	2.09015	0.90195	1.04331	0.97263	0.09996		0.73611	0	0	0	0
18.85	14.0393	11.6053	12.8223	1.72109	0.84443	1.17681	1.01062	0.23503		0.73889	0	0	0	0
18.9208	14.0898	11.6048	12.8473	1.75713	0.84255	1.08422	0.96338	0.17088		0.74167	0	0	0	0
18.9917	14.1775	11.319	12.7483	2.02126	0.79779	0.94739	0.87259	0.10579		0.74444	0	0	0	0
19.0625	14.3591	11.202	12.7806	2.23239	0.81171	1.0743	0.943	0.18568		0.74722	0	0	0	0
19.1333	14.4273	11.0195	12.7234	2.40972	0.8266	1.05536	0.94098	0.16176		0.75	0	0	0	0
19.2042	14.2339	10.9322	12.5831	2.33471	0.73859	0.94527	0.84193	0.14614		0.75278	0	0	0	0
19.275	14.1545	10.8025	12.4785	2.37018	0.93454	0.93927	0.9369	0.00334		0.75556	0	0	0	0
19.3458	13.8582	10.4153	12.1367	2.43445	0.64972	0.85786	0.75379	0.14718		0.75833	0	0	0	0
19.4167	14.9434	10.6149	12.7791	3.06068	0.63031	0.82996	0.73014	0.14118		0.76111	0	0	0	0
19.4875	13.9254	10.4304	12.1779	2.4713	0.65293	0.68278	0.66786	0.02111		0.76389	0	0	0	0
19.5583	13.9245	10.4866	12.2056	2.43089	0.63366	0.78912	0.71139	0.10993		0.76667	0	0	0	0
19.6292	13.8783	10.4429	12.1606	2.4292	0.61376	0.781	0.69738	0.11826		0.76944	0	0	0	0
19.7	13.8871	10.4329	12.16	2.44248	0.59394	0.82781	0.71087	0.16537		0.77222	0	0	0	0
19.7708	13.8542	10.4817	12.168	2.38468	0.56598	0.76955	0.66776	0.14395		0.775	0	0	0	0
19.8417	13.7814	10.4608	12.1211	2.34806	0.56227	0.59224	0.57725	0.02119		0.77778	0	0	0	0
19.9125	13.8276	10.4654	12.1465	2.37745	0.56453	0.80871	0.68662	0.17266		0.78056	0	0	0	0
19.9833	13.742	10.4103	12.0762	2.35583	0.57179	0.68816	0.62998	0.08229		0.78333	0	0	0	0
20.0542	13.7059	10.3658	12.0358	2.36182	0.5326	0.70694	0.61977	0.12328		0.78611	0	0	0	0
20.125	13.6414	10.2748	11.9581	2.3806	0.50575	0.59065	0.5482	0.06004		0.78889	0	0	0	0
20.1958	13.6144	10.2451	11.9298	2.38247	0.45911	0.58289	0.521	0.08752		0.79167	0	0	0	0
20.2667	13.5656	10.1516	11.8586	2.41407	0.49443	0.54254	0.51848	0.03402		0.79444	0	0	0	0
20.3375	13.592	10.168	11.88	2.42116	0.45703	0.52342	0.49022	0.04694		0.79722	0	0	0	0
20.4083	13.6538	10.1062	11.88	2.50848	0.45009	0.45367	0.45188	0.00253		0.8	0	0	0	0
20.4792	13.6102	10.0708	11.8405	2.50274	0.44484	0.50345	0.47415	0.04144		0.80278	0	0	0	0
20.55	13.5491	10.0439	11.7965	2.47861	0.42336	0.45558	0.43947	0.02278		0.80556	0	0	0	0
20.6208	13.5393	10.0874	11.8133	2.44086	0.42534	0.42416	0.42475	0.000837843		0.80833	0	0	0	0
20.6917	13.4913	10.0419	11.7666	2.43913	0.3649	0.42426	0.39458	0.04198		0.81111	0	0	0	0
20.7625	13.4154	10.05	11.7326	2.37969	0.39229	0.4093	0.4008	0.01203		0.81389	0	0	0	0
20.8333	13.3996	10.046	11.7228	2.37134	0.40151	0.36063	0.38107	0.02891		0.81667	0	0	0	0
20.9042	13.3387	10.0088	11.6737	2.35459	0.36716	0.24518	0.30617	0.08625		0.81944	0	0	0	0
20.975	13.3096	9.95248	11.6311	2.37387	0.34092	0.29677	0.31884	0.03122		0.82222	0	0	0	0
21.0458	13.2797	9.98434	11.632	2.33015	0.27241	0.34438	0.30839	0.05089		0.825	0	0	0	0
21.1167	13.1852	9.96246	11.5738	2.27884	0.31514	0.34749	0.33132	0.02288		0.82778	0	0	0	0
21.1875	13.1553	9.9794	11.5674	2.24572	0.29434	0.23649	0.26542	0.0409		0.83056	0	0	0	0
21.2583	13.2009	9.90505	11.553	2.33053	0.29886	0.25278	0.27582	0.03258		0.83333	0	0	0	0
21.3292	13.1577	9.99473	11.5762	2.23657	0.33109	0.29481	0.31295	0.02566		0.83611	0	0	0	0
21.4	13.1083	10.0086	11.5585	2.19179	0.30211	0.20357	0.25284	0.06968		0.83889	0	0	0	0
21.4708	13.0581	9.97362	11.5158	2.18103	0.26353	-0.02716	0.11818	0.20555		0.84167	0	0	0	0
21.5417	12.8934	9.88668	11.39	2.12607	0.24107	0.27455	0.25781	0.02368		0.84444	0	0	0	0
21.6125	12.892	10.0585	11.4752	2.00355	0.28225	0.14922	0.21574	0.09406		0.84722	0	0	0	0
21.6833	12.8974	9.89094	11.3942	2.1259	0.27196	-0.07979	0.09609	0.24872		0.85	0	0	0	0
21.7542	12.8848	9.95844	11.4216	2.06926	0.25671	0.03295	0.14483	0.15822		0.85278	0	0	0	0
21.825	12.4151	9.98276	11.1989	1.71989	0.26569	0.14079	0.20324	0.08832		0.85556	0	0	0	0
21.8958	12.8342	9.96542	11.3998	2.02852	0.2584	0.11352	0.18596	0.10244		0.85833	0	0	0	0
21.9667	12.789	9.88794	11.3385	2.05138	0.34418	0.25968	0.30193	0.05975		0.86111	0	0	0	0
22.0375	12.7506	9.95933	11.355	1.97375	0.14044	0.12166	0.13105	0.01328		0.86389	0	0	0	0
22.1083	12.5518	9.87666	11.2142	1.89163	0.2272	0.21004	0.21862	0.01213		0.86667	0	0	0	0
22.1792	12.7078	9.87412	11.291	2.00372	0.24556	0.19225	0.21891	0.03769		0.86944	0	0	0	0
22.25	12.597	9.85576	11.2264	1.93836	0.2062	0.17154	0.18887	0.0245		0.87222	0	0	0	0
22.3208	12.5809	9.88077	11.2308	1.90925	-0.1254	0.40273	0.13867	0.37345		0.875	0	0	0	0
22.3917	13.1712	9.90472	11.538	2.30975	0.22259	0.19784	0.21021	0.0175		0.87778	0	0	0	0
22.4625	12.4874	9.87588	11.1816	1.84662	0.20801	0.20794	0.20797	4.96662e-05		0.88056	0	0	0	0
22.5333	12.7302	9.87749	11.3039	2.01717	1.23891	0.16456	0.70173	0.75968		0.88333	0	0	0	0
22.6042	12.4582	9.90412	11.1812	1.80603	0.22507	0.13455	0.17981	0.06401		0.88611	0	0	0	0
22.675	12.4125	9.80241	11.1075	1.84563	0.22004	0.1262	0.17312	0.06636		0.88889	0	0	0	0
22.7458	12.3725	9.80251	11.0875	1.81726	0.16739	-0.13684	0.01528	0.21512		0.89167	0	0	0	0
22.8167	12.3577	9.81664	11.0872	1.79683	0.23118	0.13715	0.18416	0.06649		0.89444	0	0	0	0
22.8875	12.1939	9.77741	10.9857	1.70873	0.15479	0.13214	0.14347	0.01601		0.89722	0	0	0	0
22.9583	12.1824	9.85243	11.0174	1.64753	0.19921	-0.05603	0.07159	0.18048		0.9	0	0	0	0
23.0292	12.1429	9.79998	10.9715	1.65672	0.1681	0.05987	0.11399	0.07653		0.90278	0	0	0	0
23.1	12.0785	9.77275	10.9256	1.63044	0.15253	0.1234	0.13796	0.0206		0.90556	0	0	0	0
23.1708	12.0212	9.75854	10.8898	1.59991	0.13603	0.06292	0.09947	0.0517		0.90833	0	0	0	0
23.2417	12.3085	9.7577	11.0331	1.80371	-0.30453	0.0921	-0.10622	0.28046		0.91111	0	0	0	0
23.3125	11.8199	9.68785	10.7539	1.50761	0.12922	0.08616	0.10769	0.03045		0.91389	0	0	0	0
23.3833	11.9	9.72256	10.8113	1.53967	0.1607	0.0552	0.10795	0.0746		0.91667	0	0	0	0
23.4542	11.7919	9.63207	10.712	1.52719	0.1212	0.08012	0.10066	0.02905		0.91944	0	0	0	0
23.525	11.7151	9.67392	10.6945	1.44333	0.14467	-0.06024	0.04221	0.14489		0.92222	0	0	0	0
23.5958	11.7207	9.58942	10.655	1.50702	0.1197	-0.10021	0.00974	0.1555		0.925	0	0	0	0
23.6667	11.6582	9.56149	10.6098	1.48258	0.11868	-0.04792	0.03538	0.1178		0.92778	0	0	0	0
23.7375	11.6296	9.57492	10.6022	1.45284	0.11537	0.16505	0.14021	0.03513		0.93056	0	0	0	0
23.8083	11.5535	9.5897	10.5716	1.38863	0.08763	0.02947	0.05855	0.04113		0.93333	0	0	0	0
23.8792	10.5325	9.62045	10.0765	0.64492	0.03899	0.02846	0.03373	0.00744		0.93611	0	0	0	0
23.95	11.5138	9.56963	10.5417	1.37472	0.13074	0.00352	0.06713	0.08996		0.93889	0	0	0	0
24.0208	12.0278	9.50462	10.7662	1.78419	0.83206	-0.00834	0.41186	0.59425		0.94167	0	0	0	0
24.0917	11.3899	9.52861	10.4593	1.31614	-0.08222	-0.00972	-0.04597	0.05126		0.94444	0	0	0	0
24.1625	11.3417	9.61078	10.4763	1.22396	0.10322	-0.01462	0.0443	0.08333		0.94722	0	0	0	0
24.2333	11.3094	9.63089	10.4701	1.18685	0.11983	0.08143	0.10063	0.02715		0.95	0	0	0	0
24.3042	10.8437	9.52201	10.1829	0.93457	0.11503	-0.07409	0.02047	0.13373		0.95278	0	0	0	0
24.375	11.1787	9.48219	10.3305	1.19963	0.1163	-0.12269	-0.0032	0.16899		0.95556	0	0	0	0
24.4458	11.1782	9.46065	10.3194	1.21446	0.11158	-0.02927	0.04115	0.0996		0.95833	0	0	0	0
24.5167	11.1903	9.45646	10.3234	1.22604	0.57249	-0.17147	0.20051	0.52606		0.96111	0	0	0	0
24.5875	11.0454	9.3953	10.2203	1.16677	0.08517	0.12348	0.10432	0.02709		0.96389	0	0	0	0
24.6583	11.0084	9.44122	10.2248	1.10815	0.09982	-0.28131	-0.09074	0.2695		0.96667	0	0	0	0
24.7292	10.9782	9.1892	10.0837	1.26504	0.0828	0.04542	0.06411	0.02643		0.96944	0	0	0	0
										0.97222	0	0	0	0
										0.975	0	0	0	0
										0.97778	0	0	0	0
										0.98056	0	0	0	0
										0.98333	0	0	0	0
										0.98611	0	0	0	0
										0.98889	0	0	0	0
										0.99167	0	0	0	0
										0.99444	0	0	0	0
										0.99722	0	0	0	0
										1	0	0	0	0
										1.00278	0	0	0	0
										1.00556	0	0	0	0
										1.00833	0	0	0	0
										1.01111	0	0	0	0
										1.01389	0	0	0	0
										1.01667	0	0	0	0
										1.01944	0	0	0	0
										1.02222	0	0	0	0
										1.025	0	0	0	0
										1.02778	0	0	0	0
										1.03056	0	0	0	0
										1.03333	0	0	0	0
										1.03611	0	0	0	0
										1.03889	0	0	0	0
										1.04167	0	0	0	0
										1.04444	0	0	0	0
										1.04722	0	0	0	0
										1.05	0	0	0	0
										1.05278	0	0	0	0
										1.05556	0	0	0	0
										1.05833	0	0	0	0
										1.06111	0	0	0	0
										1.06389	0	0	0	0
										1.06667	0	0	0	0
										1.06944	0	0	0	0
										1.07222	0	0	0	0
										1.075	0	0	0	0
										1.07778	0	0	0	0
										1.08056	0	0	0	0
										1.08333	0	0	0	0
										1.08611	0	0	0	0
										1.08889	0	0	0	0
										1.09167	0	0	0	0
										1.09444	0	0	0	0
										1.09722	0	0	0	0
										1.1	0	0	0	0
										1.10278	0	0	0	0
										1.10556	0	0	0	0
										1.10833	0	0	0	0
										1.11111	0	0	0	0
										1.11389	0	0	0	0
										1.11667	0	0	0	0
										1.11944	0	0	0	0
										1.12222	0	0	0	0
										1.125	0	0	0	0
										1.12778	0	0	0	0
										1.13056	0	0	0	0
										1.13333	0	0	0	0
										1.13611	0	0	0	0
										1.13889	0	0	0	0
										1.14167	0	0	0	0
										1.14444	0	0	0	0
										1.14722	0	0	0	0
										1.15	0	0	0	0
										1.15278	0	0	0	0
										1.15556	0	0	0	0
										1.15833	0	0	0	0
										1.16111	0	0	0	0
										1.16389	0	0	0	0
										1.16667	0	0	0	0
										1.16944	0	0	0	0
										1.17222	0	0	0	0
										1.175	0	0	0	0
										1.17778	0	0	0	0
										1.18056	0	0	0	0
										1.18333	0	0	0	0
										1.18611	0	0	0	0
										1.18889	0	0	0	0
										1.19167	0	0	0	0
										1.19444	0	0	0	0
										1.19722	0	0	0	0
										1.2	0	0	0	0
										1.20278	0	0	0	0
										1.20556	0	0	0	0
										1.20833	0	0	0	0
										1.21111	0	0	0	0
										1.21389	0	0	0	0
										1.21667	0	0	0	0
										1.21944	0	0	0	0
										1.22222	0	0	0	0
										1.225	0	0	0	0
										1.22778	0	0	0	0
										1.23056	0	0	0	0
										1.23333	0	0	0	0
										1.23611	0	0	0	0
										1.23889	0	0	0	0
										1.24167	0	0	0	0
										1.24444	0	0	0	0
										1.24722	0	0	0	0
										1.25	0	0	0	0
										1.25278	0	0	0	0
										1.25556	0	0	0	0
										1.25833	0	0	0	0
										1.26111	0	0	0	0
										1.26389	0	0	0	0
										1.26667	0	0	0	0
										1.26944	0	0	0	0
										1.27222	0	0	0	0
										1.275	0	0	0	0
										1.27778	0	0	0	0
										1.28056	0	0	0	0
										1.28333	0	0	0	0
										1.28611	0	0	0	0
										1.28889	0	0	0	0
										1.29167	0	0	0	0
										1.29444	0	0	0	0
										1.29722	0	0	0	0
										1.3	0	0	0	0
										1.30278	0	0	0	0
										1.30556	0	0	0	0
										1.30833	0	0	0	0
										1.31111	0	0	0	0
										1.31389	0	0	0	0
										1.31667	0	0	0	0
										1.31944	0	0	0	0
										1.32222	0	0	0	0
										1.325	0	0	0	0
										1.32778	0	0	0	0
										1.33056	0	0	0	0
										1.33333	0	0	0	0
										1.33611	0	0	0	0
										1.33889	0	0	0	0
										1.34167	0	0	0	0
										1.34444	0	0	0	0
										1.34722	0	0	0	0
										1.35	0	0	0	0
										1.35278	0	0	0	0
										1.35556	0	0	0	0
										1.35833	0	0	0	0
										1.36111	0	0	0	0
										1.36389	0	0	0	0
										1.36667	0	0	0	0
										1.36944	0	0	0	0
										1.37222	0	0	0	0
										1.375	0	0	0	0
										1.37778	0	0	0	0
										1.38056	0	0	0	0
										1.38333	0	0	0	0
										1.38611	0	0	0	0
										1.38889	0	0	0	0
										1.39167	0	0	0	0
										1.39444	0	0	0	0
										1.39722	0	0	0	0
										1.4	0	0	0	0
										1.40278	0	0	0	0
										1.40556	0	0	0	0
										1.40833	0	0	0	0
										1.41111	0	0	0	0
										1.41389	0	0	0	0
										1.41667	0	0	0	0
										1.41944	0	0	0	0
										1.42222	0	0	0	0
										1.425	0	0	0	0
										1.42778	0	0	0	0
										1.43056	0	0	0	0
										1.43333	0	0	0	0
										1.43611	0	0	0	0
										1.43889	0	0	0	0
										1.44167	0	0	0	0
										1.44444	0	0	0	0
										1.44722	0	0	0	0
										1.45	0	0	0	0
										1.45278	0	0	0	0
										1.45556	0	0	0	0
										1.45833	0	0	0	0
										1.46111	0	0	0	0
										1.46389	0	0	0	0
										1.46667	0	0	0	0
										1.46944	0	0	0	0
										1.47222	0	0	0	0
										1.475	0	0	0	0
										1.47778	0	0	0	0
										1.48056	0	0	0	0
										1.48333	0	0	0	0
										1.48611	0	0	0	0
										1.48889	0	0	0	0
										1.49167	0	0	0	0
										1.49444	0	0	0	0
										1.49722	0	0	0	0
										1.5	0	0	0	0
										1.50278	0	0	0	0
										1.50556	0	0	0	0
										1.50833	0	0	0	0
										1.51111	0	0	0	0
										1.51389	0	0	0	0
										1.51667	0	0	0	0
										1.51944	0	0	0	0
										1.52222	0	0	0	0
										1.525	0	0	0	0
										1.52778	0	0	0	0
										1.53056	0	0	0	0
										1.53333	0	0	0	0
										1.53611	0	0	0	0
										1.53889	0	0	0	0
										1.54167	0	0	0	0
										1.54444	0	0	0	0
										1.54722	0	0	0	0
										1.55	0	0	0	0
										1.55278	0	0	0	0
										1.55556	0	0	0	0
										1.55833	0	0	0	0
										1.56111	0	0	0	0
										1.56389	0	0	0	0
										1.56667	0	0	0	0
										1.56944	0	0	0	0
										1.57222	0	0	0	0
										1.575	0	0	0	0
										1.57778	0	0	0	0
										1.58056	0	0	0	0
										1.58333	0	0	0	0
										1.58611	0	0	0	0
										1.58889	0	0	0	0
										1.59167	0	0	0	0
										1.59444	0	0	0	0
										1.59722	0	0	0	0
										1.6	0	0	0	0
										1.60278	0	0	0	0
										1.60556	0	0	0	0
										1.60833	0	0	0	0
										1.61111	0	0	0	0
										1.61389	0	0	0	0
										1.61667	0	0	0	0
										1.61944	0	0	0	0
										1.62222	0	0	0	0
										1.625	0	0	0	0
										1.62778	0	0	0	0
										1.63056	0	0	0	0
										1.63333	0	0	0	0
										1.63611	0	0	0	0
										1.63889	0	0	0	0
										1.64167	0	0	0	0
										1.64444	0	0	0	0
										1.64722	0	0	0	0
										1.65	0	0	0	0
										1.65278	0	0	0	0
										1.65556	0	0	0	0
										1.65833	0	0	0	0
										1.66111	0	0	0	0
										1.66389	0	0	0	0
										1.66667	0	0	0	0
										1.66944	0	0	0	0
										1.67222	0	0	0	0
										1.675	0	0	0	0
										1.67778	0	0	0	0
										1.68056	0	0	0	0
										1.68333	0	0	0	0
										1.68611	0	0	0	0
										1.68889	0	0	0	0
										1.69167	0	0	0	0
										1.69444	0	0	0	0
										1.69722	0	0	0	0
										1.7	0	0	0	0
										1.70278	0	0	0	0
										1.70556	0	0	0	0
										1.70833	0	0	0	0
										1.71111	0	0	0	0
										1.71389	0	0	0	0
										1.71667	0	0	0	0
										1.71944	0	0	0	0
										1.72222	0	0	0	0
										1.725	0	0	0	0
										1.72778	0	0	0	0
										1.73056	0	0	0	0
										1.73333	0	0	0	0
										1.73611	0	0	0	0
										1.73889	0	0	0	0
										1.74167	0	0	0	0
										1.74444	0	0	0	0
										1.74722	0	0	0	0
										1.75	0	0	0	0
										1.75278	0	0	0	0
										1.75556	0	0	0	0
										1.75833	0	0	0	0
										1.76111	0	0	0	0
										1.76389	0	0	0	0
										1.76667	0	0	0	0
										1.76944	0	0	0	0
										1.77222	0	0	0	0
										1.775	0	0	0	0
										1.77778	0	0	0	0
										1.78056	0	0	0	0
										1.78333	0	0	0	0
										1.78611	0	0	0	0
										1.78889	0	0	0	0
										1.79167	0	0	0	0
										1.79444	0	0	0	0
										1.79722	0	0	0	0
										1.8	0	0	0	0
										1.80278	0	0	0	0
										1.80556	0	0	0	0
										1.80833	0	0	0	0
										1.81111	0	0	0	0
										1.81389	0	0	0	0
										1.81667	0	0	0	0
										1.81944	0	0	0	0
										1.82222	0	0	0	0
										1.825	0	0	0	0
										1.82778	0	0	0	0
										1.83056	0	0	0	0
										1.83333	0	0	0	0
										1.83611	0	0	0	0
										1.83889	0	0	0	0
										1.84167	0	0	0	0
										1.84444	0	0	0	0
										1.84722	0	0	0	0
										1.85	0	0	0	0
										1.85278	0	0	0	0
										1.85556	0	0	0	0
										1.85833	0	0	0	0
										1.86111	0	0	0	0
										1.86389	0	0	0	0
										1.86667	0	0	0	0
										1.86944	0	0	0	0
										1.87222	0	0	0	0
										1.875	0	0	0	0
										1.87778	0	0	0	0
										1.88056	0	0	0	0
										1.88333	0	0	0	0
										1.88611	0	0	0	0
										1.88889	0	0	0	0
										1.89167	0	0	0	0
										1.89444	0	0	0	0
										1.89722	0	0	0	0
										1.9	0	0	0	0
										1.90278	0	0	0	0
										1.90556	0	0	0	0
										1.90833	0	0	0	0
										1.91111	0	0	0	0
										1.91389	0	0	0	0
										1.91667	0	0	0	0
										1.91944	0	0	0	0
										1.92222	0	0	0	0
										1.925	0	0	0	0
										1.92778	0	0	0	0
										1.93056	0	0	0	0
										1.93333	0	0	0	0
										1.93611	0	0	0	0
										1.93889	0	0	0	0
										1.94167	0	0	0	0
										1.94444	0	0	0	0
										1.94722	0	0	0	0
										1.95	0	0	0	0
										1.95278	0	0	0	0
										1.95556	0	0	0	0
										1.95833	0	0	0	0
										1.96111	0	0	0	0
										1.96389	0	0	0	0
										1.96667	0	0	0	0
										1.96944	0	0	0	0
										1.97222	0	0	0	0
										1.975	0	0	0	0
										1.97778	0	0	0	0
										1.98056	0	0	0	0
										1.98333	0	0	0	0
										1.98611	0	0	0	0
										1.98889	0	0	0	0
										1.99167	0	0	0	0
										1.99444	0	0	0	0
										1.99722	0	0	0	0
										2	0	0	0	0
										2.00278	0	0	0	0
										2.00556	0	0	0	0
										2.00833	0	0	0	0
										2.01111	0	0	0	0
										2.01389	0	0	0	0
										2.01667	0	0	0	0
										2.01944	0	0	0	0
										2.02222	0	0	0	0
										2.025	0	0	0	0
										2.02778	0	0	0	0
										2.03056	0	0	0	0
										2.03333	0	0	0	0
										2.03611	0	0	0	0
										2.03889	0	0	0	0
										2.04167	0	0	0	0
										2.04444	0	0	0	0
										2.04722	0	0	0	0
										2.05	0	0	0	0
										2.05278	0	0	0	0
										2.05556	0	0	0	0
										2.05833	0	0	0	0
										2.06111	0	0	0	0
										2.06389	0	0	0	0
										2.06667	0	0	0	0
										2.06944	0	0	0	0
										2.07222	0	0	0	0
										2.075	0	0	0	0
										2.07778	0	0	0	0
										2.08056	0	0	0	0
										2.08333	0	0	0	0
										2.08611	0	0	0	0
										2.08889	0	0	0	0
										2.09167	0	0	0	0
										2.09444	0	0	0	0
										2.09722	0	0	0	0
										2.1	0	0	0	0
										2.10278	0	0	0	0
										2.10556	0	0	0	0
										2.10833	0	0	0	0
										2.11111	0	0	0	0
										2.11389	0	0	0	0
										2.11667	0	0	0	0
										2.11944	0	0	0	0
										2.12222	0	0	0	0
										2.125	0	0	0	0
										2.12778	0	0	0	0
										2.13056	0	0	0	0
										2.13333	0	0	0	0
										2.13611	0	0	0	0
										2.13889	0	0	0	0
										2.14167	0	0	0	0
										2.14444	0	0	0	0
										2.14722	0	0	0	0
										2.15	0	0	0	0
										2.15278	0	0	0	0
										2.15556	0	0	0	0
										2.15833	0	0	0	0
										2.16111	0	0	0	0
										2.16389	0	0	0	0
										2.16667	0	0	0	0
										2.16944	0	0	0	0
										2.17222	0	0	0	0
										2.175	0	0	0	0
										2.17778	0	0	0	0
										2.18056	0	0	0	0
										2.18333	0	0	0	0
										2.18611	0	0	0	0
										2.18889	0	0	0	0
										2.19167	0	0	0	0
										2.19444	0	0	0	0
										2.19722	0	0	0	0
										2.2	0	0	0	0
										2.20278	0	0	0	0
										2.20556	0	0	0	0
										2.20833	0	0	0	0
										2.21111	0	0	0	0
										2.21389	0	0	0	0
										2.21667	0	0	0	0
										2.21944	0	0	0	0
										2.22222	0	0	0	0
										2.225	0	0	0	0
										2.22778	0	0	0	0
										2.23056	0	0	0	0
										2.23333	0	0	0	0
										2.23611	0	0	0	0
										2.23889	0	0	0	0
										2.24167	0	0	0	0
										2.24444	0	0	0	0
										2.24722	0	0	0	0
										2.25	0	0	0	0
										2.25278	0	0	0	0
										2.25556	0	0	0	0
										2.25833	0	0	0	0
										2.26111	0	0	0	0
										2.26389	0	0	0	0
										2.26667	0	0	0	0
										2.26944	0	0	0	0
										2.27222	0	0	0	0
										2.275	0	0	0	0
										2.27778	0	0	0	0
										2.28056	0	0	0	0
										2.28333	0	0	0	0
										2.28611	0	0	0	0
										2.28889	0	0	0	0
										2.29167	0	0	0	0
										2.29444	0	0	0	0
										2.29722	0	0	0	0
										2.3	0	0	0	0
										2.30278	0	0	0	0
										2.30556	0	0	0	0
										2.30833	0	0	0	0
										2.31111	0	0	0	0
										2.31389	0	0	0	0
										2.31667	0	0	0	0
										2.31944	0	0	0	0
										2.32222	0	0	0	0
										2.325	0	0	0	0
										2.32778	0	0	0	0
										2.33056	0	0	0	0
										2.33333	0	0	0	0
										2.33611	0	0	0	0
										2.33889	0	0	0	0
										2.34167	0	0	0	0
										2.34444	0	0	0	0
										2.34722	0	0	0	0
										2.35	0	0	0	0
										2.35278	0	0	0	0
										2.35556	0	0	0	0
										2.35833	0	0	0	0
										2.36111	0	0	0	0
										2.36389	0	0	0	0
										2.36667	0	0	0	0
										2.36944	0	0	0	0
										2.37222	0	0	0	0
										2.375	0	0	0	0
										2.37778	0	0	0	0
										2.38056	0	0	0	0
										2.38333	0	0	0	0
										2.38611	0	0	0	0
										2.38889	0	0	0	0
										2.39167	0	0	0	0
										2.39444	0	0	0	0
										2.39722	0	0	0	0
										2.4	0	0	0	0
										2.40278	0	0	0	0
										2.40556	0	0	0	0
										2.40833	0	0	0	0
										2.41111	0	0	0	0
										2.41389	0	0	0	0
										2.41667	0	0	0	0
										2.41944	0	0	0	0
										2.42222	0	0	0	0
										2.425	0	0	0	0
										2.42778	0	0	0	0
										2.43056	0	0	0	0
										2.43333	0	0	0	0
										2.43611	0	0	0	0
										2.43889	0	0	0	0
										2.44167	0	0	0	0
										2.44444	0	0	0	0
										2.44722	0	0	0	0
										2.45	0	0	0	0
										2.45278	0	0	0	0
										2.45556	0	0	0	0
										2.45833	0	0	0	0
										2.46111	0	0	0	0
										2.46389	0	0	0	0
										2.46667	0	0	0	0
										2.46944	0	0	0	0
										2.47222	0	0	0	0
										2.475	0	0	0	0
										2.47778	0	0	0	0
										2.48056	0	0	0	0
										2.48333	0	0	0	0
										2.48611	0	0	0	0
										2.48889	0	0	0	0
										2.49167	0	0	0	0
										2.49444	0	0	0	0
										2.49722	0	0	0	0
										2.5	0	0	0	0
										2.50278	0	0	0	0
										2.50556	0	0	0	0
										2.50833	0	0	0	0
										2.51111	0	0	0	0
										2.51389	0	0	0	0
										2.51667	0	0	0	0
										2.51944	0	0	0	0
										2.52222	0	0	0	0
										2.525	0	0	0	0
										2.52778	0	0	0	0
										2.53056	0	0	0	0
										2.53333	0	0	0	0
										2.53611	0	0	0	0
										2.53889	0	0	0	0
										2.54167	0	0	0	0
										2.54444	0	0	0	0
										2.54722	0	0	0	0
										2.55	0	0	0	0
										2.55278	0	0	0	0
										2.55556	0	0	0	0
										2.55833	0	0	0	0
										2.56111	0	0	0	0
										2.56389	0	0	0	0
										2.56667	0	0	0	0
										2.56944	0	0	0	0
										2.57222	0	0	0	0
										2.575	0	0	0	0
										2.57778	0	0	0	0
										2.58056	0	0	0	0
										2.58333	0	0	0	0
										2.58611	0	0	0	0
										2.58889	0	0	0	0
										2.59167	0	0	0	0
										2.59444	0	0	0	0
										2.59722	0	0	0	0
										2.6	0	0	0	0
										2.60278	0	0	0	0
										2.60556	0	0	0	0
										2.60833	0	0	0	0
										2.61111	0	0	0	0
										2.61389	0	0	0	0
										2.61667	0	0	0	0
										2.61944	0	0	0	0
										2.62222	0	0	0	0
										2.625	0	0	0	0
										2.62778	0	0	0	0
										2.63056	0	0	0	0
										2.63333	0	0	0	0
										2.63611	0	0	0	0
										2.63889	0	0	0	0
										2.64167	0	0	0	0
										2.64444	0	0	0	0
										2.64722	0	0	0	0
										2.65	0	0	0	0
										2.65278	0	0	0	0
										2.65556	0	0	0	0
										2.65833	0	0	0	0
										2.66111	0	0	0	0
										2.66389	0	0	0	0
										2.66667	0	0	0	0
										2.66944	0	0	0	0
										2.67222	0	0	0	0
										2.675	0	0	0	0
										2.67778	0	0	0	0
										2.68056	0	0	0	0
										2.68333	0	0	0	0
										2.68611	0	0	0	0
										2.68889	0	0	0	0
										2.69167	0	0	0	0
										2.69444	0	0	0	0
										2.69722	0	0	0	0
										2.7	0	0	0	0
										2.70278	0	0	0	0
										2.70556	0	0	0	0
										2.70833	0	0	0	0
										2.71111	0	0	0	0
										2.71389	0	0	0	0
										2.71667	0	0	0	0
										2.71944	0	0	0	0
										2.72222	0	0	0	0
										2.725	0	0	0	0
										2.72778	0	0	0	0
										2.73056	0	0	0	0
										2.73333	0	0	0	0
										2.73611	0	0	0	0
										2.73889	0	0	0	0
										2.74167	0	0	0	0
										2.74444	0	0	0	0
										2.74722	0	0	0	0
										2.75	0	0	0	0
										2.75278	0	0	0	0
										2.75556	0	0	0	0
										2.75833	0	0	0	0
										2.76111	0	0	0	0
										2.76389	0	0	0	0
										2.76667	0	0	0	0
										2.76944	0	0	0	0
										2.77222	0	0	0	0
										2.775	0	0	0	0
										2.77778	0	0	0	0
										2.78056	0	0	0	0
										2.78333	0	0	0	0
										2.78611	0	0	0	0
										2.78889	0	0	0	0
										2.79167	0	0	0	0
										2.79444	0	0	0	0
										2.79722	0	0	0	0
										2.8	0	0	0	0
										2.80278	0	0	0	0
										2.80556	0	0	0	0
										2.80833	0	0	0	0
										2.81111	0	0	0	0
										2.81389	0	0	0	0
										2.81667	0	0	0	0
										2.81944	0	0	0	0
										2.82222	0	0	0	0
										2.825	0	0	0	0
										2.82778	0	0	0	0
										2.83056	0	0	0	0
										2.83333	0	0	0	0
										2.83611	0	0	0	0
										2.83889	0	0	0	0
										2.84167	0	0	0	0
										2.84444	0	0	0	0
										2.84722	0	0	0	0
										2.85	0	0	0	0
										2.85278	0	0	0	0
										2.85556	0	0	0	0
										2.85833	0	0	0	0
										2.86111	0	0	0	0
										2.86389	0	0	0	0
										2.86667	0	0	0	0
										2.86944	0	0	0	0
										2.87222	0	0	0	0
										2.875	0	0	0	0
										2.87778	0	0	0	0
										2.88056	0	0	0	0
										2.88333	0	0	0	0
										2.88611	0	0	0	0
										2.88889	0	0	0	0
										2.89167	0	0	0	0
										2.89444	0	0	0	0
										2.89722	0	0	0	0
										2.9	0	0	0	0
										2.90278	0	0	0	0
										2.90556	0	0	0	0
										2.90833	0	0	0	0
										2.91111	0	0	0	0
										2.91389	0	0	0	0
										2.91667	0	0	0	0
										2.91944	0	0	0	0
										2.92222	0	0	0	0
										2.925	0	0	0	0
										2.92778	0	0	0	0
										2.93056	0	0	0	0
										2.93333	0	0	0	0
										2.93611	0	0	0	0
										2.93889	0	0	0	0
										2.94167	0	0	0	0
										2.94444	0	0	0	0
										2.94722	0	0	0	0
										2.95	0	0	0	0
										2.95278	0	0	0	0
										2.95556	0	0	0	0
										2.95833	0	0	0	0
										2.96111	0	0	0	0
										2.96389	0	0	0	0
										2.96667	0	0	0	0
										2.96944	0	0	0	0
										2.97222	0	0	0	0
										2.975	0	0	0	0
										2.97778	0	0	0	0
										2.98056	0	0	0	0
										2.98333	0	0	0	0
										2.98611	0	0	0	0
										2.98889	0	0	0	0
										2.99167	0	0	0	0
										2.99444	0	0	0	0
										2.99722	0	0	0	0
										3	0	0	0	0
										3.00278	0	0	0	0
										3.00556	0	0	0	0
										3.00833	0	0	0	0
										3.01111	0	0	0	0
										3.01389	0	0	0	0
										3.01667	0	0	0	0
										3.01944	0	0	0	0
										3.02222	0	0	0	0
										3.025	0	0	0	0
										3.02778	0	0	0	0
										3.03056	0	0	0	0
										3.03333	0	0	0	0
										3.03611	0	0	0	0
										3.03889	0	0	0	0
										3.04167	0	0	0	0
										3.04444	0	0	0	0
										3.04722	0	0	0	0
										3.05	0	0	0	0
										3.05278	0	0	0	0
										3.05556	0	0	0	0
										3.05833	0	0	0	0
										3.06111	0	0	0	0
										3.06389	0	0	0	0
										3.06667	0	0	0	0
										3.06944	0	0	0	0
										3.07222	0	0	0	0
										3.075	0	0	0	0
										3.07778	0	0	0	0
										3.08056	0	0	0	0
										3.08333	0	0	0	0
										3.08611	0	0	0	0
										3.08889	0	0	0	0
										3.09167	0	0	0	0
										3.09444	0	0	0	0
										3.09722	0	0	0	0
										3.1	0	0	0	0
										3.10278	0	0	0	0
										3.10556	0	0	0	0
										3.10833	0	0	0	0
										3.11111	0	0	0	0
										3.11389	0	0	0	0
										3.11667	0	0	0	0
										3.11944	0	0	0	0
										3.12222	0	0	0	0
										3.125	0	0	0	0
										3.12778	0	0	0	0
										3.13056	0	0	0	0
										3.13333	0	0	0	0
										3.13611	0	0	0	0
										3.13889	0	0	0	0
										3.14167	0	0	0	0
										3.14444	0	0	0	0
										3.14722	0	0	0	0
										3.15	0	0	0	0
										3.15278	0	0	0	0
										3.15556	0	0	0	0
										3.15833	0	0	0	0
										3.16111	0	0	0	0
										3.16389	0	0	0	0
										3.16667	0	0	0	0
										3.16944	0	0	0	0
										3.17222	0	0	0	0
										3.175	0	0	0	0
										3.17778	0	0	0	0
										3.18056	0	0	0	0
										3.18333	0	0	0	0
										3.18611	0	0	0	0
										3.18889	0	0	0	0
										3.19167	0	0	0	0
										3.19444	0	0	0	0
										3.19722	0	0	0	0
										3.2	0	0	0	0
										3.20278	0	0	0	0
										3.20556	0	0	0	0
										3.20833	0	0	0	0
										3.21111	0	0	0	0
										3.21389	0	0	0	0
										3.21667	0	0	0	0
										3.21944	0	0	0	0
										3.22222	0	0	0	0
										3.225	0	0	0	0
										3.22778	0	0	0	0
										3.23056	0	0	0	0
										3.23333	0	0	0	0
										3.23611	0	0	0	0
										3.23889	0	0	0	0
										3.24167	0	0	0	0
										3.24444	0	0	0	0
										3.24722	0	0	0	0
										3.25	0	0	0	0
										3.25278	0	0	0	0
										3.25556	0	0	0	0
										3.25833	0	0	0	0
										3.26111	0	0	0	0
										3.26389	0	0	0	0
										3.26667	0	0	0	0
										3.26944	0	0	0	0
										3.27222	0	0	0	0
										3.275	0	0	0	0
										3.27778	0	0	0	0
										3.28056	0	0	0	0
										3.28333	0	0	0	0
										3.28611	0	0	0	0
										3.28889	0	0	0	0
										3.29167	0	0	0	0
										3.29444	0	0	0	0
										3.29722	0	0	0	0
										3.3	0	0	0	0
										3.30278	0	0	0	0
										3.30556	0	0	0	0
										3.30833	0	0	0	0
										3.31111	0	0	0	0
										3.31389	0	0	0	0
										3.31667	0	0	0	0
										3.31944	0	0	0	0
										3.32222	0	0	0	0
										3.325	0	0	0	0
										3.32778	0	0	0	0
										3.33056	0	0	0	0
										3.33333	0	0	0	0
										3.33611	0	0	0	0
										3.33889	0	0	0	0
										3.34167	0	0	0	0
										3.34444	0	0	0	0
										3.34722	0	0	0	0
										3.35	0	0	0	0
										3.35278	0	0	0	0
										3.35556	0	0	0	0
										3.35833	0	0	0	0
										3.36111	0	0	0	0
										3.36389	0	0	0	0
										3.36667	0	0	0	0
										3.36944	0	0	0	0
										3.37222	0	0	0	0
										3.375	0	0	0	0
										3.37778	0	0	0	0
										3.38056	0	0	0	0
										3.38333	0	0	0	0
										3.38611	0	0	0	0
										3.38889	0	0	0	0
										3.39167	0	0	0	0
										3.39444	0	0	0	0
										3.39722	0	0	0	0
										3.4	0	0	0	0
										3.40278	0	0	0	0
										3.40556	0	0	0	0
										3.40833	0	0	0	0
										3.41111	0	0	0	0
										3.41389	0	0	0	0
										3.41667	0	0	0	0
										3.41944	0	0	0	0
										3.42222	0	0	0	0
										3.425	0	0	0	0
										3.42778	0	0	0	0
										3.43056	0	0	0	0
										3.43333	0	0	0	0
										3.43611	0	0	0	0
										3.43889	0	0	0	0
										3.44167	0	0	0	0
										3.44444	0	0	0	0
										3.44722	0	0	0	0
										3.45	0	0	0	0
										3.45278	0	0	0	0
										3.45556	0	0	0	0
										3.45833	0	0	0	0
										3.46111	0	0	0	0
										3.46389	0	0	0	0
										3.46667	0	0	0	0
										3.46944	0	0	0	0
										3.47222	0	0	0	0
										3.475	0	0	0	0
										3.47778	0	0	0	0
										3.48056	0	0	0	0
										3.48333	0	0	0	0
										3.48611	0	0	0	0
										3.48889	0	0	0	0
										3.49167	0	0	0	0
										3.49444	0	0	0	0
										3.49722	0	0	0	0
										3.5	0	0	0	0
										3.50278	0	0	0	0
										3.50556	0	0	0	0
										3.50833	0	0	0	0
										3.51111	0	0	0	0
										3.51389	0	0	0	0
										3.51667	0	0	0	0
										3.51944	0	0	0	0
										3.52222	0	0	0	0
										3.525	0	0	0	0
										3.52778	0	0	0	0
										3.53056	0	0	0	0
										3.53333	0	0	0	0
										3.53611	0	0	0	0
										3.53889	0	0	0	0
										3.54167	0	0	0	0
										3.54444	0	0	0	0
										3.54722	0	0	0	0
										3.55	0	0	0	0
										3.55278	0	0	0	0
										3.55556	0	0	0	0
										3.55833	0	0	0	0
										3.56111	0	0	0	0
										3.56389	0	0	0	0
										3.56667	0	0	0	0
										3.56944	0	0	0	0
										3.57222	0	0	0	0
										3.575	0	0	0	0
										3.57778	0	0	0	0
										3.58056	0	0	0	0
										3.58333	0	0	0	0
										3.58611	0	0	0	0
										3.58889	0	0	0	0
										3.59167	0	0	0	0
										3.59444	0	0	0	0
										3.59722	0	0	0	0
										3.6	0	0	0	0
										3.60278	0	0	0	0
										3.60556	0	0	0	0
										3.60833	0	0	0	0
										3.61111	0	0	0	0
										3.61389	0	0	0	0
										3.61667	0	0	0	0
										3.61944	0	0	0	0
										3.62222	0	0	0	0
										3.625	0	0	0	0
										3.62778	0	0	0	0
										3.63056	0	0	0	0
										3.63333	0	0	0	0
										3.63611	0	0	0	0
										3.63889	0	0	0	0
										3.64167	0	0	0	0
										3.64444	0	0	0	0
										3.64722	0	0	0	0
										3.65	0	0	0	0
										3.65278	0	0	0	0
										3.65556	0	0	0	0
										3.65833	0	0	0	0
										3.66111	0	0	0	0
										3.66389	0	0	0	0
										3.66667	0	0	0	0
										3.66944	0	0	0	0
										3.67222	0	0	0	0
										3.675	0	0	0	0
										3.67778	0	0	0	0
										3.68056	0	0	0	0
										3.68333	0	0	0	0
										3.68611	0	0	0	0
										3.68889	0	0	0	0
										3.69167	0	0	0	0
										3.69444	0	0	0	0
										3.69722	0	0	0	0
										3.7	0	0	0	0
										3.70278	0	0	0	0
										3.70556	0	0	0	0
										3.70833	0	0	0	0
										3.71111	0	0	0	0
										3.71389	0	0	0	0
										3.71667	0	0	0	0
										3.71944	0	0	0	0
										3.72222	0	0	0	0
										3.725	0	0	0	0
										3.72778	0	0	0	0
										3.73056	0	0	0	0
										3.73333	0	0	0	0
										3.73611	0	0	0	0
										3.73889	0	0	0	0
										3.74167	0	0	0	0
										3.74444	0	0	0	0
										3.74722	0	0	0	0
										3.75	0	0	0	0
										3.75278	0	0	0	0
										3.75556	0	0	0	0
										3.75833	0	0	0	0
										3.76111	0	0	0	0
										3.76389	0	0	0	0
										3.76667	0	0	0	0
										3.76944	0	0	0	0
										3.77222	0	0	0	0
										3.775	0	0	0	0
										3.77778	0	0	0	0
										3.78056	0	0	0	0
										3.78333	0	0	0	0
										3.78611	0	0	0	0
										3.78889	0	0	0	0
										3.79167	0	0	0	0
										3.79444	0	0	0	0
										3.79722	0	0	0	0
										3.8	0	0	0	0
										3.80278	0	0	0	0
										3.80556	0	0	0	0
										3.80833	0	0	0	0
										3.81111	0	0	0	0
										3.81389	0	0	0	0
										3.81667	0	0	0	0
										3.81944	0	0	0	0
										3.82222	0	0	0	0
										3.825	0	0	0	0
										3.82778	0	0	0	0
										3.83056	0	0	0	0
										3.83333	0	0	0	0
										3.83611	0	0	0	0
										3.83889	0	0	0	0
										3.84167	0	0	0	0
										3.84444	0	0	0	0
										3.84722	0	0	0	0
										3.85	0	0	0	0
										3.85278	0	0	0	0
										3.85556	0	0	0	0
										3.85833	0	0	0	0
										3.86111	0	0	0	0
										3.86389	0	0	0	0
										3.86667	0	0	0	0
										3.86944	0	0	0	0
										3.87222	0	0	0	0
										3.875	0	0	0	0
										3.87778	0	0	0	0
										3.88056	0	0	0	0
										3.88333	0	0	0	0
										3.88611	0	0	0	0
										3.88889	0	0	0	0
										3.89167	0	0	0	0
										3.89444	0	0	0	0
										3.89722	0	0	0	0
										3.9	0	0	0	0
										3.90278	0	0	0	0
										3.90556	0	0	0	0
										3.90833	0	0	0	0
										3.91111	0	0	0	0
										3.91389	0	0	0	0
										3.91667	0	0	0	0
										3.91944	0	0	0	0
										3.92222	0	0	0	0
										3.925	0	0	0	0
										3.92778	0	0	0	0
										3.93056	0	0	0	0
										3.93333	0	0	0	0
										3.93611	0	0	0	0
										3.93889	0	0	0	0
										3.94167	0	0	0	0
										3.94444	0	0	0	0
										3.94722	0	0	0	0
										3.95	0	0	0	0
										3.95278	0	0	0	0
										3.95556	0	0	0	0
										3.95833	0	0	0	0
										3.96111	0	0	0	0
										3.96389	0	0	0	0
										3.96667	0	0	0	0
										3.96944	0	0	0	0
										3.97222	0	0	0	0
										3.975	0	0	0	0
										3.97778	0	0	0	0
										3.98056	0	0	0	0
										3.98333	0	0	0	0
										3.98611	0	0	0	0
										3.98889	0	0	0	0
										3.99167	0	0	0	0
										3.99444	0	0	0	0
										3.99722	0	0	0	0
										4	0	0	0	0
										4.00278	0	0	0	0
										4.00556	0	0	0	0
										4.00833	0	0	0	0
										4.01111	0	0	0	0
										4.01389	0	0	0	0
										4.01667	0	0	0	0
										4.01944	0	0	0	0
										4.02222	0	0	0	0
										4.025	0	0	0	0
										4.02778	0	0	0	0
										4.03056	0	0	0	0
										4.03333	0	0	0	0
										4.03611	0	0	0	0
										4.03889	0	0	0	0
										4.04167	0	0	0	0
										4.04444	0	0	0	0
										4.04722	0	0	0	0
										4.05	0	0	0	0
										4.05278	0	0	0	0
										4.05556	0	0	0	0
										4.05833	0	0	0	0
										4.06111	0	0	0	0
										4.06389	0	0	0	0
										4.06667	0	0	0	0
										4.06944	0	0	0	0
										4.07222	0	0	0	0
										4.075	0	0	0	0
										4.07778	0	0	0	0
										4.08056	0	0	0	0
										4.08333	0	0	0	0
										4.08611	0	0	0	0
										4.08889	0	0	0	0
										4.09167	0	0	0	0
										4.09444	0	0	0	0
										4.09722	0	0	0	0
										4.1	0	0	0	0
										4.10278	0	0	0	0
										4.10556	0	0	0	0
										4.10833	0	0	0	0
										4.11111	0	0	0	0
										4.11389	0	0	0	0
										4.11667	0	0	0	0
										4.11944	0	0	0	0
										4.12222	0	0	0	0
										4.125	0	0	0	0
										4.12778	0	0	0	0
										4.13056	0	0	0	0
										4.13333	0	0	0	0
										4.13611	0	0	0	0
										4.13889	0	0	0	0
										4.14167	0	0	0	0
										4.14444	0	0	0	0
										4.14722	0	0	0	0
										4.15	0	0	0	0
										4.15278	0	0	0	0
										4.15556	0	0	0	0
										4.15833	0	0	0	0
										4.16111	0	0	0	0
										4.16389	0	0	0	0
										4.16667	0	0	0	0
										4.16944	0	0	0	0
										4.17222	0	0	0	0
										4.175	0	0	0	0
										4.17778	0	0	0	0
										4.18056	0	0	0	0
										4.18333	0	0	0	0
										4.18611	0	0	0	0
										4.18889	0	0	0	0
										4.19167	0	0	0	0
										4.19444	0	0	0	0
										4.19722	0	0	0	0
										4.2	0	0	0	0
										4.20278	0	0	0	0
										4.20556	0	0	0	0
										4.20833	0	0	0	0
										4.21111	0	0	0	0
										4.21389	0	0	0	0
										4.21667	0	0	0	0
										4.21944	0	0	0	0
										4.22222	0	0	0	0
										4.225	0	0	0	0
										4.22778	0	0	0	0
										4.23056	0	0	0	0
										4.23333	0	0	0	0
										4.23611	0	0	0	0
										4.23889	0	0	0	0
										4.24167	0	0	0	0
										4.24444	0	0	0	0
										4.24722	0	0	0	0
										4.25	0	0	0	0
										4.25278	0	0	0	0
										4.25556	0	0	0	0
										4.25833	0	0	0	0
										4.26111	0	0	0	0
										4.26389	0	0	0	0
										4.26667	0	0	0	0
										4.26944	0	0	0	0
										4.27222	0	0	0	0
										4.275	0	0	0	0
										4.27778	0	0	0	0
										4.28056	0	0	0	0
										4.28333	0	0	0	0
										4.28611	0	0	0	0
										4.28889	0	0	0	0
										4.29167	0	0	0	0
										4.29444	0	0	0	0
										4.29722	0	0	0	0
										4.3	0	0	0	0
										4.30278	0	0	0	0
										4.30556	0	0	0	0
										4.30833	0	0	0	0
										4.31111	0	0	0	0
										4.31389	0	0	0	0
										4.31667	0	0	0	0
										4.31944	0	0	0	0
										4.32222	0	0	0	0
										4.325	0	0	0	0
										4.32778	0	0	0	0
										4.33056	0	0	0	0
										4.33333	0	0	0	0
										4.33611	0	0	0	0
										4.33889	0	0	0	0
										4.34167	0	0	0	0
										4.34444	0	0	0	0
										4.34722	0	0	0	0
										4.35	0	0	0	0
										4.35278	0	0	0	0
										4.35556	0	0	0	0
										4.35833	0	0	0	0
										4.36111	0	0	0	0
										4.36389	0	0	0	0
										4.36667	0	0	0	0
										4.36944	0	0	0	0
										4.37222	0	0	0	0
										4.375	0	0	0	0
										4.37778	0	0	0	0
										4.38056	0	0	0	0
										4.38333	0	0	0	0
										4.38611	0	0	0	0
										4.38889	0	0	0	0
										4.39167	0	0	0	0
										4.39444	0	0	0	0
										4.39722	0	0	0	0
										4.4	0	0	0	0
										4.40278	0	0	0	0
										4.40556	0	0	0	0
										4.40833	0	0	0	0
										4.41111	0	0	0	0
										4.41389	0	0	0	0
										4.41667	0	0	0	0
										4.41944	0	0	0	0
										4.42222	0	0	0	0
										4.425	0	0	0	0
										4.42778	0	0	0	0
										4.43056	0	0	0	0
										4.43333	0	0	0	0
										4.43611	0	0	0	0
										4.43889	0	0	0	0
										4.44167	0	0	0	0
										4.44444	0	0	0	0
										4.44722	0	0	0	0
										4.45	0	0	0	0
										4.45278	0	0	0	0
										4.45556	0	0	0	0
										4.45833	0	0	0	0
										4.46111	0	0	0	0
										4.46389	0	0	0	0
										4.46667	0	0	0	0
										4.46944	0	0	0	0
										4.47222	0	0	0	0
										4.475	0	0	0	0
										4.47778	0	0	0	0
										4.48056	0	0	0	0
										4.48333	0	0	0	0
										4.48611	0	0	0	0
										4.48889	0	0	0	0
										4.49167	0	0	0	0
										4.49444	0	0	0	0
										4.49722	0	0	0	0
										4.5	0	0	0	0
										4.50278	0	0	0	0
										4.50556	0	0	0	0
										4.50833	0	0	0	0
										4.51111	0	0	0	0
										4.51389	0	0	0	0
										4.51667	0	0	0	0
										4.51944	0	0	0	0
										4.52222	0	0	0	0
										4.525	0	0	0	0
										4.52778	0	0	0	0
										4.53056	0	0	0	0
										4.53333	0	0	0	0
										4.53611	0	0	0	0
										4.53889	0	0	0	0
										4.54167	0	0	0	0
										4.54444	0	0	0	0
										4.54722	0	0	0	0
										4.55	0	0	0	0
										4.55278	0	0	0	0
										4.55556	0	0	0	0
										4.55833	0	0	0	0
										4.56111	0	0	0	0
										4.56389	0	0	0	0
										4.56667	0	0	0	0
										4.56944	0	0	0	0
										4.57222	0	0	0	0
										4.575	0	0	0	0
										4.57778	0	0	0	0
										4.58056	0	0	0	0
										4.58333	0	0	0	0
										4.58611	0	0	0	0
										4.58889	0	0	0	0
										4.59167	0	0	0	0
										4.59444	0	0	0	0
										4.59722	0	0	0	0
										4.6	0	0	0	0
										4.60278	0	0	0	0
										4.60556	0	0	0	0
										4.60833	0	0	0	0
										4.61111	0	0	0	0
										4.61389	0	0	0	0
										4.61667	0	0	0	0
										4.61944	0	0	0	0
										4.62222	0	0	0	0
										4.625	0	0	0	0
										4.62778	0	0	0	0
										4.63056	0	0	0	0
										4.63333	0	0	0	0
										4.63611	0	0	0	0
										4.63889	0	0	0	0
										4.64167	0	0	0	0
										4.64444	0	0	0	0
										4.64722	0	0	0	0
										4.65	0	0	0	0
										4.65278	0	0	0	0
										4.65556	0	0	0	0
										4.65833	0	0	0	0
										4.66111	0	0	0	0
										4.66389	0	0	0	0
										4.66667	0	0	0	0
										4.66944	0	0	0	0
										4.67222	0	0	0	0
										4.675	0	0	0	0
										4.67778	0	0	0	0
										4.68056	0	0	0	0
										4.68333	0	0	0	0
										4.68611	0	0	0	0
										4.68889	0	0	0	0
										4.69167	0	0	0	0
										4.69444	0	0	0	0
										4.69722	0	0	0	0
										4.7	0	0	0	0
										4.70278	0	0	0	0
										4.70556	0	0	0	0
										4.70833	0	0	0	0
										4.71111	0	0	0	0
										4.71389	0	0	0	0
										4.71667	0	0	0	0
										4.71944	0	0	0	0
										4.72222	0	0	0	0
										4.725	0	0	0	0
										4.72778	0	0	0	0
										4.73056	0	0	0	0
										4.73333	0	0	0	0
										4.73611	0	0	0	0
										4.73889	0	0	0	0
										4.74167	0	0	0	0
										4.74444	0	0	0	0
										4.74722	0	0	0	0
										4.75	0	0	0	0
										4.75278	0	0	0	0
										4.75556	0	0	0	0
										4.75833	0	0	0	0
										4.76111	0	0	0	0
										4.76389	0	0	0	0
										4.76667	0	0	0	0
										4.76944	0	0	0	0
										4.77222	0	0	0	0
										4.775	0	0	0	0
										4.77778	0	0	0	0
										4.78056	0	0	0	0
										4.78333	0	0	0	0
										4.78611	0	0	0	0
										4.78889	0	0	0	0
										4.79167	0	0	0	0
										4.79444	0	0	0	0
										4.79722	0	0	0	0
										4.8	0	0	0	0
										4.80278	0	0	0	0
										4.80556	0	0	0	0
										4.80833	0	0	0	0
										4.81111	0	0	0	0
										4.81389	0	0	0	0
										4.81667	0	0	0	0
										4.81944	0	0	0	0
										4.82222	0	0	0	0
										4.825	0	0	0	0
										4.82778	0	0	0	0
										4.83056	0	0	0	0
										4.83333	0	0	0	0
										4.83611	0	0	0	0
										4.83889	0	0	0	0
										4.84167	0	0	0	0
										4.84444	0	0	0	0
										4.84722	0	0	0	0
										4.85	0	0	0	0
										4.85278	0	0	0	0
										4.85556	0	0	0	0
										4.85833	0	0	0	0
										4.86111	0	0	0	0
										4.86389	0	0	0	0
										4.86667	0	0	0	0
										4.86944	0	0	0	0
										4.87222	0	0	0	0
										4.875	0	0	0	0
										4.87778	0	0	0	0
										4.88056	0	0	0	0
										4.88333	0	0	0	0
										4.88611	0	0	0	0
										4.88889	0	0	0	0
										4.89167	0	0	0	0
										4.89444	0	0	0	0
										4.89722	0	0	0	0
										4.9	0	0	0	0
										4.90278	0	0	0	0
										4.90556	0	0	0	0
										4.90833	0	0	0	0
										4.91111	0	0	0	0
										4.91389	0	0	0	0
										4.91667	0	0	0	0
										4.91944	0	0	0	0
										4.92222	0	0	0	0
										4.925	0	0	0	0
										4.92778	0	0	0	0
										4.93056	0	0	0	0
										4.93333	0	0	0	0
										4.93611	0	0	0	0
										4.93889	0	0	0	0
										4.94167	0	0	0	0
										4.94444	0	0	0	0
										4.94722	0	0	0	0
										4.95	0	0	0	0
										4.95278	0	0	0	0
										4.95556	0	0	0	0
										4.95833	0	0	0	0
										4.96111	0	0	0	0
										4.96389	0	0	0	0
										4.96667	0	0	0	0
										4.96944	0	0	0	0
										4.97222	0	0	0	0
										4.975	0	0	0	0
										4.97778	0	0	0	0
										4.98056	0	0	0	0
										4.98333	0	0	0	0
										4.98611	0	0	0	0
										4.98889	0	0	0	0
										4.99167	0	0	0	0
										4.99444	0	0	0	0
										4.99722	0	0	0	0
										5	0	0	0	0
										5.00278	0	0	0	0
										5.00556	0	0	0	0
										5.00833	0	0	0	0
										5.01111	0	0	0	0
										5.01389	0	0	0	0
										5.01667	0	0	0	0
										5.01944	0	0	0	0
										5.02222	0	0	0	0
										5.025	0	0	0	0
										5.02778	0	0	0	0
										5.03056	0	0	0	0
										5.03333	0	0	0	0
										5.03611	0	0	0	0
										5.03889	0	0	0	0
										5.04167	0	0	0	0
										5.04444	0	0	0	0
										5.04722	0	0	0	0
										5.05	0	0	0	0
										5.05278	0	0	0	0
										5.05556	0	0	0	0
										5.05833	0	0	0	0
										5.06111	0	0	0	0
										5.06389	0	0	0	0
										5.06667	0	0	0	0
										5.06944	0	0	0	0
										5.07222	0	0	0	0
										5.075	0	0	0	0
										5.07778	0	0	0	0
										5.08056	0	0	0	0
										5.08333	0	0	0	0
										5.08611	0	0	0	0
										5.08889	0	0	0	0
										5.09167	0	0	0	0
										5.09444	0	0	0	0
										5.09722	0	0	0	0
										5.1	0	0	0	0
										5.10278	0	0	0	0
										5.10556	0	0	0	0
										5.10833	0	0	0	0
										5.11111	0	0	0	0
										5.11389	0	0	0	0
										5.11667	0	0	0	0
										5.11944	0	0	0	0
										5.12222	0	0	0	0
										5.125	0	0	0	0
										5.12778	0	0	0	0
										5.13056	0	0	0	0
										5.13333	0	0	0	0
										5.13611	0	0	0	0
										5.13889	0	0	0	0
										5.14167	0	0	0	0
										5.14444	0	0	0	0
										5.14722	0	0	0	0
										5.15	0	0	0	0
										5.15278	0	0	0	0
										5.15556	0	0	0	0
										5.15833	0	0	0	0
										5.16111	0	0	0	0
										5.16389	0	0	0	0
										5.16667	0	0	0	0
										5.16944	0	0	0	0
										5.17222	0	0	0	0
										5.175	0	0	0	0
										5.17778	0	0	0	0
										5.18056	0	0	0	0
										5.18333	0	0	0	0
										5.18611	0	0	0	0
										5.18889	0	0	0	0
										5.19167	0	0	0	0
										5.19444	0	0	0	0
										5.19722	0	0	0	0
										5.2	0	0	0	0
										5.20278	0	0	0	0
										5.20556	0	0	0	0
										5.20833	0	0	0	0
										5.21111	0	0	0	0
										5.21389	0	0	0	0
										5.21667	0	0	0	0
										5.21944	0	0	0	0
										5.22222	0	0	0	0
										5.225	0	0	0	0
										5.22778	0	0	0	0
										5.23056	0	0	0	0
										5.23333	0	0	0	0
										5.23611	0	0	0	0
										5.23889	0	0	0	0
										5.24167	0	0	0	0
										5.24444	0	0	0	0
										5.24722	0	0	0	0
										5.25	0	0	0	0
										5.25278	0	0	0	0
										5.25556	0	0	0	0
										5.25833	0	0	0	0
										5.26111	0	0	0	0
										5.26389	0	0	0	0
										5.26667	0	0	0	0
										5.26944	0	0	0	0
										5.27222	0	0	0	0
										5.275	0	0	0	0
										5.27778	0	0	0	0
										5.28056	0	0	0	0
										5.28333	0	0	0	0
										5.28611	0	0	0	0
										5.28889	0	0	0	0
										5.29167	0	0	0	0
										5.29444	0	0	0	0
										5.29722	0	0	0	0
										5.3	0	0	0	0
										5.30278	0	0	0	0
										5.30556	0	0	0	0
										5.30833	0	0	0	0
										5.31111	0	0	0	0
										5.31389	0	0	0	0
										5.31667	0	0	0	0
										5.31944	0	0	0	0
										5.32222	0	0	0	0
										5.325	0	0	0	0
										5.32778	0	0	0	0
										5.33056	0	0	0	0
										5.33333	0	0	0	0
										5.33611	0	0	0	0
										5.33889	0	0	0	0
										5.34167	0	0	0	0
										5.34444	0	0	0	0
										5.34722	0	0	0	0
										5.35	0	0	0	0
										5.35278	0	0	0	0
										5.35556	0	0	0	0
										5.35833	0	0	0	0
										5.36111	0	0	0	0
										5.36389	0	0	0	0
										5.36667	0	0	0	0
										5.36944	0	0	0	0
										5.37222	0	0	0	0
										5.375	0	0	0	0
										5.37778	0	0	0	0
										5.38056	0	0	0	0
										5.38333	0	0	0	0
										5.38611	0	0	0	0
										5.38889	0	0	0	0
										5.39167	0	0	0	0
										5.39444	0	0	0	0
										5.39722	0	0	0	0
										5.4	0	0	0	0
										5.40278	0	0	0	0
										5.40556	0	0	0	0
										5.40833	0	0	0	0
										5.41111	0	0	0	0
										5.41389	0	0	0	0
										5.41667	0	0	0	0
										5.41944	0	0	0	0
										5.42222	0	0	0	0
										5.425	0	0	0	0
										5.42778	0	0	0	0
										5.43056	0	0	0	0
										5.43333	0	0	0	0
										5.43611	0	0	0	0
										5.43889	0	0	0	0
										5.44167	0	0	0	0
										5.44444	0	0	0	0
										5.44722	0	0	0	0
										5.45	0	0	0	0
										5.45278	0	0	0	0
										5.45556	0	0	0	0
										5.45833	0	0	0	0
										5.46111	0	0	0	0
										5.46389	0	0	0	0
										5.46667	0	0	0	0
										5.46944	0	0	0	0
										5.47222	0	0	0	0
										5.475	0	0	0	0
										5.47778	0	0	0	0
										5.48056	0	0	0	0
										5.48333	0	0	0	0
										5.48611	0	0	0	0
										5.48889	0	0	0	0
										5.49167	0	0	0	0
										5.49444	0	0	0	0
										5.49722	0	0	0	0
										5.5	0	0	0	0
										5.50278	0	0	0	0
										5.50556	0	0	0	0
										5.50833	0	0	0	0
										5.51111	0	0	0	0
										5.51389	0	0	0	0
										5.51667	0	0	0	0
										5.51944	0	0	0	0
										5.52222	0	0	0	0
										5.525	0	0	0	0
										5.52778	0	0	0	0
										5.53056	0	0	0	0
										5.53333	0	0	0	0
										5.53611	0	0	0	0
										5.53889	0	0	0	0
										5.54167	0	0	0	0
[truncated: 6,933 more rows]

## Sheet: Fig 5c
Fig 5c
Time (h)		Product (µmol g-1(TiO2))
		H2				CO
		Run 1	Run 2	Average	s.d.	Run 1	Run 2	Average	s.d.
0		0	0	0	0	0	0	0	0
0.07083		0	0	0	0	0	0	0	0
0.15		0	0	0	0	0	0	0	0
0.22083		0	0	0	0	0	0	0	0
0.29167		0	0	0	0	0	0	0	0
0.3625		0	0	0	0	0	0	0	0
0.43333		0	0	0	0	0	0	0	0
0.50417		0	0	0	0	0	0	0	0
0.575		0	0	0	0	0	0	0	0
0.64583		0	0	0	0	0	0	0	0
0.71667		0	0	0	0	0	0	0	0
0.7875		0	0	0	0	0	0	0	0
0.85833		0	0	0	0	0	0	0	0
0.92917		0	0	0	0	0	0	0	0
1		0	0	0	0	0	0	0	0
1.07083		0	0	0	0	0	0	0	0
1.14167		0	0	0	0	0	0	0	0
1.2125		0	0	0	0	0	0	0	0
1.28333		0	0	0	0	0	0	0	0
1.35417		0	0	0	0	0	0	0	0
1.425		0	0	0	0	0	0	0	0
1.49583		0	0	0	0	0	0	0	0
1.56667		0	0	0	0	0	0	0	0
1.6375		0	0	0	0	0	0	0	0
1.70833		0	0	0	0	0	0	0	0
1.77917		0	0	0	0	0	0	0	0
1.85		0	0	0	0	0	0	0	0
1.92083		0	0	0	0	0	0	0	0
1.99167		0	0	0	0	0	0	0	0
2.0625		0	0	0	0	0	0	0	0
2.13333		0	0	0	0	0	0	0	0
2.20417		0	0	0	0	0	0	0	0
2.275		0	0	0	0	0	0	0	0
2.34583		0	0	0	0	0	0	0	0
2.41667		0	0	0	0	0	0	0	0
2.4875		0	0	0	0	0	0	0	0
2.55833		0	0	0	0	0	0	0	0
2.62917		0	0	0	0	0	0	0	0
2.7		0	0	0	0	0	0	0	0
2.77083		0	0	0	0	0	0	0	0
2.84167		0	0	0	0	0	0	0	0
2.9125		0	0	0	0	0	0	0	0
2.98333		0	0	0	0	0	0	0	0
3.05417		0	0	0	0	0	0	0	0
3.125		0	0	0	0	0	0	0	0
3.19583		0	0	0	0	0	0	0	0
3.26667		0	0	0	0	0	0	0	0
3.3375		0	0	0	0	0	0	0	0
3.40833		0	0	0	0	0	0	0	0
3.47917		0	0	0	0	0	0	0	0
3.55		0	0	0	0	0	0	0	0
3.62083		0	0	0	0	0	0	0	0
3.69167		0	0	0	0	0	0	0	0
3.7625		0	0	0	0	0	0	0	0
3.83333		0	0	0	0	0	0	0	0
3.90417		0	0	0	0	0	0	0	0
3.975		0	0	0	0	0	0	0	0
4.04583		0	0	0	0	0	0	0	0
4.11667		0	0	0	0	0	0	0	0
4.1875		0	0	0	0	0	0	0	0
4.25833		0	0	0	0	0	0	0	0
4.32917		0	0	0	0	0	0	0	0
4.4		0	0	0	0	0	0	0	0
4.47083		0	0	0	0	0	0	0	0
4.54167		0	0	0	0	0	0	0	0
4.6125		0	0	0	0	0	0	0	0
4.68333		0	0	0	0	0	0	0	0
4.75417		0	0	0	0	0	0	0	0
4.825		0	0	0	0	0	0	0	0
4.89583		0	0	0	0	0	0	0	0
4.96667		0	0	0	0	0	0	0	0
5.0375		0	0	0	0	0	0	0	0
5.10833		0	0	0	0	0	0	0	0
5.17917		0	0	0	0	0	0	0	0
5.25		0	0	0	0	0	0	0	0
5.32083		0	0	0	0	0	0	0	0
5.39167		0	0	0	0	0	0	0	0
5.4625		0	0	0	0	0	0	0	0
5.53333		0	0	0	0	0	0	0	0
5.60417		0	0	0	0	0	0	0	0
5.675		0	0	0	0	0	0	0	0
5.74583		0	0	0	0	0	0	0	0
5.81667		0	0	0	0	0	0	0	0
5.8875		0	0	0	0	0	0	0	0
5.95833		0	0	0	0	0	0	0	0
6.02917		0	0	0	0	0	0	0	0
6.1		0	0	0	0	0	0	0	0
6.17083		0	0	0	0	0	0	0	0
6.24167		0	0	0	0	0	0	0	0
6.3125		0	0	0	0	0	0	0	0
6.38333		0	0	0	0	0	0	0	0
6.45417		0	0	0	0	0	0	0	0
6.525		0	0	0	0	0	0	0	0
6.59583		0	0	0	0	0	0	0	0
6.66667		0	0	0	0	0	0	0	0
6.7375		0	0	0	0	0	0	0	0
6.80833		0	0	0	0	0	0	0	0
6.87917		0	0	0	0	0	0	0	0
6.95		0	0	0	0	0	0	0	0
7.02083		0	0	0	0	0	0	0	0
7.09167		0	0	0	0	0	0	0	0
7.1625		0	0	0	0	0	0	0	0
7.23333		0	0	0	0	0	0	0	0
7.30417		0	0	0	0	0	0	0	0
7.375		0	0	0	0	0	0	0	0
7.44583		0	0	0	0	0	0	0	0
7.51667		0	0	0	0	0	0	0	0
7.5875		0	0	0	0	0	0	0	0
7.65833		0	0	0	0	0	0	0	0
7.72917		0	0	0	0	0	0	0	0
7.8		0	0	0	0	0	0	0	0
7.87083		0	0	0	0	0	0	0	0
7.94167		0	0	0	0	0	0	0	0
8.0125		0	0	0	0	0	0	0	0
8.08333		0	0	0	0	0	0	0	0
8.15417		0	0	0	0	0	0	0	0
8.225		0	0	0	0	0	0	0	0
8.29583		0	0	0	0	0	0	0	0
8.36667		0	0	0	0	0	0	0	0
8.4375		0	0	0	0	0	0	0	0
8.50833		0	0	0	0	0	0	0	0
8.57917		0	0	0	0	0	0	0	0
8.65		0	0	0	0	0	0	0	0
8.72083		0	0	0	0	0	0	0	0
8.79167		0	0	0	0	0	0	0	0
8.8625		0	0	0	0	0	0	0	0
8.93333		0	0	0	0	0	0	0	0
9.00417		0	0	0	0	0	0	0	0
9.075		0	0	0	0	0	0	0	0
9.14583		0	0	0	0	0	0	0	0
9.21667		0	0	0	0	0	0	0	0
9.2875		0	0	0	0	0	0	0	0
9.35833		0	0	0	0	0	0	0	0
9.42917		0	0	0	0	0	0	0	0
9.5		0	0	0	0	0	0	0	0
9.57083		0	0	0	0	0	0	0	0
9.64167		0	0	0	0	0	0	0	0
9.7125		0	0	0	0	0	0	0	0
9.78333		0	0	0	0	0	0	0	0
9.85417		0	0	0	0	0	0	0	0
9.925		0	0	0	0	0	0	0	0
9.99583		0	0	0	0	0	0	0	0
10.0667		0	0	0	0	0	0	0	0
10.1375		0	0	0	0	0	0	0	0
10.2083		0	0	0	0	0	0	0	0
10.2792		0	0	0	0	0	0	0	0
10.35		0	0	0	0	0	0	0	0
10.4208		0	0	0	0	0	0	0	0
10.4917		0	0	0	0	0	0	0	0
10.5625		0	0	0	0	0	0	0	0
10.6333		0	0	0	0	0	0	0	0
10.7042		0	0	0	0	0	0	0	0
10.775		0	0	0	0	0	0	0	0
10.8458		0	0	0	0	0	0	0	0
10.9167		0	0	0	0	0	0	0	0
10.9875		0	0	0	0	0	0	0	0
11.0583		0	0	0	0	0	0	0	0
11.1292		0	0	0	0	0	0	0	0
11.2		0	0	0	0	0	0	0	0
11.2708		0	0	0	0	0	0	0	0
11.3417		0	0	0	0	0	0	0	0
11.4125		0	0	0	0	0	0	0	0
11.4833		0	0	0	0	0	0	0	0
11.5542		0	0	0	0	0	0	0	0
11.625		0	0	0	0	0	0	0	0
11.6958		0	0	0	0	0	0	0	0
11.7667		0	0	0	0	0	0	0	0
11.8375		0	0	0	0	0	0	0	0
11.9083		0	0	0	0	0	0	0	0
11.9792		0	0	0	0	0	0	0	0
12.05		0.0058116	0.016446	0.0111288	0.00751967	0.0333723	0.0533973	0.0433848	0.0141599
12.1208		0.0144699	0.0233144	0.0188921	0.00625404	0.0705474	0.10687	0.0887089	0.0256843
12.1917		0.0181247	0.0271286	0.0226266	0.00636673	0.0876033	0.143351	0.115477	0.0394199
12.2625		0.0215748	0.0356077	0.0285912	0.00992272	0.0976554	0.169502	0.133579	0.0508031
12.3333		0.0218695	0.0447872	0.0333283	0.0162053	0.103006	0.184381	0.143694	0.0575409
12.4042		0.0230559	0.0536792	0.0383675	0.021654	0.107463	0.185413	0.146438	0.0551194
12.475		0.0275762	0.0618905	0.0447334	0.0242639	0.110153	0.196304	0.153229	0.0609176
12.5458		0.029381	0.0631393	0.0462601	0.0238707	0.112169	0.192053	0.152111	0.0564867
12.6167		0.0310285	0.0660072	0.0485178	0.0247337	0.113846	0.191072	0.152459	0.054607
12.6875		0.0352209	0.0658627	0.0505418	0.021667	0.116656	0.181903	0.149279	0.0461367
12.7583		0.0390323	0.0669655	0.0529989	0.0197518	0.118872	0.175516	0.147194	0.0400535
12.8292		0.0811917	0.161212	0.121202	0.0565828	0.178662	0.182599	0.180631	0.00278369
12.9		0.238855	0.439949	0.339402	0.142195	0.248795	0.200433	0.224614	0.0341976
12.9708		0.518876	0.859526	0.689201	0.240876	0.476712	0.323226	0.399969	0.108531
13.0417		0.910151	1.37796	1.14406	0.330794	0.879425	0.578144	0.728784	0.213037
13.1125		1.3944	1.97275	1.68358	0.40895	1.40774	0.955748	1.18174	0.319605
13.1833		1.95811	2.62009	2.2891	0.468088	2.00463	1.40879	1.70671	0.421324
13.2542		2.59249	3.2941	2.9433	0.496116	2.6326	1.89831	2.26546	0.519219
13.325		3.28798	3.99231	3.64014	0.498039	3.27319	2.41578	2.84449	0.606285
13.3958		4.03996	4.71266	4.37631	0.475671	3.91968	2.9602	3.43994	0.67846
13.4667		4.83719	5.45147	5.14433	0.434358	4.55914	3.52285	4.041	0.732767
13.5375		5.68407	6.20932	5.9467	0.371408	5.19262	4.0791	4.63586	0.787378
13.6083		6.58163	6.97833	6.77998	0.28051	5.83309	4.63436	5.23373	0.847627
13.6792		7.51463	7.75346	7.63404	0.168879	6.45923	5.16648	5.81285	0.914114
13.75		8.45783	8.5438	8.50082	0.0607864	7.05292	5.68807	6.37049	0.965097
13.8208		9.41088	9.34254	9.37671	0.0483209	7.61957	6.18141	6.90049	1.01693
13.8917		10.3804	10.1424	10.2614	0.16828	8.16493	6.66915	7.41704	1.05767
13.9625		11.3612	10.9393	11.1502	0.298376	8.69	7.14404	7.91702	1.09316
14.0333		12.355	11.7481	12.0515	0.42921	9.19443	7.59723	8.39583	1.1294
14.1042		13.3597	12.5643	12.962	0.562481	9.68183	8.04418	8.86301	1.15799
14.175		14.3725	13.3842	13.8784	0.698836	10.1537	8.46941	9.31155	1.19096
14.2458		15.3907	14.2097	14.8002	0.835064	10.6106	8.87157	9.7411	1.22971
14.3167		16.4159	15.0304	15.7232	0.979703	11.0553	9.26806	10.1617	1.26377
14.3875		17.4577	15.8618	16.6598	1.12848	11.4883	9.67151	10.5799	1.28467
14.4583		18.5109	16.6917	17.6013	1.28636	11.916	10.0649	10.9904	1.3089
14.5292		19.5896	17.5142	18.5519	1.46751	12.3412	10.4263	11.3838	1.35409
14.6		20.6603	18.3356	19.4979	1.64379	12.7495	10.7777	11.7636	1.39426
14.6708		21.7244	19.1667	20.4455	1.80856	13.1374	11.1253	12.1313	1.42272
14.7417		22.7855	19.9868	21.3861	1.97896	13.5083	11.46	12.4842	1.44843
14.8125		23.8422	20.8017	22.322	2.14994	13.8668	11.785	12.8259	1.4721
14.8833		24.898	21.6154	23.2567	2.32119	14.2144	12.1075	13.161	1.48982
14.9542		25.9493	22.4261	24.1877	2.49128	14.5485	12.4213	13.4849	1.50417
15.025		26.9994	23.2376	25.1185	2.66	14.8732	12.7162	13.7947	1.52522
15.0958		28.0531	24.0446	26.0489	2.83445	15.188	13.0118	14.0999	1.53879
15.1667		29.1053	24.8496	26.9775	3.0093	15.4957	13.2998	14.3978	1.5527
15.2375		30.1682	25.6537	27.911	3.19225	15.7991	13.5778	14.6884	1.57065
15.3083		31.2407	26.4512	28.8459	3.38675	16.1007	13.8531	14.9769	1.5893
15.3792		32.3228	27.2479	29.7854	3.58844	16.3973	14.1146	15.256	1.61412
15.45		33.3925	28.0435	30.718	3.78235	16.6798	14.3646	15.5222	1.63711
15.5208		34.4542	28.834	31.6441	3.97406	16.9478	14.6139	15.7809	1.6503
15.5917		35.5057	29.6228	32.5643	4.15986	17.2046	14.8597	16.0321	1.65806
15.6625		36.5535	30.41	33.4817	4.34409	17.4521	15.0918	16.2719	1.66902
15.7333		37.6018	31.1932	34.3975	4.5316	17.6927	15.3169	16.5048	1.67992
15.8042		38.6428	31.9712	35.307	4.71754	17.9275	15.536	16.7318	1.69104
15.875		39.6867	32.7526	36.2196	4.90314	18.1477	15.7429	16.9453	1.70042
15.9458		40.7278	33.5284	37.1281	5.09077	18.3636	15.9488	17.1562	1.70753
16.0167		41.7751	34.2995	38.0373	5.28604	18.5782	16.1518	17.365	1.71568
16.0875		42.8427	35.0723	38.9575	5.49457	18.7923	16.3508	17.5715	1.72642
16.1583		43.9051	35.841	39.873	5.70221	19.0005	16.5472	17.7738	1.73475
16.2292		44.9601	36.6089	40.7845	5.90516	19.196	16.7405	17.9682	1.73634
16.3		46.0054	37.3741	41.6897	6.10326	19.3833	16.9267	18.155	1.73712
16.3708		47.043	38.1361	42.5895	6.29816	19.5665	17.1077	18.3371	1.73862
16.4417		48.0772	38.8978	43.4875	6.49079	19.7427	17.2851	18.5139	1.73784
16.5125		49.11	39.6536	44.3818	6.68664	19.9092	17.4558	18.6825	1.73481
16.5833		50.1377	40.4163	45.277	6.87407	20.1096	17.6254	18.8675	1.7566
16.6542		51.2636	41.1733	46.2184	7.13491	20.2393	17.799	19.0191	1.72555
16.725		52.3256	41.93	47.1278	7.35085	20.4337	17.9592	19.1965	1.74976
16.7958		53.3579	42.6857	48.0218	7.54642	20.5816	18.1043	19.3429	1.75167
16.8667		54.3999	43.4405	48.9202	7.74942	20.73	18.2502	19.4901	1.7535
16.9375		55.4607	44.1897	49.8252	7.96982	20.8807	18.3883	19.6345	1.7624
17.0083		56.5186	44.937	50.7278	8.18938	21.0263	18.5272	19.7767	1.76711
17.0792		57.5624	45.6834	51.6229	8.39971	21.163	18.6657	19.9143	1.76583
17.15		58.5994	46.4267	52.513	8.60735	21.2931	18.797	20.0451	1.76501
17.2208		59.6336	47.1699	53.4018	8.81318	21.4145	18.9136	20.164	1.76841
17.2917		60.6683	47.9108	54.2896	9.02087	21.5344	19.0347	20.2846	1.76756
17.3625		61.7038	48.6508	55.1773	9.22985	21.653	19.1747	20.4138	1.75246
17.4333		62.7439	49.39	56.067	9.44259	21.7672	19.2906	20.5289	1.75128
17.5042		63.7786	50.1296	56.9541	9.6513	21.8776	19.4239	20.6507	1.73503
17.575		64.8106	50.8688	57.8397	9.85833	21.9855	19.5252	20.7553	1.7397
17.6458		65.8387	51.6066	58.7227	10.0636	22.0894	19.6479	20.8687	1.72643
17.7167		66.8639	52.3401	59.602	10.2699	22.1909	19.7529	20.9719	1.72387
17.7875		67.8905	53.0804	60.4855	10.4723	22.29	19.8544	21.0722	1.72221
17.8583		68.9199	53.8171	61.3685	10.6793	22.3875	19.9877	21.1876	1.69689
17.9292		69.9613	54.5531	62.2572	10.8952	22.4834	20.0856	21.2845	1.6955
18		70.9994	55.284	63.1417	11.1124	22.5756	20.1852	21.3804	1.69026
18.0708		72.0295	56.0181	64.0238	11.3218	22.6619	20.2644	21.4632	1.6953
18.1417		73.0527	56.7501	64.9014	11.5277	22.7459	20.3556	21.5508	1.69025
18.2125		74.0688	57.486	65.7774	11.7259	22.823	20.4463	21.6346	1.68062
18.2833		75.0809	58.2177	66.6493	11.9241	22.901	20.5155	21.7082	1.68679
18.3542		76.089	58.9495	67.5193	12.1194	22.9759	20.5815	21.7787	1.69315
18.425		77.095	59.6787	68.3869	12.3152	23.0461	20.6588	21.8524	1.68804
18.4958		78.1018	60.4101	69.2559	12.5099	23.1146	20.7262	21.9204	1.68883
18.5667		79.1031	61.1406	70.1218	12.7014	23.1803	20.8035	21.9919	1.68062
18.6375		80.1049	61.8574	70.9811	12.903	23.2455	20.8808	22.0631	1.67208
18.7083		81.1018	62.5805	71.8412	13.0965	23.3077	20.9596	22.1336	1.66035
18.7792		82.099	63.3683	72.7336	13.2446	23.3715	21.0335	22.2025	1.65327
18.85		83.0934	64.1903	73.6418	13.3665	23.4314	21.1168	22.2741	1.63662
18.9208		84.0913	65.0123	74.5518	13.4909	23.491	21.1936	22.3423	1.62452
18.9917		85.0955	65.814	75.4548	13.6341	23.5475	21.2607	22.4041	1.61703
19.0625		86.1126	66.6074	76.36	13.7922	23.605	21.3368	22.4709	1.60387
19.1333		87.1345	67.3879	77.2612	13.9629	23.6636	21.4116	22.5376	1.59242
19.2042		88.1427	68.1623	78.1525	14.1283	23.7159	21.4785	22.5972	1.58206
19.275		89.1452	68.9274	79.0363	14.2962	23.7821	21.545	22.6636	1.58183
19.3458		90.1268	69.6651	79.896	14.4686	23.8281	21.6058	22.717	1.5714
19.4167		91.1852	70.417	80.8011	14.6854	23.8728	21.6646	22.7687	1.5614
19.4875		92.1716	71.1558	81.6637	14.8604	23.919	21.713	22.816	1.55991
19.5583		93.1578	71.8985	82.5282	15.0326	23.9639	21.7688	22.8664	1.55212
19.6292		94.1408	72.6382	83.3895	15.2047	24.0074	21.8242	22.9158	1.54375
19.7		95.1245	73.3772	84.2508	15.3777	24.0494	21.8828	22.9661	1.53203
19.7708		96.1058	74.1196	85.1127	15.5466	24.0895	21.9373	23.0134	1.52184
19.8417		97.0819	74.8605	85.9712	15.7129	24.1293	21.9793	23.0543	1.52034
19.9125		98.0613	75.6018	86.8316	15.8813	24.1693	22.0365	23.1029	1.50811
19.9833		99.0347	76.3392	87.6869	16.0481	24.2098	22.0853	23.1475	1.50228
20.0542		100.005	77.0734	88.5394	16.2154	24.2475	22.1354	23.1914	1.49355
20.125		100.972	77.8011	89.3864	16.384	24.2834	22.1772	23.2303	1.48929
20.1958		101.936	78.5268	90.2314	16.5528	24.3159	22.2185	23.2672	1.4831
20.2667		102.897	79.2458	91.0713	16.7238	24.3509	22.2569	23.3039	1.48069
20.3375		103.86	79.966	91.9128	16.8953	24.3833	22.294	23.3386	1.47736
20.4083		104.827	80.6819	92.7542	17.0729	24.4152	22.3261	23.3706	1.47718
20.4792		105.791	81.3952	93.5929	17.2502	24.4467	22.3618	23.4042	1.47425
20.55		106.75	82.1066	94.4285	17.4258	24.4767	22.394	23.4353	1.47263
20.6208		107.709	82.8211	95.2652	17.5987	24.5068	22.4241	23.4654	1.47269
20.6917		108.665	83.5323	96.0986	17.7714	24.5326	22.4541	23.4934	1.46972
20.7625		109.615	84.2442	96.9296	17.94	24.5604	22.4831	23.5218	1.46887
20.8333		110.564	84.9557	97.76	18.1079	24.5889	22.5087	23.5488	1.47091
20.9042		111.509	85.6647	98.5868	18.2747	24.6149	22.526	23.5704	1.47702
20.975		112.452	86.3696	99.4107	18.4429	24.639	22.5471	23.593	1.47923
21.0458		113.392	87.0768	100.235	18.6079	24.6583	22.5714	23.6149	1.47563
21.1167		114.326	87.7824	101.054	18.7693	24.6806	22.5961	23.6383	1.47401
21.1875		115.258	88.4893	101.874	18.9284	24.7015	22.6128	23.6571	1.47691
21.2583		116.193	89.1908	102.692	19.0934	24.7226	22.6307	23.6767	1.47921
21.3292		117.125	89.8988	103.512	19.2519	24.7461	22.6516	23.6988	1.48103
21.4		118.053	90.6077	104.331	19.4071	24.7675	22.666	23.7167	1.48597
21.4708		118.978	91.3141	105.146	19.5616	24.7862	22.6641	23.7251	1.50053
21.5417		119.892	92.0144	105.953	19.7122	24.8032	22.6835	23.7434	1.49885
21.6125		120.805	92.7268	106.766	19.8541	24.8232	22.6941	23.7587	1.50551
21.6833		121.718	93.4274	107.573	20.0047	24.8425	22.6885	23.7655	1.52313
21.7542		122.631	94.1328	108.382	20.1512	24.8607	22.6908	23.7757	1.53434
21.825		123.51	94.8398	109.175	20.2731	24.8795	22.7008	23.7901	1.54059
21.8958		124.419	95.5457	109.982	20.4167	24.8978	22.7088	23.8033	1.54785
21.9667		125.325	96.246	110.786	20.562	24.9222	22.7272	23.8247	1.55208
22.0375		126.228	96.9515	111.59	20.7018	24.9321	22.7358	23.834	1.55302
22.1083		127.117	97.651	112.384	20.8358	24.9482	22.7507	23.8494	1.55388
22.1792		128.017	98.3504	113.184	20.9777	24.9656	22.7643	23.8649	1.55655
22.25		128.91	99.0485	113.979	21.115	24.9802	22.7765	23.8783	1.55829
22.3208		129.801	99.7483	114.775	21.2503	24.9713	22.805	23.8881	1.53184
22.3917		130.734	100.45	115.592	21.4139	24.9871	22.819	23.903	1.53307
22.4625		131.618	101.149	116.384	21.5447	25.0018	22.8337	23.9178	1.53308
22.5333		132.52	101.849	117.184	21.6875	25.0896	22.8454	23.9675	1.58689
22.6042		133.402	102.551	117.976	21.8155	25.1055	22.8549	23.9802	1.59142
22.675		134.281	103.245	118.763	21.9462	25.1211	22.8638	23.9925	1.59612
22.7458		135.158	103.939	119.548	22.0749	25.133	22.8542	23.9936	1.61136
22.8167		136.033	104.634	120.334	22.2022	25.1493	22.8639	24.0066	1.61607
22.8875		136.897	105.327	121.112	22.3232	25.1603	22.8732	24.0168	1.6172
22.9583		137.76	106.025	121.892	22.4399	25.1744	22.8693	24.0218	1.62998
23.0292		138.62	106.719	122.669	22.5572	25.1863	22.8735	24.0299	1.63541
23.1		139.475	107.411	123.443	22.6727	25.1971	22.8822	24.0397	1.63686
23.1708		140.327	108.102	124.215	22.786	25.2067	22.8867	24.0467	1.64053
23.2417		141.199	108.794	124.996	22.9138	25.1852	22.8932	24.0392	1.62066
23.3125		142.036	109.48	125.758	23.0206	25.1943	22.8993	24.0468	1.62282
23.3833		142.879	110.168	126.523	23.1296	25.2057	22.9032	24.0545	1.6281
23.4542		143.714	110.851	127.282	23.2378	25.2143	22.9089	24.0616	1.63016
23.525		144.544	111.536	128.04	23.34	25.2245	22.9046	24.0646	1.64042
23.5958		145.374	112.215	128.794	23.4468	25.233	22.8975	24.0653	1.65144
23.6667		146.2	112.892	129.546	23.5518	25.2414	22.8941	24.0678	1.65978
23.7375		147.023	113.57	130.297	23.6547	25.2496	22.9058	24.0777	1.65729
23.8083		147.842	114.25	131.046	23.7531	25.2558	22.9079	24.0819	1.6602
23.8792		148.588	114.931	131.759	23.7987	25.2586	22.9099	24.0843	1.66073
23.95		149.403	115.609	132.506	23.8961	25.2678	22.9102	24.089	1.6671
24.0208		150.255	116.282	133.269	24.0225	25.3268	22.9096	24.1182	1.70919
24.0917		151.062	116.957	134.009	24.1157	25.3209	22.9089	24.1149	1.70556
24.1625		151.865	117.638	134.751	24.2024	25.3283	22.9079	24.1181	1.71147
24.2333		152.666	118.32	135.493	24.2865	25.3367	22.9136	24.1252	1.71339
24.3042		153.434	118.994	136.214	24.3527	25.3449	22.9084	24.1266	1.72286
24.375		154.226	119.666	136.946	24.4376	25.3531	22.8997	24.1264	1.73483
24.4458		155.018	120.336	137.677	24.5237	25.361	22.8976	24.1293	1.74188
24.5167		155.81	121.006	138.408	24.6105	25.4016	22.8855	24.1435	1.77915
24.5875		156.593	121.671	139.132	24.6931	25.4076	22.8942	24.1509	1.77723
24.6583		157.372	122.34	139.856	24.7716	25.4147	22.8743	24.1445	1.79632
24.7292		158.15	122.991	140.571	24.8612	25.4205	22.8775	24.149	1.79819

## Sheet: Fig 5d
Fig 5d
Time (h)	Rate (µmol g−1(TiO2) h−1)									Time (h)	CO2 (%)
	H2				CO						w/ reacapture				w/o recapture
	Run 1	Run 2	Average	s.d.	Run 1	Run 2	Average	s.d.			Run 1	Run 2	Average	s.d.	Run 1	Run 2	Average	s.d.
0	0.15399	0.09146	0.12272	0.04422	0.22019	0.01075	0.11547	0.1481		0	0.03	0.04	0.035	0.00707107
0.07083	0.11415	0.04143	0.07779	0.05142	0.20442	0.07374	0.13908	0.0924		0.00278	0.03	0.04	0.035	0.00707107	0.11	0.1	0.105	0.00707107
0.15	0.07586	0.04091	0.05839	0.02471	0.12489	0.08387	0.10438	0.02901		0.00556	0.03	0.04	0.035	0.00707107	0.1	0.1	0.1	0
0.22083	0.05232	0.03376	0.04304	0.01312	0.00712	0.06031	0.03372	0.03761		0.00833	0.03	0.04	0.035	0.00707107	0.1	0.1	0.1	0
0.29167	0.02895	0.03163	0.03029	0.0019	0.01757	0.04838	0.03298	0.02179		0.01111	0.03	0.03	0.03	0	0.1	0.1	0.1	0
0.3625	0.13443	0.02811	0.08127	0.07518	0.03235	0.03123	0.03179	0.000796872		0.01389	0.03	0.04	0.035	0.00707107	0.1	0.1	0.1	0
0.43333	0.994	0.02332	0.50866	0.68638	0.08121	0.00979	0.0455	0.0505		0.01667	0.03	0.04	0.035	0.00707107	0.1	0.08	0.09	0.0141421
0.50417	2.16395	0.37706	1.2705	1.26352	0.36767	0.0356	0.20163	0.23481		0.01944	0.03	0.03	0.03	0	0.11	0.1	0.105	0.00707107
0.575	3.28313	1.26525	2.27419	1.42686	0.76823	0.08095	0.42459	0.48598		0.02222	0.03	0.04	0.035	0.00707107	0.1	0.1	0.1	0
0.64583	4.46921	2.16139	3.3153	1.63188	2.53313	0.08987	1.3115	1.72764		0.025	0.03	0.04	0.035	0.00707107	0.11	0.11	0.11	0
0.71667	5.5203	3.20929	4.36479	1.63413	4.30773	1.48137	2.89455	1.99854		0.02778	0.03	0.04	0.035	0.00707107	0.11	0.1	0.105	0.00707107
0.7875	6.19453	4.29519	5.24486	1.34304	5.40957	3.07179	4.24068	1.65306		0.03056	0.03	0.04	0.035	0.00707107	0.1	0.1	0.1	0
0.85833	6.7213	5.39328	6.05729	0.93905	6.07175	4.47659	5.27417	1.12795		0.03333	0.04	0.04	0.039	0	0.1	0.1	0.1	0
0.92917	7.12512	6.36696	6.74604	0.5361	6.49668	5.40369	5.95018	0.77286		0.03611	0.03	0.04	0.035	0.00707107	0.1	0.08	0.09	0.0141421
1	7.54769	7.26437	7.40603	0.20034	6.71462	5.98369	6.34915	0.51684		0.03889	0.03	0.04	0.035	0.00707107	0.1	0.1	0.1	0
1.07083	7.8676	8.11724	7.99242	0.17652	6.77322	6.21486	6.49404	0.39482		0.04167	0.03	0.03	0.03	0	0.1	0.1	0.1	0
1.14167	8.19886	8.75843	8.47865	0.39568	6.73861	6.12183	6.43022	0.43613		0.04444	0.03	0.03	0.03	0	0.1	0.1	0.1	0
1.2125	8.55204	9.20004	8.87604	0.45821	6.66549	5.926	6.29574	0.5229		0.04722	0.03	0.04	0.035	0.00707107	0.1	0.1	0.1	0
1.28333	8.8601	9.56458	9.21234	0.49814	6.52712	5.67454	6.10083	0.60286		0.05	0.03	0.04	0.035	0.00707107	0.1	0.08	0.09	0.0141421
1.35417	9.1127	9.98166	9.54718	0.61445	6.31814	5.59642	5.95728	0.51033		0.05278	0.03	0.04	0.035	0.00707107	0.1	0.1	0.1	0
1.425	9.32189	10.3449	9.83341	0.7234	6.07848	5.48128	5.77988	0.42228		0.05556	0.03	0.04	0.035	0.00707107	0.1	0.08	0.09	0.0141421
1.49583	9.59417	10.5972	10.0957	0.70924	5.89398	5.39364	5.64381	0.35379		0.05833	0.03	0.04	0.035	0.00707107	0.09	0.1	0.095	0.00707107
1.56667	9.84566	10.8674	10.3565	0.72246	5.71557	5.15715	5.43636	0.39486		0.06111	0.03	0.04	0.035	0.00707107	0.1	0.1	0.1	0
1.6375	10.0425	11.3537	10.6981	0.92721	5.56014	5.25932	5.40973	0.21271		0.06389	0.03	0.04	0.035	0.00707107	0.1	0.1	0.1	0
1.70833	10.2137	11.5098	10.8618	0.91651	5.3996	5.05605	5.22782	0.24292		0.06667	0.03	0.04	0.035	0.00707107	0.09	0.1	0.095	0.00707107
1.77917	10.4422	11.72	11.0811	0.90349	5.25953	4.92566	5.09259	0.23608		0.06944	0.03	0.04	0.035	0.00707107	0.09	0.08	0.085	0.00707107
1.85	10.593	11.7606	11.1768	0.82566	5.10459	4.68325	4.89392	0.29793		0.07222	0.03	0.04	0.035	0.00707107	0.1	0.1	0.1	0
1.92083	10.7485	11.941	11.3448	0.84324	4.95543	4.63544	4.79543	0.22627		0.075	0.04	0.04	0.039	0	0.09	0.1	0.095	0.00707107
1.99167	10.9369	12.0058	11.4714	0.75583	4.82277	4.60358	4.71317	0.15499		0.07778	0.03	0.04	0.035	0.00707107	0.09	0.08	0.085	0.00707107
2.0625	11.0842	12.1678	11.626	0.76625	4.70474	4.43533	4.57003	0.1905		0.08056	0.03	0.03	0.03	0	0.09	0.08	0.085	0.00707107
2.13333	11.2466	12.2121	11.7294	0.68272	4.56	4.33437	4.44718	0.15954		0.08333	0.03	0.04	0.035	0.00707107	0.1	0.1	0.1	0
2.20417	11.3069	12.5008	11.9038	0.84417	4.43583	4.33525	4.38554	0.07112		0.08611	0.02	0.04	0.031	0.0141421	0.09	0.08	0.085	0.00707107
2.275	11.4291	12.5864	12.0077	0.81835	4.26546	4.28319	4.27433	0.01254		0.08889	0.03	0.04	0.035	0.00707107	0.09	0.1	0.095	0.00707107
2.34583	11.4811	12.542	12.0116	0.75015	4.12559	4.1233	4.12444	0.00161		0.09167	0.03	0.04	0.035	0.00707107	0.1	0.08	0.09	0.0141421
2.41667	11.6052	12.6609	12.133	0.74648	3.97682	4.09809	4.03745	0.08576		0.09444	0.03	0.03	0.03	0	0.09	0.1	0.095	0.00707107
2.4875	11.6904	12.7832	12.2368	0.77273	3.83597	4.02665	3.93131	0.13483		0.09722	0.04	0.04	0.039	0	0.09	0.08	0.085	0.00707107
2.55833	11.7447	12.9022	12.3234	0.81844	3.70695	3.99174	3.84934	0.20138		0.1	0.03	0.04	0.035	0.00707107	0.1	0.1	0.1	0
2.62917	11.8382	12.8417	12.3399	0.70954	3.56162	3.91671	3.73916	0.25109		0.10278	0.03	0.03	0.03	0	0.09	0.1	0.095	0.00707107
2.7	11.8555	13.0896	12.4725	0.8726	3.43058	3.90335	3.66696	0.3343		0.10556	0.03	0.03	0.03	0	0.09	0.1	0.095	0.00707107
2.77083	11.9339	12.8409	12.3874	0.64135	3.33006	3.68345	3.50676	0.24989		0.10833	0.03	0.04	0.035	0.00707107	0.1	0.1	0.1	0
2.84167	12.007	13.0736	12.5403	0.7542	3.21027	3.61764	3.41395	0.28805		0.11111	0.03	0.04	0.035	0.00707107	0.09	0.08	0.085	0.00707107
2.9125	12.059	13.1327	12.5959	0.75926	3.12737	3.55766	3.34251	0.30427		0.11389	0.03	0.04	0.035	0.00707107	0.09	0.1	0.095	0.00707107
2.98333	12.1441	13.0849	12.6145	0.66524	2.97758	3.44819	3.21288	0.33278		0.11667	0.03	0.04	0.035	0.00707107	0.09	0.08	0.085	0.00707107
3.05417	12.1411	13.1405	12.6408	0.70665	2.88075	3.38513	3.13294	0.35665		0.11944	0.03	0.04	0.035	0.00707107	0.09	0.08	0.085	0.00707107
3.125	12.1101	12.982	12.5461	0.61654	2.77352	3.25399	3.01375	0.33975		0.12222	0.03	0.04	0.035	0.00707107	0.09	0.1	0.095	0.00707107
3.19583	12.1923	13.1332	12.6628	0.66529	2.70833	3.23858	2.97345	0.37495		0.125	0.03	0.04	0.035	0.00707107	0.09	0.08	0.085	0.00707107
3.26667	12.2625	13.1582	12.7103	0.63335	2.65547	3.17826	2.91686	0.36967		0.12778	0.03	0.03	0.03	0	0.09	0.1	0.095	0.00707107
3.3375	12.258	13.0248	12.6414	0.54223	2.57811	3.16718	2.87264	0.41653		0.13056	0.03	0.03	0.03	0	0.09	0.1	0.095	0.00707107
3.40833	12.2995	12.8394	12.5695	0.38178	2.5592	3.00292	2.78106	0.31376		0.13333	0.03	0.03	0.03	0	0.09	0.1	0.095	0.00707107
3.47917	12.3012	13.0134	12.6573	0.50359	2.50319	3.00495	2.75407	0.3548		0.13611	0.03	0.03	0.03	0	0.09	0.08	0.085	0.00707107
3.55	12.2743	13.0492	12.6617	0.54793	2.40288	3.0012	2.70204	0.42308		0.13889	0.03	0.04	0.035	0.00707107	0.09	0.1	0.095	0.00707107
3.62083	12.3063	13.0577	12.682	0.53134	2.32623	3.02672	2.67647	0.49532		0.14167	0.04	0.03	0.034	0.00707107	0.08	0.08	0.08	0
3.69167	12.3093	13.045	12.6771	0.52024	2.21555	2.98904	2.60229	0.54694		0.14444	0.03	0.03	0.03	0	0.09	0.08	0.085	0.00707107
3.7625	12.2978	13.0093	12.6535	0.50308	2.19002	2.90749	2.54875	0.50733		0.14722	0.03	0.04	0.035	0.00707107	0.09	0.1	0.095	0.00707107
3.83333	12.36	13.0577	12.7088	0.49338	2.06912	2.89871	2.48391	0.58661		0.15	0.03	0.04	0.035	0.00707107	0.09	0.1	0.095	0.00707107
3.90417	12.3909	12.9651	12.678	0.40602	2.00625	2.79032	2.39829	0.55442		0.15278	0.03	0.04	0.035	0.00707107	0.09	0.08	0.085	0.00707107
3.975	12.3641	12.7973	12.5807	0.30635	1.96863	2.65853	2.31358	0.48783		0.15556	0.03	0.04	0.035	0.00707107	0.09	0.08	0.085	0.00707107
4.04583	12.3016	12.9436	12.6226	0.45395	1.89764	2.74317	2.3204	0.59788		0.15833	0.03	0.03	0.03	0	0.09	0.08	0.085	0.00707107
4.11667	12.3545	12.9196	12.6371	0.39958	1.82601	2.63439	2.2302	0.57161		0.16111	0.03	0.04	0.035	0.00707107	0.09	0.08	0.085	0.00707107
4.1875	12.408	12.9163	12.6621	0.35942	1.78397	2.61061	2.19729	0.58453		0.16389	0.03	0.04	0.035	0.00707107	0.09	0.08	0.085	0.00707107
4.25833	12.3634	12.7527	12.558	0.27522	1.66842	2.50082	2.08462	0.5886		0.16667	0.03	0.03	0.03	0	0.09	0.08	0.085	0.00707107
4.32917	12.3556	12.738	12.5468	0.27044	1.58139	2.46376	2.02258	0.62393		0.16944	0.03	0.03	0.03	0	0.09	0.08	0.085	0.00707107
4.4	12.3897	12.8838	12.6367	0.34939	1.5293	2.43393	1.98161	0.63967		0.17222	0.03	0.04	0.035	0.00707107	0.09	0.08	0.085	0.00707107
4.47083	12.415	12.8341	12.6246	0.29635	1.50701	2.40375	1.95538	0.6341		0.175	0.03	0.04	0.035	0.00707107	0.09	0.1	0.095	0.00707107
4.54167	12.4322	12.7319	12.5821	0.21193	1.41729	2.34152	1.87941	0.65353		0.17778	0.03	0.04	0.035	0.00707107	0.09	0.08	0.085	0.00707107
4.6125	12.4614	12.7711	12.6162	0.21898	1.39881	2.34655	1.87268	0.67015		0.18056	0.02	0.03	0.026	0.00707107	0.09	0.08	0.085	0.00707107
4.68333	12.4844	12.4728	12.4786	0.00822	1.34333	2.17005	1.75669	0.58458		0.18333	0.03	0.04	0.035	0.00707107	0.09	0.1	0.095	0.00707107
4.75417	12.5435	12.6889	12.6162	0.10277	1.26963	2.18853	1.72908	0.64976		0.18611	0.03	0.04	0.035	0.00707107	0.09	0.08	0.085	0.00707107
4.825	12.5534	12.69	12.6217	0.09662	1.26672	2.19675	1.73173	0.65763		0.18889	0.03	0.04	0.035	0.00707107	0.09	0.08	0.085	0.00707107
4.89583	12.522	12.7433	12.6327	0.1565	1.17927	2.14385	1.66156	0.68206		0.19167	0.02	0.04	0.031	0.0141421	0.09	0.08	0.085	0.00707107
4.96667	12.5401	12.7237	12.6319	0.12979	1.13526	2.118	1.62663	0.69491		0.19444	0.03	0.03	0.03	0	0.09	0.08	0.085	0.00707107
5.0375	12.5313	12.8094	12.6704	0.19667	1.11411	2.05682	1.58547	0.6666		0.19722	0.03	0.04	0.035	0.00707107	0.09	0.1	0.095	0.00707107
5.10833	12.5749	12.7389	12.6569	0.1159	1.04753	2.02434	1.53593	0.69071		0.2	0.03	0.04	0.035	0.00707107	0.09	0.08	0.085	0.00707107
5.17917	12.5618	12.6292	12.5955	0.04767	1.00187	1.96993	1.4859	0.68453		0.20278	0.03	0.03	0.03	0	0.09	0.1	0.095	0.00707107
5.25	12.5613	12.7982	12.6798	0.16754	0.98421	1.95425	1.46923	0.68592		0.20556	0.03	0.04	0.035	0.00707107	0.09	0.1	0.095	0.00707107
5.32083	12.5782	12.5729	12.5756	0.00372	0.935	1.86136	1.39818	0.65504		0.20833	0.03	0.04	0.035	0.00707107	0.09	0.08	0.085	0.00707107
5.39167	12.5728	12.6097	12.5913	0.02604	0.92828	1.77665	1.35246	0.59989		0.21111	0.03	0.04	0.035	0.00707107	0.09	0.1	0.095	0.00707107
5.4625	12.4051	0.15237	6.27873	8.66399	0.88773	0.3396	0.61367	0.38759		0.21389	0.03	0.04	0.035	0.00707107	0.09	0.08	0.085	0.00707107
5.53333	5.40509	10.6699	8.0375	3.72279	-0.04293	1.64947	0.80327	1.19671		0.21667	0.03	0.04	0.035	0.00707107	0.09	0.1	0.095	0.00707107
5.60417	1.61116	5.35661	3.48388	2.64843	-0.12549	0.16784	0.02118	0.20742		0.21944	0.03	0.04	0.035	0.00707107	0.09	0.08	0.085	0.00707107
5.675	7.63255	9.02948	8.33101	0.98778	0.03849	1.21473	0.62661	0.83173		0.22222	0.03	0.04	0.035	0.00707107	0.09	0.1	0.095	0.00707107
5.74583	11.949	11.9317	11.9404	0.01218	2.31618	3.5348	2.92549	0.86169		0.225	0.03	0.03	0.03	0	0.09	0.1	0.095	0.00707107
5.81667	13.4349	12.8605	13.1477	0.40616	3.44154	4.42548	3.93351	0.69575		0.22778	0.03	0.03	0.03	0	0.08	0.1	0.09	0.0141421
5.8875	13.7125	13.0719	13.3922	0.45295	3.91524	4.60914	4.26219	0.49066		0.23056	0.03	0.04	0.035	0.00707107	0.09	0.08	0.085	0.00707107
5.95833	13.5762	12.841	13.2086	0.51986	3.91677	4.34801	4.13239	0.30493		0.23333	0.02	0.03	0.026	0.00707107	0.08	0.1	0.09	0.0141421
6.02917	13.2848	12.603	12.9439	0.48209	3.88791	4.23858	4.06324	0.24796		0.23611	0.03	0.04	0.035	0.00707107	0.09	0.1	0.095	0.00707107
6.1	12.9665	12.4425	12.7045	0.37055	3.86379	4.08087	3.97233	0.1535		0.23889	0.03	0.03	0.03	0	0.09	0.1	0.095	0.00707107
6.17083	12.7671	12.2136	12.4903	0.39137	3.81456	4.06707	3.94082	0.17855		0.24167	0.03	0.03	0.03	0	0.08	0.08	0.08	0
6.24167	12.4851	12.1106	12.2979	0.26487	3.72078	3.97739	3.84908	0.18145		0.24444	0.03	0.03	0.03	0	0.08	0.1	0.09	0.0141421
6.3125	12.1871	12.0099	12.0985	0.12524	3.69357	3.94764	3.8206	0.17965		0.24722	0.02	0.02	0.021	0	0.09	0.1	0.095	0.00707107
6.38333	12.0069	12.0228	12.0148	0.0112	3.44346	3.91082	3.67714	0.33047		0.25	0.03	0.03	0.03	0	0.08	0.1	0.09	0.0141421
6.45417	11.8285	11.851	11.8397	0.01588	3.46665	3.81758	3.64211	0.24814		0.25278	0.02	0.03	0.026	0.00707107	0.09	0.1	0.095	0.00707107
6.525	11.738	12.024	11.881	0.20224	3.38994	3.87004	3.62999	0.33948		0.25556	0.03	0.03	0.03	0	0.09	0.1	0.095	0.00707107
6.59583	11.7853	12.0213	11.9033	0.16688	3.37761	3.77234	3.57497	0.27911		0.25833	0.02	0.04	0.031	0.0141421	0.09	0.08	0.085	0.00707107
6.66667	11.5761	11.9905	11.7833	0.29306	3.34491	3.80168	3.57329	0.32298		0.26111	0.02	0.03	0.026	0.00707107	0.08	0.1	0.09	0.0141421
6.7375	11.5924	11.9298	11.7611	0.2386	3.31509	3.53206	3.42358	0.15342		0.26389	0.02	0.03	0.026	0.00707107	0.09	0.08	0.085	0.00707107
6.80833	11.5612	11.9314	11.7463	0.26179	3.20748	3.55452	3.381	0.24539		0.26667	0.02	0.04	0.031	0.0141421	0.09	0.1	0.095	0.00707107
6.87917	11.5768	12.0063	11.7916	0.30373	3.13989	3.51255	3.32622	0.26351		0.26944	0.03	0.02	0.025	0.00707107	0.09	0.1	0.095	0.00707107
6.95	11.6275	11.8861	11.7568	0.18284	3.01347	3.41314	3.21331	0.28261		0.27222	0.02	0.03	0.026	0.00707107	0.09	0.1	0.095	0.00707107
7.02083	11.5721	11.9024	11.7373	0.23357	3.04158	3.31929	3.18044	0.19637		0.275	0.03	0.03	0.03	0	0.08	0.08	0.08	0
7.09167	11.5602	11.9019	11.7311	0.24164	2.93034	3.3352	3.13277	0.28628		0.27778	0.03	0.03	0.03	0	0.08	0.08	0.08	0
7.1625	11.5899	11.9405	11.7652	0.24789	2.87724	3.25419	3.06571	0.26654		0.28056	0.03	0.03	0.03	0	0.08	0.1	0.09	0.0141421
7.23333	11.7162	11.8316	11.7739	0.08164	2.8881	3.14835	3.01823	0.18403		0.28333	0.02	0.04	0.031	0.0141421	0.09	0.1	0.095	0.00707107
7.30417	11.7312	11.8339	11.7825	0.07259	2.72439	3.18401	2.9542	0.325		0.28611	0.02	0.03	0.026	0.00707107	0.09	0.08	0.085	0.00707107
7.375	11.6278	11.9085	11.7681	0.19844	2.68206	3.07803	2.88004	0.27999		0.28889	0.03	0.03	0.03	0	0.08	0.1	0.09	0.0141421
7.44583	11.534	11.8415	11.6877	0.21746	2.59539	2.97133	2.78336	0.26583		0.29167	0.03	0.03	0.03	0	0.09	0.1	0.095	0.00707107
7.51667	11.5072	11.9726	11.7399	0.32911	2.58369	2.99113	2.78741	0.2881		0.29444	0.02	0.02	0.021	0	0.08	0.08	0.08	0
7.5875	11.3331	11.8268	11.58	0.34908	2.51844	2.97417	2.74631	0.32225		0.29722	0.03	0.03	0.03	0	0.08	0.1	0.09	0.0141421
7.65833	11.7641	11.9567	11.8604	0.13616	2.52474	2.90672	2.71573	0.2701		0.3	0.03	0.03	0.03	0	0.09	0.08	0.085	0.00707107
7.72917	11.7853	11.9347	11.86	0.10559	2.50647	2.88014	2.6933	0.26422		0.30278	0.03	0.03	0.03	0	0.09	0.08	0.085	0.00707107
7.8	11.6829	11.7956	11.7392	0.07975	2.4003	2.71003	2.55517	0.21901		0.30556	0.03	0.03	0.03	0	0.08	0.08	0.08	0
7.87083	11.747	11.8576	11.8023	0.0782	2.3796	2.64628	2.51294	0.18857		0.30833	0.02	0.02	0.021	0	0.08	0.1	0.09	0.0141421
7.94167	11.6372	11.8558	11.7465	0.15464	2.20596	2.69776	2.45186	0.34775		0.31111	0.02	0.03	0.023	0.00707107	0.08	0.1	0.09	0.0141421
8.0125	11.62	11.7299	11.675	0.07771	2.05821	2.544	2.30111	0.34351		0.31389	0.02	0.02	0.021	0	0.09	0.1	0.095	0.00707107
8.08333	11.6568	11.693	11.6749	0.02559	2.01795	2.41724	2.2176	0.28234		0.31667	0.03	0.03	0.03	0	0.08	0.1	0.09	0.0141421
8.15417	11.7015	11.678	11.6898	0.0166	1.96308	2.42628	2.19468	0.32753		0.31944	0.03	0.03	0.03	0	0.08	0.08	0.08	0
8.225	11.618	11.6522	11.6351	0.02419	1.93014	2.24899	2.08956	0.22546		0.32222	0.02	0.03	0.026	0.00707107	0.08	0.08	0.08	0
8.29583	11.66	11.7764	11.7182	0.08227	1.87299	2.2404	2.0567	0.2598		0.325	0.02	0.02	0.021	0	0.09	0.08	0.085	0.00707107
8.36667	11.6984	11.8553	11.7768	0.11095	1.79793	2.25926	2.02859	0.32621		0.32778	0.02	0.03	0.023	0.00707107	0.09	0.08	0.085	0.00707107
8.4375	11.6722	11.7165	11.6943	0.03133	1.74048	2.22839	1.98444	0.34501		0.33056	0.02	0.03	0.023	0.00707107	0.08	0.08	0.08	0
8.50833	11.688	11.8898	11.7889	0.14271	1.64781	2.18443	1.91612	0.37944		0.33333	0.02	0.02	0.021	0	0.09	0.08	0.085	0.00707107
8.57917	11.6516	11.7752	11.7134	0.08745	1.60419	2.01162	1.8079	0.28809		0.33611	0.03	0.03	0.03	0	0.08	0.08	0.08	0
8.65	11.7329	11.8925	11.8127	0.1128	1.55865	2.05286	1.80575	0.34946		0.33889	0.02	0.03	0.023	0.00707107	0.09	0.08	0.085	0.00707107
8.72083	11.7535	11.9406	11.847	0.13231	1.54269	2.06815	1.80542	0.37156		0.34167	0.02	0.02	0.021	0	0.09	0.1	0.095	0.00707107
8.79167	11.7025	11.9099	11.8062	0.14666	1.40988	1.95529	1.68258	0.38566		0.34444	0.03	0.03	0.03	0	0.08	0.1	0.09	0.0141421
8.8625	11.7935	12.0081	11.9008	0.15179	1.39938	1.94599	1.67268	0.38651		0.34722	0.03	0.03	0.03	0	0.08	0.08	0.08	0
8.93333	11.7851	12.0053	11.8952	0.15573	1.33707	1.97351	1.65529	0.45003		0.35	0.02	0.03	0.026	0.00707107	0.09	0.08	0.085	0.00707107
9.00417	11.7741	11.9359	11.855	0.11443	1.27599	1.92381	1.5999	0.45808		0.35278	0.02	0.03	0.026	0.00707107	0.08	0.1	0.09	0.0141421
9.075	11.8041	11.8482	11.8262	0.03124	1.22811	1.81628	1.5222	0.4159		0.35556	0.02	0.03	0.026	0.00707107	0.08	0.08	0.08	0
9.14583	11.6984	11.9682	11.8333	0.19079	1.22751	1.73305	1.48028	0.35747		0.35833	0.02	0.03	0.026	0.00707107	0.09	0.08	0.085	0.00707107
9.21667	11.7527	12.0114	11.882	0.18295	1.12068	1.75204	1.43636	0.44644		0.36111	0.02	0.03	0.026	0.00707107	0.08	0.08	0.08	0
9.2875	11.7693	12.0764	11.9229	0.21719	1.131	1.74437	1.43768	0.43371		0.36389	0.03	0.03	0.03	0	0.08	0.08	0.08	0
9.35833	11.8322	11.9262	11.8792	0.06648	1.05594	1.59574	1.32584	0.3817		0.36667	0.02	0.03	0.026	0.00707107	0.08	0.08	0.08	0
9.42917	11.816	12.0215	11.9187	0.14533	1.0299	1.62006	1.32498	0.4173		0.36944	0.02	0.03	0.026	0.00707107	0.08	0.1	0.09	0.0141421
9.5	11.8872	11.8201	11.8537	0.04751	1.07349	1.39238	1.23293	0.22549		0.37222	0.03	0.03	0.03	0	0.08	0.08	0.08	0
9.57083	11.813	11.9015	11.8572	0.06252	0.96891	1.43625	1.20258	0.33046		0.375	0.02	0.02	0.021	0	0.08	0.1	0.09	0.0141421
9.64167	11.7462	11.774	11.7601	0.01967	0.94749	1.40726	1.17738	0.32511		0.37778	0.02	0.03	0.023	0.00707107	0.08	0.1	0.09	0.0141421
9.7125	11.7848	12.3266	12.0556	0.38312	1.00383	1.4771	1.24047	0.33465		0.38056	0.02	0.03	0.023	0.00707107	0.08	0.08	0.08	0
9.78333	11.8235	11.9383	11.8809	0.08112	0.8787	1.26056	1.06963	0.27001		0.38333	0.03	0.03	0.03	0	0.08	0.1	0.09	0.0141421
9.85417	11.7797	12.0465	11.9131	0.18869	0.83109	1.34732	1.08921	0.36503		0.38611	0.02	0.03	0.026	0.00707107	0.08	0.08	0.08	0
9.925	11.7926	12.0666	11.9296	0.19377	0.90876	1.40241	1.15558	0.34906		0.38889	0.03	0.03	0.03	0	0.08	0.08	0.08	0
9.99583	11.7884	12.0473	11.9178	0.18304	0.81216	1.30286	1.05751	0.34698		0.39167	0.02	0.02	0.021	0	0.08	0.1	0.09	0.0141421
10.0667	11.7944	11.9146	11.8545	0.08501	0.76944	1.21086	0.99015	0.31213		0.39444	0.02	0.03	0.026	0.00707107	0.08	0.08	0.08	0
10.1375	11.7325	12.1784	11.9555	0.31526	0.72705	1.25824	0.99264	0.37561		0.39722	0.02	0.03	0.026	0.00707107	0.08	0.08	0.08	0
10.2083	11.6983	12.0686	11.8835	0.26186	0.70332	1.06139	0.88236	0.25319		0.4	0.02	0.02	0.021	0	0.08	0.08	0.08	0
10.2792	11.6846	12.0026	11.8436	0.22487	0.69867	1.12877	0.91372	0.30413		0.40278	0.02	0.03	0.026	0.00707107	0.08	0.08	0.08	0
10.35	11.7177	11.8252	11.7715	0.07601	0.66696	0.9594	0.81318	0.20678		0.40556	0.02	0.03	0.026	0.00707107	0.08	0.1	0.09	0.0141421
10.4208	11.749	12.2172	11.9831	0.33106	0.72153	1.0561	0.88882	0.23658		0.40833	0.02	0.03	0.026	0.00707107	0.08	0.08	0.08	0
10.4917	11.8027	12.2312	12.0169	0.30298	0.65298	1.15098	0.90198	0.35214		0.41111	0.02	0.03	0.026	0.00707107	0.08	0.08	0.08	0
10.5625	11.8115	12.1978	12.0046	0.27321	0.70455	1.05015	0.87735	0.24437		0.41389	0.02	0.03	0.026	0.00707107	0.08	0.08	0.08	0
10.6333	11.7737	12.2947	12.0342	0.36843	0.6048	1.04665	0.82572	0.31243		0.41667	0.02	0.04	0.031	0.0141421	0.08	0.1	0.09	0.0141421
10.7042	11.7799	12.2785	12.0292	0.35255	0.52884	1.4533	0.99107	0.65369		0.41944	0.03	0.04	0.035	0.00707107	0.08	0.08	0.08	0
10.775	11.7826	12.2287	12.0056	0.3155	0.58287	0.9577	0.77028	0.26504		0.42222	0.03	0.03	0.03	0	0.09	0.08	0.085	0.00707107
10.8458	11.7813	12.1352	11.9582	0.25024	0.49719	1.00292	0.75005	0.35761		0.425	0.03	0.03	0.03	0	0.08	0.08	0.08	0
10.9167	11.8349	12.2695	12.0522	0.3073	0.51306	0.97416	0.74361	0.32604		0.42778	0.02	0.03	0.026	0.00707107	0.09	0.1	0.095	0.00707107
10.9875	11.8303	12.284	12.0572	0.32085	0.43716	0.9221	0.67963	0.34291		0.43056	0.03	0.04	0.035	0.00707107	0.08	0.1	0.09	0.0141421
11.0583	11.8435	12.1678	12.0056	0.22932	0.45633	0.82926	0.6428	0.2637		0.43333	0.02	0.03	0.026	0.00707107	0.09	0.1	0.095	0.00707107
11.1292	11.7957	12.1305	11.9631	0.23675	0.46767	0.81635	0.64201	0.24656		0.43611	0.02	0.04	0.031	0.0141421	0.08	0.08	0.08	0
11.2	11.8505	12.2974	12.074	0.31599	0.43548	0.8649	0.65019	0.30365		0.43889	0.02	0.03	0.026	0.00707107	0.09	0.08	0.085	0.00707107
11.2708	11.8345	12.2575	12.046	0.29905	0.40884	0.75888	0.58386	0.24752		0.44167	0.02	0.03	0.026	0.00707107	0.08	0.08	0.08	0
11.3417	11.8811	12.2142	12.0476	0.23556	0.46005	0.83707	0.64856	0.26659		0.44444	0.02	0.03	0.026	0.00707107	0.08	0.08	0.08	0
11.4125	11.8573	12.3233	12.0903	0.32953	0.38115	0.83091	0.60603	0.31803		0.44722	0.03	0.03	0.03	0	0.08	0.1	0.09	0.0141421
11.4833	11.7826	12.4952	12.1389	0.5039	0.39315	1.13413	0.76364	0.52395		0.45	0.03	0.03	0.03	0	0.08	0.1	0.09	0.0141421
11.5542	11.8098	12.2643	12.037	0.32141	0.27918	0.69284	0.48601	0.2925		0.45278	0.03	0.03	0.03	0	0.08	0.08	0.08	0
11.625	11.8683	12.255	12.0617	0.27342	0.33519	0.70249	0.51884	0.25972		0.45556	0.02	0.03	0.026	0.00707107	0.08	0.1	0.09	0.0141421
11.6958	11.8114	12.2427	12.0271	0.305	0.29613	1.2061	0.75112	0.64345		0.45833	0.02	0.03	0.026	0.00707107	0.08	0.08	0.08	0
11.7667	11.8651	12.3198	12.0924	0.32149	0.28002	0.6883	0.48416	0.2887		0.46111	0.03	0.03	0.03	0	0.08	0.08	0.08	0
11.8375	11.7881	12.3365	12.0623	0.3878	0.23085	0.65688	0.44387	0.30125		0.46389	0.02	0.03	0.026	0.00707107	0.08	0.1	0.09	0.0141421
11.9083	11.8093	12.2166	12.0129	0.28801	0.23601	0.63776	0.43688	0.28408		0.46667	0.02	0.03	0.026	0.00707107	0.08	0.1	0.09	0.0141421
11.9792	11.8268	12.4194	12.1231	0.41901	0.26661	0.59684	0.43172	0.23351		0.46944	0.02	0.03	0.026	0.00707107	0.08	0.08	0.08	0
12.05	11.8118	12.2654	12.0386	0.32078	0.26616	0.54915	0.40766	0.20011		0.47222	0.03	0.03	0.03	0	0.08	0.08	0.08	0
12.1208	11.8283	12.3821	12.1052	0.39159	0.25992	0.62359	0.44175	0.25715		0.475	0.02	0.04	0.031	0.0141421	0.08	0.1	0.09	0.0141421
12.1917	11.8014	12.3115	12.0564	0.3607	0.16209	0.50162	0.33186	0.24008		0.47778	0.02	0.04	0.031	0.0141421	0.08	0.08	0.08	0
12.2625	11.9594	12.4236	12.1915	0.32825	0.13086	0.54587	0.33837	0.29346		0.48056	0.03	0.03	0.03	0	0.09	0.1	0.095	0.00707107
12.3333	11.8184	12.4001	12.1092	0.4113	0.18957	0.16828	0.17893	0.01505		0.48333	0.02	0.03	0.026	0.00707107	0.08	0.08	0.08	0
12.4042	11.6028	12.3338	11.9683	0.5169	0.13755	0.37782	0.25769	0.1699		0.48611	0.02	0.03	0.026	0.00707107	0.08	0.1	0.09	0.0141421
12.475	11.6669	12.3443	12.0056	0.47906	0.15042	0.47159	0.31101	0.2271		0.48889	0.03	0.03	0.03	0	0.08	0.08	0.08	0
12.5458	11.7072	12.2886	11.9979	0.41112	0.12123	0.43835	0.27979	0.22424		0.49167	0.03	0.04	0.035	0.00707107	0.08	0.08	0.08	0
12.6167	11.7328	12.395	12.0639	0.46822	0.11355	3.05868	1.58612	2.08252		0.49444	0.03	0.04	0.035	0.00707107	0.09	0.08	0.085	0.00707107
12.6875	11.7487	12.2032	11.9759	0.32138	0.12993	0.38264	0.25629	0.1787		0.49722	0.02	0.03	0.026	0.00707107	0.08	0.08	0.08	0
										0.5	0.03	0.04	0.035	0.00707107	0.08	0.08	0.08	0
										0.50278	0.02	0.04	0.031	0.0141421	0.08	0.1	0.09	0.0141421
										0.50556	0.02	0.03	0.026	0.00707107	0.08	0.08	0.08	0
										0.50833	0.02	0.04	0.031	0.0141421	0.08	0.08	0.08	0
										0.51111	0.03	0.03	0.03	0	0.08	0.08	0.08	0
										0.51389	0.03	0.03	0.03	0	0.08	0.08	0.08	0
										0.51667	0.03	0.03	0.03	0	0.09	0.08	0.085	0.00707107
										0.51944	0.02	0.03	0.026	0.00707107	0.08	0.08	0.08	0
										0.52222	0.03	0.03	0.03	0	0.08	0.08	0.08	0
										0.525	0.02	0.03	0.026	0.00707107	0.08	0.1	0.09	0.0141421
										0.52778	0.03	0.03	0.03	0	0.08	0.08	0.08	0
										0.53056	0.03	0.04	0.035	0.00707107	0.08	0.1	0.09	0.0141421
										0.53333	0.02	0.03	0.026	0.00707107	0.08	0.08	0.08	0
										0.53611	0.03	0.02	0.025	0.00707107	0.08	0.08	0.08	0
										0.53889	0.02	0.03	0.026	0.00707107	0.09	0.08	0.085	0.00707107
										0.54167	0.02	0.04	0.031	0.0141421	0.08	0.08	0.08	0
										0.54444	0.03	0.03	0.03	0	0.08	0.1	0.09	0.0141421
										0.54722	0.03	0.04	0.035	0.00707107	0.09	0.1	0.095	0.00707107
										0.55	0.02	0.04	0.031	0.0141421	0.09	0.1	0.095	0.00707107
										0.55278	0.03	0.03	0.03	0	0.09	0.08	0.085	0.00707107
										0.55556	0.03	0.02	0.025	0.00707107	0.09	0.1	0.095	0.00707107
										0.55833	0.02	0.04	0.028	0.0141421	0.08	0.08	0.08	0
										0.56111	0.03	0.03	0.03	0	0.08	0.1	0.09	0.0141421
										0.56389	0.03	0.03	0.03	0	0.08	0.1	0.09	0.0141421
										0.56667	0.03	0.03	0.03	0	0.08	0.08	0.08	0
										0.56944	0.03	0.04	0.035	0.00707107	0.09	0.1	0.095	0.00707107
										0.57222	0.04	0.04	0.039	0	0.09	0.1	0.095	0.00707107
										0.575	0.05	0.04	0.043	0.00707107	0.08	0.08	0.08	0
										0.57778	0.07	0.03	0.049	0.0282843	0.08	0.1	0.09	0.0141421
										0.58056	0.1	0.04	0.069	0.0424264	0.08	0.1	0.09	0.0141421
										0.58333	0.14	0.04	0.091	0.0707107	0.08	0.1	0.09	0.0141421
										0.58611	0.22	0.03	0.124	0.13435	0.08	0.1	0.09	0.0141421
										0.58889	0.32	0.03	0.173	0.205061	0.08	0.1	0.09	0.0141421
										0.59167	0.41	0.03	0.218	0.268701	0.08	0.08	0.08	0
										0.59444	0.5	0.03	0.266	0.33234	0.08	0.08	0.08	0
										0.59722	0.59	0.03	0.308	0.39598	0.09	0.08	0.085	0.00707107
										0.6	0.7	0.03	0.364	0.473762	0.08	0.08	0.08	0
										0.60278	0.8	0.03	0.413	0.544472	0.08	0.08	0.08	0
										0.60556	0.92	0.02	0.468	0.636396	0.08	0.08	0.08	0
										0.60833	1.05	0.04	0.545	0.714178	0.08	0.1	0.09	0.0141421
										0.61111	1.19	0.03	0.608	0.820244	0.09	0.08	0.085	0.00707107
										0.61389	1.31	0.03	0.668	0.905097	0.08	0.08	0.08	0
										0.61667	1.46	0.03	0.743	1.01116	0.08	0.1	0.09	0.0141421
										0.61944	1.6	0.03	0.814	1.11016	0.09	0.1	0.095	0.00707107
										0.62222	1.76	0.03	0.896	1.22329	0.08	0.08	0.08	0
										0.625	1.96	0.03	0.994	1.36472	0.09	0.08	0.085	0.00707107
										0.62778	2.09	0.04	1.063	1.44957	0.08	0.1	0.09	0.0141421
										0.63056	1.8	0.04	0.92	1.24451	0.08	0.1	0.09	0.0141421
										0.63333	1.89	0.03	0.96	1.31522	0.09	0.08	0.085	0.00707107
										0.63611	2.03	0.03	1.031	1.41421	0.08	0.1	0.09	0.0141421
										0.63889	2.21	0.03	1.118	1.54149	0.08	0.1	0.09	0.0141421
										0.64167	2.48	0.04	1.258	1.72534	0.08	0.08	0.08	0
										0.64444	2.75	0.04	1.393	1.91626	0.09	0.1	0.095	0.00707107
										0.64722	3	0.03	1.515	2.10011	0.08	0.1	0.09	0.0141421
										0.65	3.29	0.04	1.663	2.2981	0.08	0.1	0.09	0.0141421
										0.65278	3.53	0.03	1.781	2.47487	0.08	0.1	0.09	0.0141421
										0.65556	3.86	0.04	1.948	2.70115	0.09	0.08	0.085	0.00707107
										0.65833	4.13	0.03	2.081	2.89914	0.08	0.1	0.09	0.0141421
										0.66111	4.37	0.03	2.198	3.06884	0.08	0.08	0.08	0
										0.66389	4.66	0.04	2.349	3.26683	0.08	0.1	0.09	0.0141421
										0.66667	4.83	0.03	2.43	3.39411	0.08	0.1	0.09	0.0141421
										0.66944	5.08	0.04	2.559	3.56382	0.09	0.08	0.085	0.00707107
										0.67222	5.25	0.03	2.64	3.6911	0.09	0.1	0.095	0.00707107
										0.675	5.67	0.04	2.855	3.98101	0.09	0.1	0.095	0.00707107
										0.67778	5.78	0.04	2.911	4.05879	0.09	0.1	0.095	0.00707107
										0.68056	5.9	0.04	2.971	4.14365	0.09	0.1	0.095	0.00707107
										0.68333	6.17	0.04	3.103	4.33456	0.11	0.1	0.105	0.00707107
										0.68611	6.28	0.03	3.154	4.41942	0.11	0.08	0.095	0.0212132
										0.68889	6.36	0.03	3.195	4.47599	0.12	0.1	0.11	0.0141421
										0.69167	6.59	0.03	3.311	4.63862	0.14	0.1	0.12	0.0282843
										0.69444	6.8	0.04	3.418	4.78004	0.17	0.08	0.125	0.0636396
										0.69722	6.89	0.03	3.458	4.85075	0.2	0.1	0.15	0.0707107
										0.7	7.09	0.04	3.564	4.9851	0.24	0.08	0.16	0.113137
										0.70278	6.41	0.04	3.226	4.50427	0.3	0.1	0.2	0.141421
										0.70556	6.53	0.04	3.283	4.58912	0.39	0.1	0.245	0.205061
										0.70833	6.68	0.03	3.356	4.70226	0.48	0.1	0.29	0.268701
										0.71111	6.83	0.03	3.428	4.80833	0.59	0.1	0.345	0.346482
										0.71389	6.96	0.04	3.5	4.89318	0.74	0.1	0.42	0.452548
										0.71667	7.06	0.04	3.549	4.96389	0.89	0.1	0.495	0.558614
										0.71944	7.42	0.03	3.724	5.22552	1.03	0.1	0.565	0.657609
										0.72222	7.4	0.03	3.716	5.21138	1.26	0.11	0.685	0.813173
										0.725	7.81	0.04	3.924	5.49422	1.12	0.11	0.615	0.714178
										0.72778	7.82	0.03	3.926	5.50836	1.34	0.11	0.725	0.869741
										0.73056	8.01	0.02	4.015	5.64978	1.67	0.11	0.89	1.10309
										0.73333	8.15	0.04	4.093	5.73464	2.12	0.11	1.115	1.42128
										0.73611	8.31	0.04	4.175	5.84777	2.6	0.11	1.355	1.7607
										0.73889	8.37	0.04	4.205	5.8902	3.38	0.13	1.755	2.2981
										0.74167	8.39	0.04	4.216	5.90434	4.15	0.15	2.15	2.82843
										0.74444	8.53	0.04	4.284	6.00334	5.02	0.17	2.595	3.42947
										0.74722	8.7	0.03	4.365	6.13062	5.92	0.2	3.06	4.04465
										0.75	8.7	0.03	4.365	6.13062	7.04	0.25	3.645	4.80126
										0.75278	8.81	0.04	4.423	6.20133	7.9	0.29	4.095	5.38108
										0.75556	8.77	0.04	4.404	6.17304	8.82	0.35	4.585	5.98919
										0.75833	8.95	0.04	4.494	6.30032	9.6	0.39	4.995	6.51245
										0.76111	8.97	0.04	4.505	6.31446	10.34	0.45	5.395	6.99329
										0.76389	8.95	0.04	4.494	6.30032	11.35	0.5	5.925	7.67211
										0.76667	8.99	0.03	4.508	6.33568	12.02	0.6	6.31	8.07516
										0.76944	9.08	0.04	4.561	6.39225	12.97	0.67	6.82	8.69741
										0.77222	8.44	0.03	4.234	5.94677	13.89	0.74	7.315	9.29845
										0.775	8.46	0.04	4.25	5.95384	14.85	0.83	7.84	9.91364
										0.77778	8.66	0.04	4.351	6.09526	15.87	0.95	8.41	10.55
										0.78056	8.69	0.04	4.363	6.11647	16.85	1.08	8.965	11.1511
										0.78333	8.83	0.04	4.434	6.21547	17.89	1.18	9.535	11.8158
										0.78611	8.9	0.04	4.468	6.26497	18.88	1.3	10.09	12.4309
										0.78889	8.95	0.04	4.494	6.30032	19.65	1.44	10.545	12.8764
										0.79167	9.12	0.03	4.575	6.4276	21.02	1.61	11.315	13.7249
										0.79444	9.21	0.04	4.625	6.48417	19.93	1.81	10.87	12.8128
										0.79722	9.1	0.04	4.569	6.40639	19.97	2.03	11	12.6855
										0.8	9.25	0.04	4.644	6.51245	20.94	1.85	11.395	13.4987
										0.80278	9.29	0.03	4.661	6.54781	21.81	1.97	11.89	14.029
										0.80556	9.31	0.04	4.674	6.55488	22.56	2.2	12.38	14.3967
										0.80833	9.43	0.04	4.734	6.63973	23.59	2.48	13.035	14.927
										0.81111	9.47	0.03	4.748	6.67509	24.53	2.94	13.735	15.2664
										0.81389	9.31	0.04	4.674	6.55488	25.51	3.37	14.44	15.6553
										0.81667	9.5	0.04	4.771	6.68923	26.21	3.86	15.035	15.8038
										0.81944	9.47	0.05	4.758	6.66095	26.21	4.4	15.305	15.422
										0.82222	9.59	0.05	4.821	6.7458	26.85	5.03	15.94	15.4291
										0.825	9.5	0.06	4.781	6.67509	28.07	5.6	16.835	15.8887
										0.82778	9.56	0.07	4.813	6.71044	27.88	6.1	16.99	15.4008
										0.83056	9.5	0.07	4.786	6.66802	28.13	6.54	17.335	15.2664
										0.83333	9.52	0.08	4.799	6.67509	27.95	7.2	17.575	14.6725
										0.83611	9.54	0.12	4.83	6.66095	28.31	7.56	17.935	14.6725
										0.83889	9.52	0.13	4.824	6.63973	28.55	8.05	18.3	14.4957
										0.84167	9.76	0.12	4.939	6.81651	28.92	8.62	18.77	14.3543
										0.84444	8.99	0.15	4.568	6.25082	28.8	9.11	18.955	13.9229
										0.84722	8.95	0.19	4.569	6.19426	29.07	9.83	19.45	13.6047
										0.85	8.99	0.24	4.613	6.18718	29.52	10.46	19.99	13.4775
										0.85278	8.92	0.31	4.614	6.08819	29.44	10.93	20.185	13.0885
										0.85556	8.93	0.39	4.661	6.03869	29.29	11.77	20.53	12.3885
										0.85833	9.05	0.47	4.758	6.06698	29.44	12.21	20.825	12.1834
										0.86111	9.24	0.54	4.89	6.15183	29.29	12.8	21.045	11.6602
										0.86389	9.14	0.61	4.876	6.03162	29.37	13.45	21.41	11.2571
										0.86667	9.02	0.69	4.853	5.8902	28.99	14.13	21.56	10.5076
										0.86944	9.33	0.74	5.035	6.07405	28.31	13.51	20.91	10.4652
										0.87222	9.35	0.8	5.076	6.04576	28.92	13.75	21.335	10.7268
										0.875	9.26	0.86	5.058	5.9397	28.55	14.1	21.325	10.2177
										0.87778	9.28	0.92	5.099	5.91141	28.01	14.83	21.42	9.31967
										0.88056	9.22	0.97	5.094	5.83363	28.49	15.64	22.065	9.08632
										0.88333	9.22	1.03	5.124	5.7912	28.8	16.46	22.63	8.7257
										0.88611	9.2	1.1	5.151	5.72756	28.86	17.36	23.11	8.13173
										0.88889	9.18	1.16	5.17	5.671	29.14	18.38	23.76	7.60847
										0.89167	9.18	1.2	5.19	5.64271	28.19	19.46	23.825	6.17304
										0.89444	9.32	1.27	5.293	5.69221	28.37	19.88	24.125	6.00334
										0.89722	9.17	1.33	5.248	5.54372	28.37	20.52	24.445	5.55079
										0.9	9.17	1.36	5.263	5.5225	28.62	21.43	25.025	5.0841
										0.90278	9.14	1.44	5.291	5.44472	28.55	22.06	25.305	4.58912
										0.90556	9.24	1.49	5.365	5.48008	28.08	22.41	25.245	4.0093
										0.90833	8.99	1.55	5.271	5.26087	27.77	22.65	25.21	3.62039
										0.91111	9.14	1.45	5.296	5.43765	27.77	23.83	25.8	2.786
										0.91389	8.84	1.48	5.158	5.20431	27.59	23.88	25.735	2.62337
										0.91667	8.7	1.55	5.125	5.05581	27.71	24.14	25.925	2.52437
										0.91944	8.75	1.59	5.171	5.06288	27.22	24.43	25.825	1.97283
										0.92222	8.57	1.69	5.131	4.86489	27.59	24.89	26.24	1.90919
										0.925	8.54	1.77	5.153	4.78711	27.35	25.66	26.505	1.19501
										0.92778	8.63	1.82	5.223	4.8154	27.04	26.14	26.59	0.636396
										0.93056	8.61	1.91	5.26	4.73762	26.8	26.29	26.545	0.360624
										0.93333	8.72	1.96	5.338	4.78004	26.63	26.92	26.775	0.205061
										0.93611	8.77	1.98	5.374	4.80126	26.05	26.71	26.38	0.46669
										0.93889	8.66	2.05	5.356	4.67398	26.22	27.24	26.73	0.721249
										0.94167	8.77	2.1	5.434	4.7164	26.16	25.96	26.06	0.141421
										0.94444	8.61	2.16	5.385	4.56084	25.34	26.03	25.685	0.487904
										0.94722	8.72	2.23	5.473	4.58912	25.23	26.61	25.92	0.975807
										0.95	8.79	2.23	5.51	4.63862	25.11	26.73	25.92	1.14551
										0.95278	8.6	2.25	5.423	4.49013	24.95	27.3	26.125	1.6617
										0.95556	8.65	2.32	5.484	4.47599	25.4	27.83	26.615	1.71827
										0.95833	8.63	2.34	5.483	4.4477	25.11	28.15	26.63	2.1496
										0.96111	8.58	2.4	5.49	4.36992	24.8	28.34	26.57	2.50316
										0.96389	8.65	2.43	5.539	4.3982	24.22	28.46	26.34	2.99813
										0.96667	8.58	2.43	5.505	4.34871	24.44	29.53	26.985	3.59917
										0.96944	8.51	2.49	5.501	4.25678	24.43	29.65	27.04	3.6911
										0.97222	8.58	2.5	5.54	4.29921	24.39	29.58	26.985	3.66988
										0.975	8.51	2.54	5.526	4.22143	24.08	30.28	27.18	4.38406
										0.97778	8.44	2.53	5.484	4.179	23.5	30.37	26.935	4.85782
										0.98056	8.48	2.57	5.523	4.179	23.41	30.02	26.715	4.67398
										0.98333	8.16	2.43	5.295	4.05172	23.61	30.42	27.015	4.8154
										0.98611	7.94	2.44	5.188	3.88909	23.01	30.56	26.785	5.33866
										0.98889	7.92	2.49	5.205	3.83959	23.36	30.38	26.87	4.96389
										0.99167	7.88	2.52	5.198	3.79009	22.97	30.48	26.725	5.31037
										0.99444	7.85	2.56	5.203	3.74059	22.62	30.7	26.66	5.71342
										0.99722	7.82	2.57	5.193	3.71231	22.66	30.48	26.57	5.52958
										1	7.77	2.62	5.195	3.6416	22.62	30.42	26.52	5.51543
										1.00278	7.82	2.65	5.233	3.65574	22.66	31.14	26.9	5.99627
										1.00556	7.88	2.72	5.298	3.64867	22.4	30.74	26.57	5.89727
										1.00833	7.86	2.73	5.295	3.62746	21.8	30.58	26.19	6.2084
										1.01111	7.82	2.77	5.293	3.57089	21.92	30.09	26.005	5.77706
										1.01389	7.83	2.82	5.325	3.5426	21.83	29.81	25.82	5.64271
										1.01667	7.94	2.8	5.368	3.63453	21.35	29.95	25.65	6.08112
										1.01944	7.8	2.8	5.3	3.53553	21.5	30	25.75	6.01041
										1.02222	7.74	2.85	5.295	3.45775	21.16	29.86	25.51	6.15183
										1.025	7.74	2.82	5.28	3.47897	21.28	30.09	25.685	6.22961
										1.02778	7.74	2.88	5.31	3.43654	21.19	30.27	25.73	6.42053
										1.03056	7.82	2.89	5.353	3.48604	21.28	30.72	26	6.67509
										1.03333	7.76	2.89	5.323	3.44361	21.5	30.45	25.975	6.32861
										1.03611	7.79	2.93	5.358	3.43654	21.09	30.51	25.8	6.66095
										1.03889	7.67	2.92	5.293	3.35876	21.31	30.37	25.84	6.40639
										1.04167	7.59	2.92	5.255	3.30219	21.03	30.45	25.74	6.66095
										1.04444	7.55	2.89	5.218	3.29512	20.63	30.67	25.65	7.09935
										1.04722	7.58	2.89	5.233	3.31633	20.85	30.18	25.515	6.59731
										1.05	7.56	2.91	5.235	3.28805	20.33	30.37	25.35	7.09935
										1.05278	7.53	2.78	5.155	3.35876	20.41	30.51	25.46	7.14178
										1.05556	7.1	2.82	4.958	3.02642	20.41	30.14	25.275	6.88015
										1.05833	7.13	2.83	4.978	3.04056	19.8	30.24	25.02	7.38219
										1.06111	7.04	2.8	4.921	2.99813	19.93	30.24	25.085	7.29027
										1.06389	7.07	2.86	4.963	2.97692	19.93	30.11	25.02	7.19835
										1.06667	7.13	2.86	4.993	3.01935	19.66	30.2	24.93	7.45291
										1.06944	7.08	2.89	4.985	2.96278	19.75	30.07	24.91	7.29734
										1.07222	6.98	2.87	4.926	2.90621	19.58	29.97	24.775	7.34684
										1.075	7.08	2.92	5	2.94156	19.44	29.46	24.45	7.08521
										1.07778	7.16	2.92	5.038	2.99813	19.29	29.58	24.435	7.27613
										1.08056	7.13	2.93	5.028	2.96985	18.99	29.76	24.375	7.61554
										1.08333	7.14	2.97	5.055	2.94864	18.73	29.22	23.975	7.41755
										1.08611	7.07	2.97	5.018	2.89914	18.47	28.84	23.655	7.3327
										1.08889	6.97	3	4.984	2.80721	18.27	28.46	23.365	7.20542
										1.09167	7.06	2.97	5.014	2.89207	18.31	28.52	23.415	7.21956
										1.09444	7.03	3	5.014	2.84964	18.1	28.64	23.37	7.45291
										1.09722	6.98	2.98	4.981	2.82843	18.47	28.27	23.37	6.92965
										1.1	6.85	3.01	4.929	2.71529	18.06	29.02	23.54	7.74989
										1.10278	6.97	2.98	4.974	2.82136	18.39	28.53	23.46	7.17006
										1.10556	7.01	2.96	4.986	2.86378	18.27	28.35	23.31	7.12764
										1.10833	6.9	2.99	4.945	2.76479	17.98	28.35	23.165	7.3327
										1.11111	6.9	2.97	4.935	2.77893	18.02	28.41	23.215	7.34684
										1.11389	6.85	2.97	4.909	2.74357	17.98	28.35	23.165	7.3327
										1.11667	6.92	2.97	4.943	2.79307	17.73	28.1	22.915	7.3327
										1.11944	6.72	2.95	4.835	2.66579	17.52	27.97	22.745	7.38927
										1.12222	6.89	2.93	4.911	2.80014	17.36	28.03	22.695	7.54483
										1.125	6.48	2.87	4.675	2.55266	17.36	28.1	22.73	7.59433
										1.12778	6.5	2.84	4.668	2.58801	17.28	27.38	22.33	7.14178
										1.13056	6.44	2.83	4.636	2.55266	16.81	27.8	22.305	7.7711
										1.13333	6.39	2.88	4.635	2.48194	16.85	27.85	22.35	7.77817
										1.13611	6.42	2.9	4.66	2.48902	16.96	27.64	22.3	7.5519
										1.13889	6.28	2.86	4.569	2.41831	16.51	27.38	21.945	7.68625
										1.14167	6.37	2.85	4.609	2.48902	16.39	26.95	21.67	7.46705
										1.14444	6.35	2.87	4.611	2.46073	16.92	26.68	21.8	6.90136
										1.14722	6.41	2.91	4.658	2.47487	16.2	26.74	21.47	7.45291
										1.15	6.35	2.91	4.631	2.43245	15.94	26.8	21.37	7.67918
										1.15278	6.35	2.93	4.641	2.41831	16.01	26.68	21.345	7.54483
										1.15556	6.38	2.89	4.636	2.4678	15.94	26.49	21.215	7.45998
										1.15833	6.29	2.93	4.611	2.37588	15.46	26.17	20.815	7.57311
										1.16111	6.37	2.93	4.649	2.43245	15.6	25.8	20.7	7.21249
										1.16389	6.26	2.92	4.591	2.36174	15.33	25.75	20.54	7.36805
										1.16667	6.35	2.9	4.626	2.43952	15.56	25.87	20.715	7.29027
										1.16944	6.28	2.92	4.599	2.37588	15.7	26.04	20.87	7.31148
										1.17222	6.23	2.89	4.558	2.36174	15.33	26.17	20.75	7.66504
										1.175	6.26	2.91	4.586	2.36881	15.46	25.75	20.605	7.27613
										1.17778	6.21	2.87	4.54	2.36174	15.06	25.63	20.345	7.47412
										1.18056	6.21	2.88	4.545	2.35467	15.23	25.51	20.37	7.26906
										1.18333	6.17	2.87	4.521	2.33345	15.16	25.33	20.245	7.19128
										1.18611	6.11	2.86	4.486	2.2981	15.06	25.56	20.31	7.42462
										1.18889	6.1	2.85	4.474	2.2981	14.89	24.92	19.905	7.09228
										1.19167	6.16	2.85	4.504	2.34052	14.67	25.69	20.18	7.79232
										1.19444	5.92	2.76	4.339	2.23446	15.06	25.05	20.055	7.064
										1.19722	5.78	2.75	4.266	2.14253	14.51	25.1	19.805	7.48826
										1.2	5.73	2.74	4.235	2.11425	14.57	25.28	19.925	7.57311
										1.20278	5.73	2.72	4.225	2.12839	14.57	25.23	19.9	7.53776
										1.20556	5.69	2.75	4.221	2.07889	14.29	24.7	19.495	7.36098
										1.20833	5.66	2.72	4.191	2.07889	14.45	25.05	19.75	7.49533
										1.21111	5.64	2.71	4.175	2.07182	14.23	24.46	19.345	7.2337
										1.21389	5.69	2.69	4.191	2.12132	14.17	24.46	19.315	7.27613
										1.21667	5.71	2.74	4.224	2.10011	14.33	23.97	19.15	6.81651
										1.21944	5.61	2.74	4.175	2.0294	14.08	24.28	19.18	7.21249
										1.22222	5.73	2.74	4.235	2.11425	13.78	24.51	19.145	7.58726
										1.225	5.66	2.76	4.208	2.05061	13.7	23.27	18.485	6.76701
										1.22778	5.64	2.74	4.19	2.05061	13.4	23.11	18.255	6.86601
										1.23056	5.63	2.7	4.163	2.07182	13.45	23.11	18.28	6.83065
										1.23333	5.66	2.71	4.183	2.08597	13.37	22.64	18.005	6.55488
										1.23611	5.66	2.74	4.198	2.06475	13.56	22.64	18.1	6.42053
										1.23889	5.61	2.71	4.16	2.05061	13.28	23.02	18.15	6.88722
										1.24167	5.6	2.73	4.163	2.0294	13.42	22.85	18.135	6.66802
										1.24444	5.57	2.69	4.131	2.03647	13.47	22.75	18.11	6.56195
										1.24722	5.59	2.7	4.144	2.04354	13.4	23.17	18.285	6.90843
										1.25	5.54	2.7	4.118	2.00818	13.13	22.64	17.885	6.72459
										1.25278	5.45	2.73	4.091	1.92333	13.19	22.79	17.99	6.78823
										1.25556	5.47	2.68	4.074	1.97283	13.3	22.79	18.045	6.71044
										1.25833	5.41	2.67	4.039	1.93747	13.25	22.41	17.83	6.4771
										1.26111	5.52	2.65	4.085	2.0294	13.13	22.26	17.695	6.45588
										1.26389	5.39	2.65	4.018	1.93747	13	22.32	17.66	6.59024
										1.26667	4.97	2.57	3.771	1.69706	12.86	21.73	17.295	6.27204
										1.26944	5.03	2.59	3.811	1.72534	12.89	21.69	17.29	6.22254
										1.27222	4.96	2.56	3.759	1.69706	12.78	22.12	17.45	6.60438
										1.275	4.84	2.55	3.694	1.61927	12.59	21.97	17.28	6.63266
										1.27778	5	2.54	3.768	1.73948	12.61	21.83	17.22	6.51952
										1.28056	4.88	2.54	3.711	1.65463	12.63	21.39	17.01	6.19426
										1.28333	4.94	2.56	3.751	1.68291	12.71	21.53	17.12	6.23668
										1.28611	4.92	2.53	3.725	1.68999	12.51	21.53	17.02	6.3781
										1.28889	4.88	2.53	3.706	1.6617	12.35	21.69	17.02	6.60438
										1.29167	4.9	2.55	3.724	1.6617	12.17	21.53	16.85	6.61852
										1.29444	4.91	2.54	3.726	1.67584	12.03	20.62	16.325	6.07405
										1.29722	4.94	2.57	3.753	1.67584	11.86	20.62	16.24	6.19426
										1.3	4.96	2.56	3.759	1.69706	11.91	20.58	16.245	6.13062
										1.30278	4.97	2.56	3.766	1.70413	11.74	20.15	15.945	5.94677
										1.30556	4.89	2.57	3.73	1.64049	11.76	20.27	16.015	6.01748
										1.30833	4.94	2.55	3.746	1.68999	11.72	20.58	16.15	6.26497
										1.31111	4.9	2.54	3.719	1.66877	11.76	20.5	16.13	6.18011
										1.31389	4.83	2.56	3.695	1.60513	11.93	20.58	16.255	6.11647
										1.31667	4.89	2.54	3.715	1.6617	11.62	20.15	15.885	6.03162
										1.31944	4.87	2.5	3.684	1.67584	11.86	20.31	16.085	5.97505
										1.32222	4.78	2.53	3.654	1.59099	11.57	20.31	15.94	6.18011
										1.325	4.82	2.5	3.661	1.64049	11.55	20.24	15.895	6.14476
										1.32778	4.77	2.51	3.64	1.59806	11.62	19.94	15.78	5.88313
										1.33056	4.78	2.49	3.634	1.61927	11.48	20.2	15.84	6.16597
										1.33333	4.75	2.48	3.614	1.60513	11.25	20.59	15.92	6.60438
										1.33611	4.47	2.44	3.455	1.43543	11.43	20.1	15.765	6.13062
										1.33889	4.43	2.42	3.426	1.42128	11.5	19.47	15.485	5.63564
										1.34167	4.45	2.38	3.414	1.46371	11.27	19.98	15.625	6.1589
										1.34444	4.39	2.39	3.389	1.41421	11.34	19.67	15.505	5.8902
										1.34722	4.39	2.36	3.374	1.43543	11.19	19.43	15.31	5.82656
										1.35	4.38	2.39	3.385	1.40714	11.05	19.56	15.305	6.01748
										1.35278	4.43	2.38	3.403	1.44957	11.12	19.24	15.18	5.74171
										1.35556	4.37	2.37	3.371	1.41421	11.03	19.75	15.39	6.16597
										1.35833	4.41	2.41	3.41	1.41421	11.01	19.47	15.24	5.98212
										1.36111	4.41	2.4	3.405	1.42128	10.62	19.45	15.035	6.24375
										1.36389	4.5	2.39	3.445	1.492	10.7	19.36	15.03	6.12354
										1.36667	4.43	2.42	3.426	1.42128	10.56	18.31	14.435	5.48008
										1.36944	4.44	2.39	3.415	1.44957	10.56	18.23	14.395	5.42351
										1.37222	4.47	2.39	3.43	1.47078	10.52	18.27	14.395	5.48008
										1.375	4.4	2.41	3.403	1.40714	10.62	18.23	14.425	5.38108
										1.37778	4.37	2.4	3.383	1.393	10.56	18.2	14.38	5.4023
										1.38056	4.4	2.36	3.378	1.4425	10.5	18.69	14.595	5.7912
										1.38333	4.4	2.34	3.368	1.45664	10.6	18.02	14.31	5.24673
										1.38611	4.38	2.34	3.36	1.4425	10.54	18.12	14.33	5.35987
										1.38889	4.34	2.35	3.343	1.40714	10.6	18.09	14.345	5.29623
										1.39167	4.3	2.33	3.314	1.393	10.52	18.12	14.32	5.37401
										1.39444	4.31	2.32	3.316	1.40714	10.4	17.91	14.155	5.31037
										1.39722	4.26	2.31	3.285	1.37886	10.54	17.93	14.235	5.22552
										1.4	4.27	2.28	3.274	1.40714	10.46	17.79	14.125	5.18309
										1.40278	4.26	2.29	3.275	1.393	10.38	18.27	14.325	5.57907
										1.40556	4.25	2.3	3.276	1.37886	10.38	17.98	14.18	5.37401
										1.40833	4.09	2.21	3.149	1.32936	10.36	17.86	14.11	5.3033
										1.41111	4.01	2.21	3.108	1.27279	10.29	17.82	14.055	5.32451
										1.41389	4	2.19	3.094	1.27986	10.38	17.5	13.94	5.0346
										1.41667	4.08	2.2	3.14	1.32936	10.21	17.57	13.89	5.20431
										1.41944	4.02	2.17	3.095	1.30815	10.19	17.28	13.735	5.01339
										1.42222	3.97	2.18	3.074	1.26572	10.17	17.57	13.87	5.23259
										1.425	4.05	2.19	3.12	1.31522	10.15	17.35	13.75	5.09117
										1.42778	4.01	2.16	3.086	1.30815	10.09	17.35	13.72	5.1336
										1.43056	4.06	2.19	3.124	1.32229	10.19	16.88	13.535	4.73054
										1.43333	4.07	2.2	3.136	1.32229	9.8	17.05	13.425	5.12652
										1.43611	4.1	2.17	3.133	1.36472	9.78	16.24	13.01	4.56791
										1.43889	4.08	2.19	3.135	1.33643	9.7	16.24	12.97	4.62448
										1.44167	4.08	2.21	3.145	1.32229	9.55	15.93	12.74	4.51134
										1.44444	4.08	2.19	3.135	1.33643	9.58	15.96	12.77	4.51134
										1.44722	4.1	2.15	3.123	1.37886	9.49	16.18	12.835	4.73054
										1.45	4.1	2.15	3.126	1.37886	9.56	15.9	12.73	4.48306
										1.45278	4.09	2.16	3.124	1.36472	9.58	16.18	12.88	4.6669
										1.45556	3.98	2.14	3.061	1.30108	9.55	16.09	12.82	4.62448
										1.45833	4.03	2.13	3.079	1.3435	9.53	16.18	12.855	4.70226
										1.46111	4.08	2.11	3.095	1.393	9.58	16.11	12.845	4.61741
										1.46389	4.04	2.12	3.081	1.35765	9.49	16.06	12.775	4.64569
										1.46667	4.03	2.12	3.074	1.35057	9.61	16.09	12.85	4.58205
										1.46944	3.97	2.1	3.034	1.32229	9.55	16.06	12.805	4.60327
										1.47222	4.03	2.12	3.074	1.35057	9.35	16.18	12.765	4.82954
										1.475	4	2.09	3.044	1.35057	9.5	16.18	12.84	4.72347
										1.47778	3.8	2.03	2.913	1.25158	9.53	16.18	12.855	4.70226
										1.48056	3.79	2.02	2.904	1.25158	9.34	16.35	12.845	4.95682
										1.48333	3.78	2.03	2.905	1.23744	9.29	16.06	12.675	4.78711
										1.48611	3.8	2.02	2.908	1.25865	9.27	15.99	12.63	4.75176
										1.48889	3.79	2	2.894	1.26572	9.25	15.9	12.575	4.70226
										1.49167	3.77	2.01	2.891	1.24451	9.21	15.86	12.535	4.70226
										1.49444	3.8	2.01	2.903	1.26572	9.06	15.88	12.47	4.82247
										1.49722	3.8	2.02	2.911	1.25865	9.13	15.99	12.56	4.85075
										1.5	3.84	2.02	2.93	1.28693	9.04	15.62	12.33	4.65276
										1.50278	3.84	2.02	2.93	1.28693	8.72	15.93	12.325	5.09824
										1.50556	3.83	2.02	2.926	1.27986	8.72	15.44	12.08	4.75176
										1.50833	3.83	2.02	2.923	1.27986	8.64	15.04	11.84	4.52548
										1.51111	3.86	2.03	2.946	1.29401	8.58	15.19	11.885	4.67398
										1.51389	3.86	2.01	2.936	1.30815	8.69	15.04	11.865	4.49013
										1.51667	3.81	2	2.905	1.27986	8.58	15.11	11.845	4.61741
										1.51944	3.84	2.02	2.93	1.28693	8.71	14.81	11.76	4.31335
										1.52222	3.83	2.01	2.918	1.28693	8.62	15.13	11.875	4.60327
										1.525	3.84	1.98	2.91	1.31522	8.6	15.11	11.855	4.60327
										1.52778	3.88	2	2.939	1.32936	8.57	15.13	11.85	4.63862
										1.53056	3.83	2	2.916	1.29401	8.65	15.01	11.83	4.4972
										1.53333	3.82	2.01	2.914	1.27986	8.58	15.08	11.83	4.59619
										1.53611	3.83	1.96	2.893	1.32229	8.43	15.04	11.735	4.67398
										1.53889	3.84	1.96	2.9	1.32936	8.55	15.13	11.84	4.65276
										1.54167	3.79	1.96	2.874	1.29401	8.51	14.66	11.585	4.34871
										1.54444	3.77	1.96	2.866	1.27986	8.46	14.92	11.69	4.56791
										1.54722	3.71	1.89	2.801	1.28693	8.5	14.98	11.74	4.58205
										1.55	3.56	1.88	2.718	1.18794	8.34	14.95	11.645	4.67398
										1.55278	3.6	1.89	2.745	1.20915	8.43	14.98	11.705	4.63155
										1.55556	3.59	1.91	2.751	1.18794	8.3	15.01	11.655	4.74469
										1.55833	3.57	1.9	2.735	1.18087	8.36	14.78	11.57	4.53963
										1.56111	3.56	1.89	2.723	1.18087	8.2	14.78	11.49	4.65276
										1.56389	3.59	1.86	2.726	1.22329	8.3	14.84	11.57	4.62448
										1.56667	3.59	1.89	2.738	1.20208	8.22	14.87	11.545	4.70226
										1.56944	3.59	1.88	2.736	1.20915	8.07	14.46	11.265	4.51841
										1.57222	3.61	1.88	2.744	1.22329	8.07	14.52	11.295	4.56084
										1.575	3.62	1.88	2.751	1.23037	7.69	14.84	11.265	5.05581
										1.57778	3.61	1.91	2.759	1.20208	7.76	14.06	10.91	4.45477
										1.58056	3.63	1.89	2.76	1.23037	7.76	14.08	10.92	4.46891
										1.58333	3.63	1.9	2.765	1.22329	7.68	13.86	10.77	4.36992
										1.58611	3.65	1.89	2.771	1.24451	7.69	13.71	10.7	4.25678
										1.58889	3.68	1.91	2.793	1.25158	7.6	13.82	10.71	4.3982
										1.59167	3.66	1.91	2.785	1.23744	7.8	13.87	10.835	4.29214
										1.59444	3.63	1.88	2.755	1.23744	7.68	14.07	10.875	4.51841
										1.59722	3.6	1.89	2.745	1.20915	7.73	14.17	10.95	4.55377
										1.6	3.64	1.86	2.749	1.25865	7.81	14.04	10.925	4.40528
										1.60278	3.63	1.86	2.745	1.25158	7.73	14.28	11.005	4.63155
										1.60556	3.58	1.87	2.724	1.20915	7.78	13.87	10.825	4.30628
										1.60833	3.57	1.85	2.71	1.21622	7.59	14.11	10.85	4.61034
										1.61111	3.59	1.86	2.723	1.22329	7.71	13.9	10.805	4.37699
										1.61389	3.61	1.88	2.744	1.22329	7.68	13.93	10.805	4.41942
										1.61667	3.67	1.86	2.764	1.27986	7.68	13.79	10.735	4.32042
										1.61944	3.36	1.8	2.58	1.10309	7.6	13.79	10.695	4.37699
										1.62222	3.38	1.8	2.588	1.11723	7.59	13.93	10.76	4.48306
										1.625	3.42	1.79	2.605	1.15258	7.35	13.86	10.605	4.60327
										1.62778	3.38	1.8	2.591	1.11723	7.49	13.55	10.52	4.28507
										1.63056	3.38	1.8	2.591	1.11723	7.44	13.44	10.44	4.24264
										1.63333	3.38	1.8	2.591	1.11723	7.33	13.52	10.425	4.37699
										1.63611	3.38	1.76	2.568	1.14551	7.35	13.52	10.435	4.36285
										1.63889	3.44	1.81	2.623	1.15258	7.35	13.31	10.33	4.21436
										1.64167	3.42	1.82	2.62	1.13137	7.35	13.38	10.365	4.26385
										1.64444	3.45	1.82	2.635	1.15258	7.13	13.61	10.37	4.58205
										1.64722	3.46	1.83	2.644	1.15258	7.03	12.99	10.01	4.21436
										1.65	3.44	1.82	2.631	1.14551	6.86	12.99	9.925	4.33456
										1.65278	3.44	1.8	2.621	1.15966	7.02	12.89	9.955	4.15072
										1.65556	3.55	1.82	2.684	1.22329	6.91	12.78	9.845	4.15072
										1.65833	3.49	1.8	2.644	1.19501	6.91	12.81	9.86	4.17193
										1.66111	3.48	1.8	2.64	1.18794	7.08	12.89	9.985	4.10829
										1.66389	3.5	1.79	2.646	1.20915	6.93	12.7	9.815	4.08001
										1.66667	3.44	1.79	2.616	1.16673	7.02	12.81	9.915	4.09415
										1.66944	3.46	1.8	2.629	1.1738	7.03	12.6	9.815	3.93858
										1.67222	3.46	1.81	2.634	1.16673	7	12.63	9.815	3.98101
										1.675	3.41	1.79	2.598	1.14551	6.95	12.75	9.85	4.10122
										1.67778	3.47	1.81	2.641	1.1738	6.93	12.84	9.885	4.179
										1.68056	3.41	1.78	2.596	1.15258	6.88	12.81	9.845	4.19314
										1.68333	3.44	1.78	2.611	1.1738	7.02	12.7	9.86	4.01637
										1.68611	3.38	1.78	2.581	1.13137	6.86	12.84	9.85	4.2285
										1.68889	3.27	1.71	2.49	1.10309	6.88	12.78	9.83	4.17193
										1.69167	3.23	1.73	2.481	1.06066	6.81	12.75	9.78	4.20021
										1.69444	3.23	1.71	2.471	1.0748	6.84	12.5	9.67	4.00222
										1.69722	3.26	1.7	2.478	1.10309	6.89	12.6	9.745	4.03758
										1.7	3.24	1.7	2.47	1.08894	6.82	12.39	9.605	3.93858
										1.70278	3.21	1.71	2.46	1.06066	6.7	12.5	9.6	4.10122
										1.70556	3.29	1.72	2.503	1.11016	6.77	12.29	9.53	3.90323
										1.70833	3.29	1.72	2.503	1.11016	6.79	12.32	9.555	3.9103
										1.71111	3.27	1.71	2.49	1.10309	6.57	12.24	9.405	4.0093
										1.71389	3.27	1.73	2.5	1.08894	6.6	12.26	9.43	4.00222
										1.71667	3.29	1.71	2.501	1.11723	6.44	12.35	9.395	4.179
										1.71944	3.3	1.74	2.52	1.10309	6.48	11.54	9.01	3.57796
										1.72222	3.35	1.72	2.536	1.15258	6.44	11.54	8.99	3.60624
										1.725	3.32	1.71	2.516	1.13844	6.32	11.77	9.045	3.85373
										1.72778	3.33	1.73	2.53	1.13137	6.37	11.38	8.875	3.5426
										1.73056	3.29	1.73	2.508	1.10309	6.26	11.41	8.835	3.6416
										1.73333	3.3	1.71	2.505	1.1243	6.41	11.56	8.985	3.6416
										1.73611	3.26	1.72	2.491	1.08894	6.32	11.61	8.965	3.74059
										1.73889	3.3	1.72	2.51	1.11723	6.52	11.7	9.11	3.66281
										1.74167	3.29	1.71	2.501	1.11723	6.56	11.77	9.165	3.68403
										1.74444	3.23	1.68	2.456	1.09602	6.47	11.61	9.04	3.63453
										1.74722	3.29	1.69	2.488	1.13137	6.51	11.59	9.05	3.5921
										1.75	3.32	1.71	2.513	1.13844	6.43	11.73	9.08	3.74767
										1.75278	3.31	1.68	2.494	1.15258	6.4	11.54	8.97	3.63453
										1.75556	3.23	1.69	2.461	1.08894	6.33	11.56	8.945	3.69817
										1.75833	3.15	1.67	2.41	1.04652	6.41	11.54	8.975	3.62746
										1.76111	3.11	1.63	2.368	1.04652	6.41	11.27	8.84	3.43654
										1.76389	3.07	1.64	2.354	1.01116	6.4	11.34	8.87	3.49311
										1.76667	3.07	1.62	2.344	1.0253	6.36	11.35	8.855	3.52846
										1.76944	3.1	1.63	2.364	1.03945	6.39	11.61	9	3.6911
										1.77222	3.07	1.61	2.339	1.03238	6.3	11.35	8.825	3.57089
										1.775	3.06	1.62	2.34	1.01823	6.32	11.42	8.87	3.60624
										1.77778	3.1	1.62	2.359	1.04652	6.36	11.35	8.855	3.52846
										1.78056	3.13	1.63	2.379	1.06066	6.34	11.17	8.755	3.41533
										1.78333	3.1	1.64	2.369	1.03238	6.32	11.28	8.8	3.50725
										1.78611	3.1	1.64	2.369	1.03238	6.04	11.2	8.62	3.64867
										1.78889	3.1	1.65	2.374	1.0253	6.09	11.03	8.56	3.49311
										1.79167	3.09	1.63	2.36	1.03238	6.04	10.51	8.275	3.16077
										1.79444	3.07	1.62	2.344	1.0253	6.08	10.82	8.45	3.35169
										1.79722	3.16	1.63	2.394	1.08187	6.04	10.7	8.37	3.29512
										1.8	3.14	1.62	2.381	1.0748	6.02	10.36	8.19	3.06884
										1.80278	3.15	1.64	2.395	1.06773	6.04	10.6	8.32	3.22441
										1.80556	3.08	1.64	2.361	1.01823	6.1	10.63	8.365	3.20319
										1.80833	3.11	1.62	2.366	1.05359	6.08	10.57	8.325	3.17491
										1.81111	3.11	1.6	2.356	1.06773	6.12	10.64	8.38	3.19612
										1.81389	3.11	1.62	2.363	1.05359	6.2	10.68	8.44	3.16784
										1.81667	3.08	1.61	2.343	1.03945	6.09	10.7	8.395	3.25976
										1.81944	3.12	1.6	2.36	1.0748	6.03	10.72	8.375	3.31633
										1.82222	3.1	1.61	2.354	1.05359	6.1	10.65	8.375	3.21734
										1.825	3.07	1.58	2.324	1.05359	6.11	10.63	8.37	3.19612
										1.82778	3.05	1.59	2.321	1.03238	6.02	10.57	8.295	3.21734
										1.83056	2.91	1.57	2.24	0.947523	6.09	10.47	8.28	3.09713
										1.83333	2.9	1.55	2.223	0.954594	5.99	10.5	8.245	3.18905
										1.83611	2.9	1.55	2.223	0.954594	6.02	10.44	8.23	3.12541
										1.83889	2.92	1.55	2.234	0.968736	6.05	10.4	8.225	3.07591
										1.84167	2.9	1.54	2.221	0.961665	5.94	10.4	8.17	3.1537
										1.84444	2.9	1.55	2.223	0.954594	5.97	10.28	8.125	3.04763
										1.84722	2.9	1.55	2.223	0.954594	6.03	10.47	8.25	3.13955
										1.85	2.97	1.55	2.26	1.00409	5.92	10.12	8.02	2.96985
										1.85278	2.9	1.57	2.236	0.940452	5.93	10.15	8.04	2.98399
										1.85556	2.99	1.58	2.283	0.997021	5.81	10.22	8.015	3.11834
										1.85833	2.96	1.58	2.268	0.975807	5.78	10.12	7.95	3.06884
										1.86111	2.98	1.56	2.269	1.00409	5.74	9.74	7.74	2.82843
										1.86389	2.93	1.57	2.251	0.961665	5.7	9.76	7.73	2.87085
										1.86667	2.97	1.58	2.275	0.982878	5.67	9.55	7.61	2.74357
										1.86944	2.95	1.56	2.254	0.982878	5.68	9.45	7.565	2.66579
										1.87222	2.95	1.55	2.249	0.989949	5.73	9.66	7.695	2.77893
										1.875	2.96	1.58	2.268	0.975807	5.61	9.48	7.545	2.7365
										1.87778	2.95	1.55	2.249	0.989949	5.71	9.59	7.65	2.74357
										1.88056	2.96	1.56	2.258	0.989949	5.71	9.72	7.715	2.8355
										1.88333	2.99	1.54	2.263	1.0253	5.74	9.81	7.775	2.87792
										1.88611	2.96	1.55	2.253	0.997021	5.72	9.59	7.655	2.7365
										1.88889	2.95	1.56	2.254	0.982878	5.73	9.58	7.655	2.72236
										1.89167	2.93	1.53	2.231	0.989949	5.71	9.58	7.645	2.7365
										1.89444	2.96	1.55	2.253	0.997021	5.67	9.55	7.61	2.74357
										1.89722	2.94	1.54	2.24	0.989949	5.69	9.62	7.655	2.77893
										1.9	2.81	1.53	2.168	0.905097	5.63	9.66	7.645	2.84964
										1.90278	2.78	1.49	2.136	0.912168	5.65	9.55	7.6	2.75772
										1.90556	2.77	1.49	2.129	0.905097	5.6	9.62	7.61	2.84257
										1.90833	2.77	1.47	2.119	0.919239	5.6	9.38	7.49	2.67286
										1.91111	2.81	1.49	2.151	0.933381	5.58	9.52	7.55	2.786
										1.91389	2.81	1.45	2.128	0.961665	5.61	9.35	7.48	2.64458
										1.91667	2.78	1.48	2.128	0.919239	5.53	9.25	7.39	2.63044
										1.91944	2.76	1.49	2.125	0.898026	5.53	9.35	7.44	2.70115
										1.92222	2.79	1.5	2.145	0.912168	5.5	9.38	7.44	2.74357
										1.925	2.79	1.5	2.145	0.912168	5.5	9.38	7.44	2.74357
										1.92778	2.83	1.51	2.169	0.933381	5.41	9.39	7.4	2.81428
										1.93056	2.85	1.53	2.19	0.933381	5.32	8.88	7.1	2.5173
										1.93333	2.84	1.5	2.168	0.947523	5.27	8.69	6.98	2.41831
										1.93611	2.84	1.52	2.178	0.933381	5.26	8.85	7.055	2.53851
										1.93889	2.82	1.5	2.16	0.933381	5.27	8.65	6.96	2.39002
										1.94167	2.86	1.49	2.174	0.968736	5.33	8.76	7.045	2.42538
										1.94444	2.84	1.51	2.176	0.940452	5.31	8.78	7.045	2.45366
										1.94722	2.87	1.49	2.181	0.975807	5.3	8.89	7.095	2.53851
										1.95	2.81	1.51	2.161	0.919239	5.29	8.93	7.11	2.57387
										1.95278	2.84	1.47	2.156	0.968736	5.33	8.92	7.125	2.53851
										1.95556	2.81	1.48	2.146	0.940452	5.34	8.89	7.115	2.51023
										1.95833	2.82	1.48	2.15	0.947523	5.32	8.78	7.05	2.44659
										1.96111	2.84	1.47	2.156	0.968736	5.32	8.69	7.005	2.38295
										1.96389	2.82	1.46	2.14	0.961665	5.26	8.92	7.09	2.58801
										1.96667	2.81	1.46	2.133	0.954594	5.3	8.82	7.06	2.48902
										1.96944	2.78	1.46	2.121	0.933381	5.22	8.92	7.07	2.6163
										1.97222	2.66	1.44	2.051	0.86267	5.35	8.78	7.065	2.42538
										1.975	2.69	1.41	2.048	0.905097	5.17	8.69	6.93	2.48902
										1.97778	2.69	1.41	2.048	0.905097	5.21	8.82	7.015	2.55266
										1.98056	2.63	1.39	2.008	0.876812	5.21	8.78	6.995	2.52437
										1.98333	2.63	1.4	2.016	0.869741	5.22	8.65	6.935	2.42538
										1.98611	2.66	1.41	2.036	0.883883	5.25	8.74	6.995	2.4678
										1.98889	2.68	1.41	2.044	0.898026	5.18	8.62	6.9	2.43245
										1.99167	2.68	1.4	2.039	0.905097	5.18	8.62	6.9	2.43245
										1.99444	2.69	1.41	2.048	0.905097	5.13	8.65	6.89	2.48902
										1.99722	2.71	1.4	2.054	0.92631	5.24	8.53	6.885	2.32638
										2	2.69	1.42	2.056	0.898026	4.98	8.47	6.725	2.4678
										2.00278	2.68	1.42	2.049	0.890955	4.96	8.26	6.61	2.33345
										2.00556	2.72	1.42	2.071	0.919239	4.95	8.37	6.66	2.41831
										2.00833	2.71	1.4	2.054	0.92631	4.95	8.11	6.53	2.23446
										2.01111	2.69	1.41	2.048	0.905097	4.97	8.29	6.63	2.34759
										2.01389	2.7	1.39	2.045	0.92631	4.93	8.23	6.58	2.33345
										2.01667	2.72	1.41	2.066	0.92631	4.91	8.13	6.52	2.27688
										2.01944	2.75	1.41	2.078	0.947523	4.95	8.23	6.59	2.31931
										2.02222	2.7	1.39	2.045	0.92631	5.03	8.25	6.64	2.27688
										2.025	2.65	1.42	2.034	0.869741	4.99	8.18	6.585	2.25567
										2.02778	2.69	1.38	2.033	0.92631	5.01	8.3	6.655	2.32638
										2.03056	2.7	1.38	2.04	0.933381	4.99	8.34	6.665	2.36881
										2.03333	2.68	1.39	2.034	0.912168	5.01	8.19	6.6	2.2486
										2.03611	2.67	1.37	2.02	0.919239	5.01	8.13	6.57	2.20617
										2.03889	2.65	1.37	2.009	0.905097	5	8.3	6.65	2.33345
										2.04167	2.56	1.4	1.979	0.820244	4.99	8.3	6.645	2.34052
										2.04444	2.5	1.35	1.924	0.813173	4.99	8.18	6.585	2.25567
										2.04722	2.53	1.34	1.934	0.841457	4.88	8.22	6.55	2.36174
										2.05	2.54	1.32	1.928	0.86267	4.93	8.22	6.575	2.32638
										2.05278	2.56	1.33	1.944	0.869741	4.89	7.98	6.435	2.18496
										2.05556	2.54	1.33	1.936	0.855599	4.88	8.12	6.5	2.29103
										2.05833	2.52	1.34	1.93	0.834386	4.85	8.15	6.5	2.33345
										2.06111	2.51	1.33	1.921	0.834386	4.91	8.19	6.55	2.31931
										2.06389	2.56	1.36	1.959	0.848528	4.84	8.12	6.48	2.31931
										2.06667	2.57	1.34	1.953	0.869741	4.91	8.16	6.535	2.2981
										2.06944	2.59	1.35	1.969	0.876812	4.71	8.23	6.47	2.48902
										2.07222	2.61	1.35	1.98	0.890955	4.68	7.8	6.24	2.20617
										2.075	2.56	1.32	1.939	0.876812	4.68	7.73	6.205	2.15668
										2.07778	2.6	1.33	1.966	0.898026	4.69	7.76	6.225	2.17082
										2.08056	2.59	1.35	1.969	0.876812	4.68	7.77	6.225	2.18496
										2.08333	2.59	1.35	1.969	0.876812	4.7	7.8	6.25	2.19203
										2.08611	2.6	1.32	1.958	0.905097	4.69	7.64	6.165	2.08597
										2.08889	2.63	1.33	1.978	0.919239	4.75	7.77	6.26	2.13546
										2.09167	2.59	1.32	1.954	0.898026	4.76	7.77	6.265	2.12839
										2.09444	2.61	1.33	1.97	0.905097	4.77	7.71	6.24	2.07889
										2.09722	2.57	1.32	1.946	0.883883	4.77	7.81	6.29	2.1496
										2.1	2.57	1.31	1.938	0.890955	4.8	7.94	6.37	2.22032
										2.10278	2.54	1.33	1.936	0.855599	4.73	7.88	6.305	2.22739
										2.10556	2.58	1.32	1.95	0.890955	4.77	7.87	6.32	2.19203
										2.10833	2.59	1.32	1.954	0.898026	4.77	7.84	6.305	2.17082
										2.11111	2.58	1.31	1.945	0.898026	4.74	7.88	6.31	2.22032
										2.11389	2.46	1.3	1.88	0.820244	4.75	7.92	6.335	2.24153
										2.11667	2.41	1.27	1.839	0.806102	4.74	7.76	6.25	2.13546
										2.11944	2.42	1.28	1.848	0.806102	4.75	7.76	6.255	2.12839
										2.12222	2.41	1.28	1.844	0.799031	4.74	7.76	6.25	2.13546
										2.125	2.43	1.25	1.84	0.834386	4.75	7.8	6.275	2.15668
										2.12778	2.41	1.27	1.839	0.806102	4.68	7.78	6.23	2.19203
										2.13056	2.45	1.28	1.863	0.827315	4.67	7.57	6.12	2.05061
										2.13333	2.39	1.29	1.838	0.777817	4.72	7.74	6.23	2.13546
										2.13611	2.42	1.29	1.856	0.799031	4.69	7.66	6.175	2.10011
										2.13889	2.42	1.3	1.861	0.79196	4.64	7.71	6.175	2.17082
										2.14167	2.48	1.29	1.886	0.841457	4.55	7.39	5.97	2.00818
										2.14444	2.46	1.3	1.88	0.820244	4.55	7.29	5.92	1.93747
										2.14722	2.43	1.3	1.865	0.799031	4.55	7.2	5.875	1.87383
										2.15	2.47	1.27	1.869	0.848528	4.51	7.31	5.91	1.9799
										2.15278	2.46	1.29	1.875	0.827315	4.51	7.22	5.865	1.91626
										2.15556	2.48	1.3	1.891	0.834386	4.51	7.35	5.93	2.00818
										2.15833	2.45	1.3	1.873	0.813173	4.49	7.36	5.925	2.0294
										2.16111	2.46	1.3	1.88	0.820244	4.52	7.46	5.99	2.07889
										2.16389	2.47	1.29	1.879	0.834386	4.6	7.38	5.99	1.96576
										2.16667	2.45	1.28	1.863	0.827315	4.56	7.42	5.99	2.02233
										2.16944	2.45	1.28	1.863	0.827315	4.56	7.49	6.025	2.07182
										2.17222	2.42	1.29	1.856	0.799031	4.67	7.45	6.06	1.96576
										2.175	2.44	1.29	1.864	0.813173	4.64	7.42	6.03	1.96576
										2.17778	2.45	1.27	1.861	0.834386	4.62	7.48	6.05	2.02233
										2.18056	2.39	1.26	1.826	0.799031	4.57	7.39	5.98	1.99404
										2.18333	2.34	1.25	1.795	0.770746	4.55	7.48	6.015	2.07182
										2.18611	2.27	1.23	1.751	0.735391	4.52	7.41	5.965	2.04354
										2.18889	2.31	1.24	1.775	0.756604	4.52	7.49	6.005	2.10011
										2.19167	2.27	1.24	1.756	0.72832	4.52	7.42	5.97	2.05061
										2.19444	2.27	1.21	1.741	0.749533	4.51	7.28	5.895	1.95869
										2.19722	2.31	1.23	1.77	0.763675	4.55	7.25	5.9	1.90919
										2.2	2.28	1.25	1.765	0.72832	4.49	7.32	5.905	2.00111
										2.20278	2.32	1.23	1.774	0.770746	4.53	7.36	5.945	2.00111
										2.20556	2.34	1.24	1.79	0.777817	4.49	7.22	5.855	1.9304
										2.20833	2.3	1.23	1.763	0.756604	4.51	7.2	5.855	1.90212
										2.21111	2.3	1.24	1.768	0.749533	4.33	7.28	5.805	2.08597
										2.21389	2.31	1.25	1.78	0.749533	4.35	7	5.675	1.87383
										2.21667	2.33	1.27	1.798	0.749533	4.33	7.04	5.685	1.91626
										2.21944	2.32	1.25	1.784	0.756604	4.27	7.01	5.64	1.93747
										2.22222	2.33	1.25	1.788	0.763675	4.31	6.93	5.62	1.85262
										2.225	2.34	1.25	1.795	0.770746	4.39	7.1	5.745	1.91626
										2.22778	2.33	1.25	1.791	0.763675	4.31	7.01	5.66	1.90919
										2.23056	2.35	1.25	1.799	0.777817	4.38	7.03	5.705	1.87383
										2.23333	2.34	1.24	1.79	0.777817	4.43	7.13	5.78	1.90919
										2.23611	2.32	1.24	1.779	0.763675	4.44	7.13	5.785	1.90212
										2.23889	2.35	1.24	1.794	0.784889	4.42	7.11	5.765	1.90212
										2.24167	2.33	1.25	1.788	0.763675	4.43	7.1	5.765	1.88798
										2.24444	2.34	1.24	1.79	0.777817	4.42	7.07	5.745	1.87383
										2.24722	2.3	1.21	1.753	0.770746	4.43	7.1	5.765	1.88798
										2.25	2.31	1.23	1.77	0.763675	4.35	7.18	5.765	2.00111
										2.25278	2.33	1.21	1.771	0.79196	4.37	7.15	5.76	1.96576
										2.25556	2.14	1.19	1.664	0.671751	4.39	6.99	5.69	1.83848
										2.25833	2.17	1.17	1.669	0.707107	4.33	7.1	5.715	1.95869
										2.26111	2.17	1.18	1.674	0.700036	4.38	7.08	5.73	1.90919
										2.26389	2.18	1.17	1.673	0.714178	4.39	7.07	5.73	1.89505
										2.26667	2.18	1.19	1.686	0.700036	4.33	7.04	5.685	1.91626
										2.26944	2.16	1.19	1.675	0.685894	4.29	6.99	5.64	1.90919
										2.27222	2.18	1.18	1.681	0.707107	4.3	7.06	5.68	1.95161
										2.275	2.15	1.18	1.666	0.685894	4.34	7.04	5.69	1.90919
										2.27778	2.2	1.19	1.694	0.714178	4.36	7.04	5.7	1.89505
										2.28056	2.21	1.2	1.703	0.714178	4.29	7.06	5.675	1.95869
										2.28333	2.21	1.22	1.713	0.700036	4.18	6.71	5.445	1.78898
										2.28611	2.25	1.2	1.725	0.742462	4.17	6.69	5.43	1.78191
										2.28889	2.21	1.21	1.711	0.707107	4.11	6.78	5.445	1.88798
										2.29167	2.21	1.21	1.711	0.707107	4.1	6.75	5.425	1.87383
										2.29444	2.21	1.19	1.701	0.721249	4.18	6.68	5.43	1.76777
										2.29722	2.2	1.19	1.694	0.714178	4.14	6.86	5.5	1.92333
										2.3	2.23	1.19	1.709	0.735391	4.2	6.79	5.495	1.83141
										2.30278	2.23	1.21	1.719	0.721249	4.22	6.85	5.535	1.85969
										2.30556	2.21	1.18	1.696	0.72832	4.27	6.92	5.595	1.87383
										2.30833	2.17	1.18	1.674	0.700036	4.18	6.78	5.48	1.83848
										2.31111	2.2	1.18	1.689	0.721249	4.24	6.9	5.57	1.8809
										2.31389	2.21	1.19	1.701	0.721249	4.26	6.92	5.59	1.8809
										2.31667	2.18	1.17	1.676	0.714178	4.25	6.89	5.57	1.86676
										2.31944	2.18	1.17	1.673	0.714178	4.29	6.85	5.57	1.81019
										2.32222	2.19	1.18	1.685	0.714178	4.3	6.83	5.565	1.78898
										2.325	2.11	1.13	1.619	0.692965	4.24	6.86	5.55	1.85262
										2.32778	2.09	1.14	1.616	0.671751	4.29	6.9	5.595	1.84555
										2.33056	2.09	1.14	1.613	0.671751	4.17	6.89	5.53	1.92333
										2.33333	2.07	1.14	1.605	0.657609	4.21	6.85	5.53	1.86676
										2.33611	2.07	1.13	1.6	0.66468	4.2	6.85	5.525	1.87383
										2.33889	2.08	1.11	1.594	0.685894	4.19	6.76	5.475	1.81726
										2.34167	2.07	1.14	1.605	0.657609	4.25	6.92	5.585	1.88798
										2.34444	2.08	1.15	1.614	0.657609	4.19	6.73	5.46	1.79605
										2.34722	2.09	1.15	1.621	0.66468	4.15	6.86	5.505	1.91626
										2.35	2.09	1.15	1.621	0.66468	4.15	6.79	5.47	1.86676
										2.35278	2.08	1.17	1.624	0.643467	4.06	6.97	5.515	2.05768
										2.35556	2.09	1.16	1.626	0.657609	4	6.54	5.27	1.79605
										2.35833	2.12	1.17	1.643	0.671751	3.98	6.69	5.335	1.91626
										2.36111	2.12	1.15	1.636	0.685894	3.95	6.59	5.27	1.86676
										2.36389	2.11	1.17	1.639	0.66468	3.95	6.61	5.28	1.8809
										2.36667	2.09	1.15	1.618	0.66468	4.02	6.52	5.27	1.76777
										2.36944	2.09	1.15	1.621	0.66468	4.03	6.44	5.235	1.70413
										2.37222	2.09	1.17	1.631	0.650538	3.97	6.47	5.22	1.76777
										2.375	2.11	1.16	1.634	0.671751	4.04	6.44	5.24	1.69706
										2.37778	2.12	1.15	1.636	0.685894	4.12	6.43	5.275	1.63342
										2.38056	2.08	1.16	1.619	0.650538	4.1	6.59	5.345	1.7607
										2.38333	2.09	1.15	1.621	0.66468	4.08	6.44	5.26	1.66877
										2.38611	2.08	1.15	1.614	0.657609	4.04	6.58	5.31	1.79605
										2.38889	2.09	1.15	1.618	0.66468	4.08	6.48	5.28	1.69706
										2.39167	2.07	1.16	1.615	0.643467	4.05	6.48	5.265	1.71827
										2.39444	2.07	1.15	1.61	0.650538	4.03	6.52	5.275	1.7607
										2.39722	1.96	1.11	1.534	0.601041	4.04	6.59	5.315	1.80312
										2.4	2	1.12	1.558	0.622254	4.02	6.61	5.315	1.83141
										2.40278	1.96	1.12	1.539	0.59397	3.99	6.62	5.305	1.85969
										2.40556	1.96	1.12	1.539	0.59397	3.99	6.54	5.265	1.80312
										2.40833	1.99	1.12	1.554	0.615183	3.97	6.61	5.29	1.86676
										2.41111	1.94	1.1	1.521	0.59397	4	6.54	5.27	1.79605
										2.41389	1.96	1.12	1.539	0.59397	3.98	6.61	5.295	1.85969
										2.41667	1.97	1.13	1.548	0.59397	3.91	6.62	5.265	1.91626
										2.41944	1.97	1.12	1.546	0.601041	3.95	6.54	5.245	1.83141
										2.42222	1.97	1.13	1.548	0.59397	3.94	6.48	5.21	1.79605
										2.425	2.01	1.14	1.575	0.615183	3.86	6.29	5.075	1.71827
										2.42778	2.03	1.14	1.583	0.629325	3.79	6.24	5.015	1.73241
										2.43056	1.98	1.13	1.555	0.601041	3.8	6.24	5.02	1.72534
										2.43333	2.01	1.13	1.57	0.622254	3.82	6.33	5.075	1.77484
										2.43611	1.99	1.14	1.564	0.601041	3.74	6.3	5.02	1.81019
										2.43889	1.99	1.13	1.559	0.608112	3.82	6.31	5.065	1.7607
										2.44167	1.98	1.15	1.565	0.586899	3.81	6.4	5.105	1.83141
										2.44444	2.02	1.13	1.574	0.629325	3.82	6.47	5.145	1.87383
										2.44722	2	1.11	1.556	0.629325	3.82	6.45	5.135	1.85969
										2.45	2	1.14	1.568	0.608112	3.86	6.43	5.145	1.81726
										2.45278	1.97	1.13	1.551	0.59397	3.91	6.51	5.21	1.83848
										2.45556	1.99	1.13	1.559	0.608112	3.86	6.54	5.2	1.89505
										2.45833	1.97	1.14	1.556	0.586899	3.89	6.51	5.2	1.85262
										2.46111	1.97	1.13	1.551	0.59397	3.89	6.51	5.2	1.85262
										2.46389	1.97	1.13	1.548	0.59397	3.82	6.48	5.15	1.8809
										2.46667	1.87	1.09	1.479	0.551543	3.84	6.52	5.18	1.89505
										2.46944	1.88	1.07	1.476	0.572756	3.8	6.55	5.175	1.94454
										2.47222	1.9	1.08	1.489	0.579828	3.81	6.43	5.12	1.85262
										2.475	1.83	1.08	1.455	0.53033	3.81	6.45	5.13	1.86676
										2.47778	1.87	1.08	1.474	0.558614	3.81	6.43	5.12	1.85262
										2.48056	1.86	1.07	1.465	0.558614	3.81	6.4	5.105	1.83141
										2.48333	1.87	1.08	1.474	0.558614	3.78	6.38	5.08	1.83848
										2.48611	1.86	1.1	1.48	0.537401	3.73	6.33	5.03	1.83848
										2.48889	1.9	1.08	1.489	0.579828	3.79	6.43	5.11	1.86676
										2.49167	1.91	1.08	1.493	0.586899	3.77	6.38	5.075	1.84555
										2.49444	1.89	1.08	1.485	0.572756	3.67	6.38	5.025	1.91626
										2.49722	1.91	1.08	1.496	0.586899	3.63	6.05	4.84	1.7112
										2.5	1.91	1.11	1.511	0.565685	3.62	6.03	4.825	1.70413
										2.50278	1.93	1.09	1.509	0.59397	3.7	6.03	4.865	1.64756
										2.50556	1.91	1.11	1.508	0.565685	3.64	6.13	4.885	1.7607
										2.50833	1.91	1.1	1.506	0.572756	3.61	6.12	4.865	1.77484
										2.51111	1.91	1.08	1.493	0.586899	3.68	6.12	4.9	1.72534
										2.51389	1.91	1.08	1.496	0.586899	3.68	6.12	4.9	1.72534
										2.51667	1.91	1.09	1.498	0.579828	3.73	6.16	4.945	1.71827
										2.51944	1.9	1.09	1.494	0.572756	3.71	6.09	4.9	1.68291
										2.52222	1.9	1.09	1.494	0.572756	3.72	6.16	4.94	1.72534
										2.525	1.91	1.06	1.486	0.601041	3.73	6.17	4.95	1.72534
										2.52778	1.91	1.07	1.488	0.59397	3.73	6.2	4.965	1.74655
										2.53056	1.88	1.05	1.463	0.586899	3.66	6.1	4.88	1.72534
										2.53333	1.88	1.07	1.476	0.572756	3.68	6.19	4.935	1.77484
										2.53611	1.86	1.07	1.465	0.558614	3.7	6.1	4.9	1.69706
										2.53889	1.77	1.02	1.395	0.53033	3.76	6.1	4.93	1.65463
										2.54167	1.79	1.03	1.408	0.537401	3.68	6.19	4.935	1.77484
										2.54444	1.79	1.02	1.406	0.544472	3.68	6.13	4.905	1.73241
										2.54722	1.77	1.02	1.395	0.53033	3.67	6.2	4.935	1.78898
										2.55	1.76	1.02	1.391	0.523259	3.67	6.23	4.95	1.81019
										2.55278	1.79	1.02	1.406	0.544472	3.65	6.12	4.885	1.74655
										2.55556	1.79	1.02	1.403	0.544472	3.68	6.13	4.905	1.73241
										2.55833	1.8	1.02	1.41	0.551543	3.7	6.1	4.9	1.69706
										2.56111	1.81	1.02	1.414	0.558614	3.65	6.17	4.91	1.78191
										2.56389	1.83	1.01	1.42	0.579828	3.66	6.06	4.86	1.69706
										2.56667	1.84	1.03	1.434	0.572756	3.59	5.95	4.77	1.66877
										2.56944	1.77	1.02	1.395	0.53033	3.57	5.85	4.71	1.6122
										2.57222	1.82	1.01	1.413	0.572756	3.54	5.88	4.71	1.65463
										2.575	1.82	1.03	1.426	0.558614	3.52	5.81	4.665	1.61927
										2.57778	1.83	1.02	1.425	0.572756	3.54	5.81	4.675	1.60513
										2.58056	1.82	1.02	1.418	0.565685	3.52	5.84	4.68	1.64049
										2.58333	1.81	1.02	1.414	0.558614	3.57	5.82	4.695	1.59099
										2.58611	1.82	1.01	1.416	0.572756	3.56	5.94	4.75	1.68291
										2.58889	1.79	1.02	1.403	0.544472	3.57	5.94	4.755	1.67584
										2.59167	1.83	1	1.415	0.586899	3.54	5.99	4.765	1.73241
										2.59444	1.82	1	1.408	0.579828	3.56	6.06	4.81	1.76777
										2.59722	1.79	1	1.396	0.558614	3.65	5.92	4.785	1.60513
										2.6	1.82	1	1.408	0.579828	3.61	5.94	4.775	1.64756
										2.60278	1.81	0.99	1.399	0.579828	3.55	5.98	4.765	1.71827
										2.60556	1.79	0.98	1.386	0.572756	3.63	5.88	4.755	1.59099
										2.60833	1.7	0.98	1.341	0.509117	3.62	5.95	4.785	1.64756
										2.61111	1.73	0.97	1.351	0.537401	3.56	5.85	4.705	1.61927
										2.61389	1.7	0.96	1.331	0.523259	3.64	5.89	4.765	1.59099
										2.61667	1.7	0.97	1.336	0.516188	3.56	5.94	4.75	1.68291
										2.61944	1.7	0.96	1.328	0.523259	3.58	5.92	4.75	1.65463
										2.62222	1.7	0.96	1.328	0.523259	3.55	5.89	4.72	1.65463
										2.625	1.72	0.96	1.339	0.537401	3.56	5.81	4.685	1.59099
										2.62778	1.71	0.97	1.34	0.523259	3.53	5.88	4.705	1.6617
										2.63056	1.73	0.97	1.348	0.537401	3.6	5.96	4.78	1.66877
										2.63333	1.74	0.96	1.35	0.551543	3.53	5.88	4.705	1.6617
										2.63611	1.73	0.96	1.346	0.544472	3.48	5.99	4.735	1.77484
										2.63889	1.74	0.96	1.35	0.551543	3.41	5.63	4.52	1.56978
										2.64167	1.72	0.96	1.339	0.537401	3.43	5.68	4.555	1.59099
										2.64444	1.74	0.95	1.345	0.558614	3.39	5.73	4.56	1.65463
										2.64722	1.75	0.95	1.349	0.565685	3.45	5.74	4.595	1.61927
										2.65	1.76	0.95	1.353	0.572756	3.4	5.7	4.55	1.62635
										2.65278	1.76	0.94	1.348	0.579828	3.45	5.74	4.595	1.61927
										2.65556	1.73	0.93	1.331	0.565685	3.43	5.67	4.55	1.58392
										2.65833	1.73	0.95	1.341	0.551543	3.44	5.64	4.54	1.55563
										2.66111	1.76	0.94	1.348	0.579828	3.5	5.74	4.62	1.58392
										2.66389	1.76	0.95	1.353	0.572756	3.52	5.67	4.595	1.52028
										2.66667	1.73	0.93	1.328	0.565685	3.51	5.73	4.62	1.56978
										2.66944	1.72	0.93	1.324	0.558614	3.51	5.74	4.625	1.57685
										2.67222	1.75	0.93	1.339	0.579828	3.46	5.74	4.6	1.6122
										2.675	1.75	0.92	1.334	0.586899	3.5	5.77	4.635	1.60513
										2.67778	1.7	0.93	1.313	0.544472	3.43	5.7	4.565	1.60513
										2.68056	1.64	0.91	1.276	0.516188	3.43	5.61	4.52	1.54149
										2.68333	1.64	0.9	1.268	0.523259	3.46	5.64	4.55	1.54149
										2.68611	1.64	0.9	1.268	0.523259	3.44	5.59	4.515	1.52028
										2.68889	1.64	0.9	1.268	0.523259	3.46	5.6	4.53	1.51321
										2.69167	1.66	0.9	1.279	0.537401	3.4	5.7	4.55	1.62635
										2.69444	1.64	0.9	1.268	0.523259	3.42	5.66	4.54	1.58392
										2.69722	1.64	0.88	1.258	0.537401	3.36	5.64	4.5	1.6122
										2.7	1.67	0.91	1.288	0.537401	3.41	5.67	4.54	1.59806
										2.70278	1.66	0.9	1.279	0.537401	3.41	5.63	4.52	1.56978
										2.70556	1.69	0.9	1.294	0.558614	3.35	5.7	4.525	1.6617
										2.70833	1.68	0.89	1.285	0.558614	3.27	5.46	4.365	1.54856
										2.71111	1.69	0.9	1.294	0.558614	3.21	5.45	4.33	1.58392
										2.71389	1.71	0.9	1.305	0.572756	3.27	5.38	4.325	1.492
										2.71667	1.71	0.9	1.305	0.572756	3.27	5.46	4.365	1.54856
										2.71944	1.7	0.9	1.301	0.565685	3.23	5.33	4.28	1.48492
										2.72222	1.67	0.89	1.281	0.551543	3.27	5.43	4.35	1.52735
										2.725	1.67	0.89	1.281	0.551543	3.29	5.46	4.375	1.53442
										2.72778	1.71	0.88	1.295	0.586899	3.3	5.43	4.365	1.50614
										2.73056	1.7	0.9	1.298	0.565685	3.3	5.49	4.395	1.54856
										2.73333	1.71	0.89	1.3	0.579828	3.32	5.47	4.395	1.52028
										2.73611	1.68	0.89	1.285	0.558614	3.35	5.4	4.375	1.44957
										2.73889	1.69	0.89	1.289	0.565685	3.35	5.49	4.42	1.51321
										2.74167	1.66	0.87	1.264	0.558614	3.33	5.46	4.395	1.50614
										2.74444	1.67	0.88	1.273	0.558614	3.31	5.49	4.4	1.54149
										2.74722	1.72	0.88	1.299	0.59397	3.33	5.54	4.435	1.56271
										2.75	1.61	0.86	1.236	0.53033	3.33	5.52	4.425	1.54856
										2.75278	1.6	0.85	1.224	0.53033	3.32	5.46	4.39	1.51321
										2.75556	1.6	0.85	1.224	0.53033	3.28	5.49	4.385	1.56271
										2.75833	1.61	0.84	1.223	0.544472	3.29	5.45	4.37	1.52735
										2.76111	1.6	0.85	1.224	0.53033	3.28	5.47	4.375	1.54856
										2.76389	1.61	0.85	1.231	0.537401	3.29	5.47	4.38	1.54149
										2.76667	1.61	0.84	1.226	0.544472	3.31	5.46	4.385	1.52028
										2.76944	1.61	0.85	1.228	0.537401	3.32	5.49	4.405	1.53442
										2.77222	1.64	0.84	1.238	0.565685	3.23	5.5	4.365	1.60513
										2.775	1.63	0.84	1.234	0.558614	3.28	5.42	4.35	1.51321
										2.77778	1.63	0.85	1.239	0.551543	3.32	5.29	4.305	1.393
										2.78056	1.65	0.85	1.25	0.565685	3.19	5.24	4.215	1.44957
										2.78333	1.65	0.85	1.25	0.565685	3.17	5.26	4.215	1.47785
										2.78611	1.63	0.85	1.239	0.551543	3.18	5.33	4.255	1.52028
										2.78889	1.64	0.85	1.246	0.558614	3.18	5.19	4.185	1.42128
										2.79167	1.65	0.85	1.25	0.565685	3.13	5.38	4.255	1.59099
										2.79444	1.63	0.85	1.239	0.551543	3.13	5.4	4.265	1.60513
										2.79722	1.64	0.84	1.238	0.565685	3.15	5.35	4.25	1.55563
										2.8	1.64	0.85	1.246	0.558614	3.18	5.38	4.28	1.55563
										2.80278	1.63	0.84	1.234	0.558614	3.19	5.38	4.285	1.54856
										2.80556	1.65	0.83	1.24	0.579828	3.18	5.33	4.255	1.52028
										2.80833	1.64	0.83	1.233	0.572756	3.21	5.39	4.3	1.54149
										2.81111	1.61	0.83	1.221	0.551543	3.21	5.35	4.28	1.51321
										2.81389	1.64	0.83	1.233	0.572756	3.25	5.39	4.32	1.51321
										2.81667	1.64	0.83	1.236	0.572756	3.18	5.43	4.305	1.59099
										2.81944	1.56	0.82	1.19	0.523259	3.18	5.35	4.265	1.53442
										2.82222	1.57	0.82	1.194	0.53033	3.21	5.33	4.27	1.49907
										2.825	1.55	0.8	1.173	0.53033	3.16	5.38	4.27	1.56978
										2.82778	1.59	0.79	1.19	0.565685	3.19	5.32	4.255	1.50614
										2.83056	1.57	0.8	1.184	0.544472	3.17	5.26	4.215	1.47785
										2.83333	1.54	0.78	1.159	0.537401	3.13	5.28	4.205	1.52028
										2.83611	1.57	0.79	1.179	0.551543	3.15	5.24	4.195	1.47785
										2.83889	1.58	0.8	1.188	0.551543	3.14	5.22	4.18	1.47078
										2.84167	1.58	0.79	1.183	0.558614	3.14	5.12	4.13	1.40007
										2.84444	1.59	0.8	1.195	0.558614	3.14	5.24	4.19	1.48492
										2.84722	1.59	0.78	1.185	0.572756	3.13	5.25	4.19	1.49907
										2.85	1.6	0.8	1.199	0.565685	3.03	4.98	4.005	1.37886
										2.85278	1.61	0.81	1.208	0.565685	3.01	4.94	3.975	1.36472
										2.85556	1.61	0.81	1.211	0.565685	2.99	4.96	3.975	1.393
										2.85833	1.59	0.79	1.19	0.565685	3.04	4.96	4	1.35765
										2.86111	1.6	0.81	1.204	0.558614	3.01	4.9	3.955	1.33643
										2.86389	1.6	0.8	1.199	0.565685	2.99	4.89	3.94	1.3435
										2.86667	1.59	0.81	1.2	0.551543	3.01	4.9	3.955	1.33643
										2.86944	1.59	0.81	1.2	0.551543	3.04	4.91	3.975	1.32229
										2.87222	1.6	0.82	1.209	0.551543	3.1	4.86	3.98	1.24451
										2.875	1.59	0.8	1.195	0.558614	3.04	4.9	3.97	1.31522
										2.87778	1.59	0.81	1.2	0.551543	3.1	4.87	3.985	1.25158
										2.88056	1.59	0.81	1.2	0.551543	3.08	4.84	3.96	1.24451
										2.88333	1.58	0.8	1.188	0.551543	3.04	5	4.02	1.38593
										2.88611	1.59	0.8	1.195	0.558614	3.08	4.94	4.01	1.31522
										2.88889	1.53	0.8	1.165	0.516188	3.08	4.89	3.985	1.27986
										2.89167	1.51	0.78	1.144	0.516188	3.05	4.93	3.99	1.32936
										2.89444	1.51	0.77	1.139	0.523259	3.06	4.9	3.98	1.30108
										2.89722	1.51	0.78	1.144	0.516188	3.01	4.97	3.99	1.38593
										2.9	1.52	0.77	1.143	0.53033	3.01	4.96	3.985	1.37886
										2.90278	1.5	0.78	1.14	0.509117	3.02	4.96	3.99	1.37179
										2.90556	1.54	0.77	1.154	0.544472	3.02	4.98	4	1.38593
										2.90833	1.52	0.77	1.143	0.53033	2.99	4.89	3.94	1.3435
										2.91111	1.53	0.79	1.16	0.523259	2.99	4.86	3.925	1.32229
										2.91389	1.55	0.79	1.171	0.537401	2.97	4.89	3.93	1.35765
										2.91667	1.53	0.78	1.155	0.53033	2.99	4.94	3.965	1.37886
										2.91944	1.55	0.8	1.176	0.53033	2.94	4.76	3.85	1.28693
										2.92222	1.54	0.8	1.169	0.523259	2.91	4.69	3.8	1.25865
										2.925	1.57	0.79	1.179	0.551543	2.91	4.7	3.805	1.26572
										2.92778	1.58	0.79	1.186	0.558614	2.87	4.69	3.78	1.28693
										2.93056	1.53	0.8	1.165	0.516188	2.84	4.69	3.765	1.30815
										2.93333	1.53	0.8	1.165	0.516188	2.88	4.76	3.82	1.32936
										2.93611	1.53	0.8	1.165	0.516188	2.88	4.75	3.815	1.32229
										2.93889	1.54	0.8	1.169	0.523259	2.93	4.76	3.845	1.29401
										2.94167	1.54	0.8	1.169	0.523259	2.92	4.75	3.835	1.29401
										2.94444	1.55	0.8	1.173	0.53033	2.92	4.79	3.855	1.32229
										2.94722	1.55	0.79	1.168	0.537401	2.92	4.73	3.825	1.27986
										2.95	1.55	0.81	1.178	0.523259	2.92	4.87	3.895	1.37886
										2.95278	1.55	0.8	1.173	0.53033	2.96	4.84	3.9	1.32936
										2.95556	1.55	0.78	1.163	0.544472	2.92	4.83	3.875	1.35057
										2.95833	1.53	0.81	1.17	0.509117	2.98	4.83	3.905	1.30815
										2.96111	1.46	0.8	1.128	0.46669	2.94	4.8	3.87	1.31522
										2.96389	1.47	0.77	1.12	0.494975	2.93	4.87	3.9	1.37179
										2.96667	1.48	0.77	1.124	0.502046	2.92	4.79	3.855	1.32229
										2.96944	1.47	0.77	1.12	0.494975	2.91	4.72	3.815	1.27986
										2.97222	1.44	0.78	1.11	0.46669	2.9	4.82	3.86	1.35765
										2.975	1.47	0.78	1.125	0.487904	2.88	4.76	3.82	1.32936
										2.97778	1.47	0.77	1.12	0.494975	2.9	4.73	3.815	1.29401
										2.98056	1.48	0.78	1.129	0.494975	2.92	4.75	3.835	1.29401
										2.98333	1.46	0.78	1.121	0.480833	2.9	4.8	3.85	1.3435
										2.98611	1.51	0.8	1.154	0.502046	2.86	4.83	3.845	1.393
										2.98889	1.5	0.78	1.14	0.509117	2.85	4.77	3.81	1.35765
										2.99167	1.5	0.8	1.15	0.494975	2.78	4.52	3.65	1.23037
										2.99444	1.49	0.8	1.146	0.487904	2.83	4.61	3.72	1.25865
										2.99722	1.51	0.8	1.154	0.502046	2.76	4.54	3.65	1.25865
										3	1.49	0.79	1.141	0.494975	2.75	4.56	3.655	1.27986
										3.00278	1.52	0.8	1.158	0.509117	2.77	4.61	3.69	1.30108
										3.00556	1.49	0.79	1.141	0.494975	2.79	4.65	3.72	1.31522
										3.00833	1.49	0.8	1.146	0.487904	2.75	4.69	3.72	1.37179
										3.01111	1.5	0.79	1.145	0.502046	2.79	4.69	3.74	1.3435
										3.01389	1.47	0.8	1.135	0.473762	2.8	4.76	3.78	1.38593
										3.01667	1.48	0.78	1.129	0.494975	2.81	4.68	3.745	1.32229
										3.01944	1.48	0.8	1.139	0.480833	2.82	4.65	3.735	1.29401
										3.02222	1.48	0.78	1.129	0.494975	2.83	4.69	3.76	1.31522
										3.025	1.48	0.78	1.129	0.494975	2.78	4.66	3.72	1.32936
										3.02778	1.5	0.77	1.135	0.516188	2.81	4.65	3.73	1.30108
										3.03056	1.41	0.79	1.1	0.438406	2.81	4.61	3.71	1.27279
										3.03333	1.41	0.76	1.085	0.459619	2.76	4.59	3.675	1.29401
										3.03611	1.43	0.76	1.093	0.473762	2.75	4.7	3.725	1.37886
										3.03889	1.41	0.75	1.08	0.46669	2.77	4.56	3.665	1.26572
										3.04167	1.41	0.77	1.09	0.452548	2.78	4.61	3.695	1.29401
										3.04444	1.42	0.77	1.094	0.459619	2.76	4.51	3.635	1.23744
										3.04722	1.4	0.76	1.081	0.452548	2.78	4.52	3.65	1.23037
										3.05	1.43	0.77	1.101	0.46669	2.77	4.54	3.655	1.25158
										3.05278	1.43	0.76	1.096	0.473762	2.74	4.49	3.615	1.23744
										3.05556	1.46	0.77	1.113	0.487904	2.73	4.56	3.645	1.29401
										3.05833	1.43	0.78	1.106	0.459619	2.73	4.49	3.61	1.24451
										3.06111	1.46	0.79	1.123	0.473762	2.65	4.48	3.565	1.29401
										3.06389	1.48	0.77	1.124	0.502046	2.64	4.38	3.51	1.23037
										3.06667	1.49	0.78	1.133	0.502046	2.64	4.42	3.53	1.25865
										3.06944	1.45	0.78	1.114	0.473762	2.59	4.33	3.46	1.23037
										3.07222	1.46	0.77	1.113	0.487904	2.65	4.44	3.545	1.26572
										3.075	1.46	0.77	1.116	0.487904	2.65	4.42	3.535	1.25158
										3.07778	1.46	0.77	1.113	0.487904	2.61	4.44	3.525	1.29401
										3.08056	1.47	0.77	1.12	0.494975	2.61	4.49	3.55	1.32936
										3.08333	1.47	0.77	1.12	0.494975	2.63	4.48	3.555	1.30815
										3.08611	1.48	0.78	1.129	0.494975	2.66	4.55	3.605	1.33643
										3.08889	1.46	0.78	1.118	0.480833	2.66	4.51	3.585	1.30815
										3.09167	1.47	0.76	1.115	0.502046	2.67	4.54	3.605	1.32229
										3.09444	1.46	0.78	1.118	0.480833	2.65	4.59	3.62	1.37179
										3.09722	1.47	0.77	1.12	0.494975	2.64	4.59	3.615	1.37886
										3.1	1.47	0.77	1.12	0.494975	2.67	4.52	3.595	1.30815
										3.10278	1.39	0.77	1.079	0.438406	2.66	4.61	3.635	1.37886
										3.10556	1.39	0.75	1.069	0.452548	2.62	4.51	3.565	1.33643
										3.10833	1.4	0.75	1.076	0.459619	2.66	4.52	3.59	1.31522
										3.11111	1.4	0.74	1.068	0.46669	2.65	4.49	3.57	1.30108
										3.11389	1.39	0.74	1.064	0.459619	2.61	4.54	3.575	1.36472
										3.11667	1.4	0.76	1.081	0.452548	2.61	4.52	3.565	1.35057
										3.11944	1.4	0.73	1.066	0.473762	2.62	4.52	3.57	1.3435
										3.12222	1.42	0.75	1.084	0.473762	2.63	4.49	3.56	1.31522
										3.125	1.43	0.75	1.091	0.480833	2.58	4.52	3.55	1.37179
										3.12778	1.41	0.74	1.075	0.473762	2.6	4.47	3.535	1.32229
										3.13056	1.44	0.76	1.1	0.480833	2.69	4.42	3.555	1.22329
										3.13333	1.44	0.76	1.1	0.480833	2.53	4.38	3.455	1.30815
										3.13611	1.45	0.76	1.104	0.487904	2.53	4.31	3.42	1.25865
										3.13889	1.44	0.75	1.095	0.487904	2.53	4.34	3.435	1.27986
										3.14167	1.46	0.76	1.108	0.494975	2.5	4.35	3.425	1.30815
										3.14444	1.46	0.75	1.103	0.502046	2.49	4.31	3.4	1.28693
										3.14722	1.46	0.76	1.108	0.494975	2.5	4.35	3.425	1.30815
										3.15	1.46	0.76	1.111	0.494975	2.51	4.42	3.465	1.35057
										3.15278	1.48	0.75	1.114	0.516188	2.54	4.38	3.46	1.30108
										3.15556	1.45	0.76	1.104	0.487904	2.55	4.49	3.52	1.37179
										3.15833	1.47	0.76	1.115	0.502046	2.54	4.49	3.515	1.37886
										3.16111	1.46	0.75	1.103	0.502046	2.59	4.47	3.53	1.32936
										3.16389	1.47	0.76	1.115	0.502046	2.55	4.47	3.51	1.35765
										3.16667	1.47	0.76	1.115	0.502046	2.59	4.38	3.485	1.26572
										3.16944	1.47	0.76	1.115	0.502046	2.59	4.48	3.535	1.33643
										3.17222	1.41	0.76	1.085	0.459619	2.54	4.35	3.445	1.27986
										3.175	1.39	0.75	1.069	0.452548	2.55	4.42	3.485	1.32229
										3.17778	1.41	0.75	1.08	0.46669	2.55	4.47	3.51	1.35765
										3.18056	1.4	0.74	1.071	0.46669	2.57	4.38	3.475	1.27986
										3.18333	1.42	0.75	1.084	0.473762	2.54	4.4	3.47	1.31522
										3.18611	1.4	0.75	1.076	0.459619	2.55	4.37	3.46	1.28693
										3.18889	1.41	0.75	1.08	0.46669	2.57	4.42	3.495	1.30815
										3.19167	1.41	0.75	1.08	0.46669	2.57	4.44	3.505	1.32229
										3.19444	1.43	0.76	1.093	0.473762	2.56	4.35	3.455	1.26572
										3.19722	1.45	0.76	1.104	0.487904	2.53	4.38	3.455	1.30815
										3.2	1.45	0.76	1.104	0.487904	2.54	4.42	3.48	1.32936
										3.20278	1.46	0.76	1.111	0.494975	2.47	4.33	3.4	1.31522
										3.20556	1.47	0.76	1.115	0.502046	2.45	4.23	3.34	1.25865
										3.20833	1.46	0.77	1.113	0.487904	2.47	4.17	3.32	1.20208
										3.21111	1.48	0.77	1.124	0.502046	2.42	4.21	3.315	1.26572
										3.21389	1.46	0.77	1.113	0.487904	2.45	4.2	3.325	1.23744
										3.21667	1.47	0.78	1.125	0.487904	2.44	4.2	3.32	1.24451
										3.21944	1.48	0.77	1.124	0.502046	2.5	4.31	3.405	1.27986
										3.22222	1.49	0.78	1.133	0.502046	2.48	4.26	3.37	1.25865
										3.225	1.51	0.77	1.139	0.523259	2.47	4.34	3.405	1.32229
										3.22778	1.47	0.78	1.125	0.487904	2.51	4.31	3.41	1.27279
										3.23056	1.49	0.77	1.128	0.509117	2.51	4.28	3.395	1.25158
										3.23333	1.47	0.77	1.12	0.494975	2.5	4.3	3.4	1.27279
										3.23611	1.49	0.77	1.131	0.509117	2.52	4.3	3.41	1.25865
										3.23889	1.47	0.76	1.115	0.502046	2.47	4.31	3.39	1.30108
										3.24167	1.49	0.78	1.136	0.502046	2.51	4.3	3.405	1.26572
										3.24444	1.4	0.77	1.083	0.445477	2.5	4.27	3.385	1.25158
										3.24722	1.39	0.76	1.074	0.445477	2.52	4.21	3.365	1.19501
										3.25	1.38	0.76	1.07	0.438406	2.47	4.3	3.385	1.29401
										3.25278	1.4	0.76	1.081	0.452548	2.46	4.31	3.385	1.30815
										3.25556	1.41	0.76	1.085	0.459619	2.48	4.31	3.395	1.29401
										3.25833	1.39	0.77	1.079	0.438406	2.49	4.3	3.395	1.27986
										3.26111	1.44	0.77	1.105	0.473762	2.45	4.3	3.375	1.30815
										3.26389	1.43	0.77	1.098	0.46669	2.47	4.3	3.385	1.29401
										3.26667	1.44	0.77	1.105	0.473762	2.45	4.31	3.38	1.31522
										3.26944	1.46	0.79	1.126	0.473762	2.45	4.27	3.36	1.28693
										3.27222	1.45	0.78	1.114	0.473762	2.4	4.2	3.3	1.27279
										3.275	1.43	0.77	1.101	0.46669	2.37	4.1	3.235	1.22329
										3.27778	1.46	0.78	1.118	0.480833	2.34	4.12	3.23	1.25865
										3.28056	1.45	0.79	1.119	0.46669	2.38	4.1	3.24	1.21622
										3.28333	1.48	0.79	1.134	0.487904	2.35	4.12	3.235	1.25158
										3.28611	1.48	0.78	1.129	0.494975	2.38	4.13	3.255	1.23744
										3.28889	1.49	0.79	1.138	0.494975	2.38	4.12	3.25	1.23037
										3.29167	1.46	0.79	1.126	0.473762	2.38	4.17	3.275	1.26572
										3.29444	1.49	0.78	1.133	0.502046	2.43	4.21	3.32	1.25865
										3.29722	1.46	0.79	1.126	0.473762	2.38	4.23	3.305	1.30815
										3.3	1.45	0.78	1.114	0.473762	2.45	4.24	3.345	1.26572
										3.30278	1.48	0.79	1.134	0.487904	2.43	4.17	3.3	1.23037
										3.30556	1.49	0.79	1.141	0.494975	2.42	4.27	3.345	1.30815
										3.30833	1.48	0.78	1.129	0.494975	2.43	4.28	3.355	1.30815
										3.31111	1.48	0.78	1.129	0.494975	2.4	4.24	3.32	1.30108
										3.31389	1.4	0.78	1.088	0.438406	2.4	4.19	3.295	1.26572
										3.31667	1.39	0.76	1.074	0.445477	2.44	4.19	3.315	1.23744
										3.31944	1.41	0.78	1.095	0.445477	2.41	4.26	3.335	1.30815
										3.32222	1.38	0.76	1.07	0.438406	2.38	4.27	3.325	1.33643
										3.325	1.38	0.78	1.08	0.424264	2.4	4.13	3.265	1.22329
										3.32778	1.43	0.77	1.098	0.46669	2.42	4.27	3.345	1.30815
										3.33056	1.4	0.77	1.083	0.445477	2.4	4.21	3.305	1.27986
										3.33333	1.41	0.78	1.095	0.445477	2.38	4.2	3.29	1.28693
										3.33611	1.39	0.78	1.084	0.431335	2.36	4.26	3.31	1.3435
										3.33889	1.41	0.79	1.1	0.438406	2.39	4.2	3.295	1.27986
										3.34167	1.43	0.78	1.106	0.459619	2.41	4.14	3.275	1.22329
										3.34444	1.43	0.78	1.103	0.459619	2.32	3.95	3.135	1.15258
										3.34722	1.43	0.78	1.106	0.459619	2.3	4.05	3.175	1.23744
										3.35	1.44	0.78	1.11	0.46669	2.29	3.96	3.125	1.18087
										3.35278	1.46	0.79	1.123	0.473762	2.31	4	3.155	1.19501
										3.35556	1.44	0.79	1.115	0.459619	2.31	3.98	3.145	1.18087
										3.35833	1.46	0.77	1.116	0.487904	2.31	4.03	3.17	1.21622
										3.36111	1.44	0.78	1.11	0.46669	2.34	4.03	3.185	1.19501
										3.36389	1.43	0.79	1.111	0.452548	2.32	4.05	3.185	1.22329
										3.36667	1.43	0.79	1.111	0.452548	2.34	4.09	3.215	1.23744
										3.36944	1.44	0.79	1.115	0.459619	2.33	4.06	3.195	1.22329
										3.37222	1.46	0.79	1.123	0.473762	2.31	4.1	3.205	1.26572
										3.375	1.41	0.79	1.1	0.438406	2.34	4.13	3.235	1.26572
										3.37778	1.43	0.8	1.116	0.445477	2.34	4.1	3.22	1.24451
										3.38056	1.43	0.79	1.111	0.452548	2.33	4.1	3.215	1.25158
										3.38333	1.4	0.79	1.096	0.431335	2.3	4.13	3.215	1.29401
										3.38611	1.34	0.8	1.071	0.381838	2.33	4.09	3.21	1.24451
										3.38889	1.37	0.78	1.073	0.417193	2.31	4.03	3.17	1.21622
										3.39167	1.36	0.77	1.064	0.417193	2.3	4.03	3.165	1.22329
										3.39444	1.34	0.77	1.053	0.403051	2.33	4.13	3.23	1.27279
										3.39722	1.36	0.77	1.064	0.417193	2.32	4.13	3.225	1.27986
										3.4	1.36	0.78	1.069	0.410122	2.32	4	3.16	1.18794
										3.40278	1.37	0.78	1.076	0.417193	2.31	4.09	3.2	1.25865
										3.40556	1.37	0.77	1.068	0.424264	2.33	4.14	3.235	1.27986
										3.40833	1.38	0.78	1.08	0.424264	2.34	4.02	3.18	1.18794
										3.41111	1.39	0.8	1.094	0.417193	2.35	4.07	3.21	1.21622
										3.41389	1.39	0.79	1.089	0.424264	2.27	3.86	3.065	1.1243
										3.41667	1.38	0.79	1.085	0.417193	2.28	3.84	3.06	1.10309
										3.41944	1.38	0.79	1.085	0.417193	2.22	3.88	3.05	1.1738
										3.42222	1.4	0.79	1.096	0.431335	2.27	3.85	3.06	1.11723
										3.425	1.4	0.8	1.098	0.424264	2.25	3.89	3.07	1.15966
										3.42778	1.41	0.8	1.105	0.431335	2.27	3.93	3.1	1.1738
										3.43056	1.4	0.8	1.101	0.424264	2.28	3.93	3.105	1.16673
										3.43333	1.39	0.79	1.089	0.424264	2.28	3.93	3.105	1.16673
										3.43611	1.37	0.8	1.083	0.403051	2.33	3.99	3.16	1.1738
										3.43889	1.37	0.8	1.086	0.403051	2.34	3.99	3.165	1.16673
										3.44167	1.38	0.79	1.085	0.417193	2.36	3.98	3.17	1.14551
										3.44444	1.37	0.79	1.078	0.410122	2.34	3.99	3.165	1.16673
										3.44722	1.37	0.8	1.083	0.403051	2.36	4.03	3.195	1.18087
										3.45	1.4	0.79	1.093	0.431335	2.37	4.02	3.195	1.16673
										3.45278	1.37	0.79	1.081	0.410122	2.35	4.03	3.19	1.18794
										3.45556	1.32	0.79	1.055	0.374767	2.41	4.02	3.215	1.13844
										3.45833	1.3	0.77	1.034	0.374767	2.38	4.02	3.2	1.15966
										3.46111	1.29	0.78	1.035	0.360624	2.38	4.1	3.24	1.21622
										3.46389	1.3	0.78	1.039	0.367696	2.38	4	3.19	1.14551
										3.46667	1.3	0.77	1.034	0.374767	2.38	4.02	3.2	1.15966
										3.46944	1.31	0.77	1.041	0.381838	2.4	3.96	3.18	1.10309
										3.47222	1.31	0.78	1.046	0.374767	2.45	3.98	3.215	1.08187
										3.475	1.32	0.77	1.045	0.388909	2.34	4	3.17	1.1738
										3.47778	1.31	0.78	1.046	0.374767	2.39	4.06	3.225	1.18087
										3.48056	1.36	0.79	1.074	0.403051	2.42	3.98	3.2	1.10309
										3.48333	1.34	0.77	1.053	0.403051	2.37	4.06	3.215	1.19501
										3.48611	1.34	0.78	1.061	0.39598	2.32	3.91	3.115	1.1243
										3.48889	1.33	0.78	1.054	0.388909	2.3	3.81	3.055	1.06773
										3.49167	1.34	0.79	1.063	0.388909	2.3	3.79	3.045	1.05359
										3.49444	1.35	0.79	1.07	0.39598	2.32	3.79	3.055	1.03945
										3.49722	1.34	0.78	1.061	0.39598	2.34	3.84	3.09	1.06066
										3.5	1.34	0.78	1.058	0.39598	2.37	3.88	3.125	1.06773
										3.50278	1.35	0.78	1.065	0.403051	2.35	3.91	3.13	1.10309
										3.50556	1.32	0.78	1.05	0.381838	2.35	3.91	3.13	1.10309
										3.50833	1.34	0.77	1.053	0.403051	2.42	3.91	3.165	1.05359
										3.51111	1.34	0.77	1.053	0.403051	2.42	3.91	3.165	1.05359
										3.51389	1.34	0.78	1.061	0.39598	2.44	3.93	3.185	1.05359
										3.51667	1.34	0.77	1.056	0.403051	2.43	3.93	3.18	1.06066
										3.51944	1.32	0.78	1.05	0.381838	2.41	3.92	3.165	1.06773
										3.52222	1.34	0.77	1.053	0.403051	2.42	3.93	3.175	1.06773
										3.525	1.32	0.77	1.045	0.388909	2.43	3.91	3.17	1.04652
										3.52778	1.26	0.78	1.02	0.339411	2.43	3.91	3.17	1.04652
										3.53056	1.26	0.75	1.005	0.360624	2.41	3.96	3.185	1.09602
										3.53333	1.28	0.75	1.013	0.374767	2.41	3.88	3.145	1.03945
										3.53611	1.25	0.75	1.001	0.353553	2.39	3.88	3.135	1.05359
										3.53889	1.26	0.75	1.005	0.360624	2.39	3.91	3.15	1.0748
										3.54167	1.27	0.75	1.009	0.367696	2.39	3.93	3.16	1.08894
										3.54444	1.27	0.74	1.004	0.374767	2.4	3.84	3.12	1.01823
										3.54722	1.26	0.75	1.005	0.360624	2.4	3.88	3.14	1.04652
										3.55	1.27	0.76	1.014	0.360624	2.42	3.85	3.135	1.01116
										3.55278	1.27	0.76	1.014	0.360624	2.41	3.89	3.15	1.04652
										3.55556	1.27	0.76	1.014	0.360624	2.33	3.75	3.04	1.00409
										3.55833	1.3	0.76	1.029	0.381838	2.33	3.75	3.04	1.00409
										3.56111	1.28	0.76	1.021	0.367696	2.33	3.68	3.005	0.954594
										3.56389	1.29	0.77	1.03	0.367696	2.34	3.74	3.04	0.989949
										3.56667	1.28	0.76	1.021	0.367696	2.32	3.77	3.045	1.0253
										3.56944	1.33	0.76	1.044	0.403051	2.34	3.71	3.025	0.968736
										3.57222	1.29	0.77	1.03	0.367696	2.34	3.79	3.065	1.0253
										3.575	1.31	0.76	1.036	0.388909	2.38	3.84	3.11	1.03238
										3.57778	1.28	0.76	1.021	0.367696	2.35	3.78	3.065	1.01116
										3.58056	1.31	0.76	1.036	0.388909	2.38	3.79	3.085	0.997021
										3.58333	1.29	0.75	1.02	0.381838	2.41	3.81	3.11	0.989949
										3.58611	1.29	0.75	1.02	0.381838	2.42	3.81	3.115	0.982878
										3.58889	1.28	0.75	1.013	0.374767	2.39	3.88	3.135	1.05359
										3.59167	1.28	0.74	1.011	0.381838	2.42	3.81	3.115	0.982878
										3.59444	1.28	0.74	1.011	0.381838	2.4	3.82	3.11	1.00409
										3.59722	1.23	0.74	0.985	0.346482	2.38	3.82	3.1	1.01823
										3.6	1.23	0.73	0.98	0.353553	2.41	3.81	3.11	0.989949
										3.60278	1.22	0.74	0.978	0.339411	2.4	3.85	3.125	1.0253
										3.60556	1.23	0.73	0.98	0.353553	2.41	3.78	3.095	0.968736
										3.60833	1.23	0.72	0.975	0.360624	2.37	3.79	3.08	1.00409
										3.61111	1.22	0.73	0.973	0.346482	2.39	3.81	3.1	1.00409
										3.61389	1.25	0.71	0.978	0.381838	2.37	3.75	3.06	0.975807
										3.61667	1.22	0.72	0.971	0.353553	2.37	3.78	3.075	0.997021
										3.61944	1.25	0.72	0.986	0.374767	2.37	3.78	3.075	0.997021
										3.62222	1.27	0.74	1.004	0.374767	2.42	3.79	3.105	0.968736
										3.625	1.26	0.74	1	0.367696	2.32	3.77	3.045	1.0253
										3.62778	1.25	0.74	0.996	0.360624	2.32	3.68	3	0.961665
										3.63056	1.25	0.73	0.991	0.367696	2.28	3.63	2.955	0.954594
										3.63333	1.25	0.73	0.991	0.367696	2.32	3.67	2.995	0.954594
										3.63611	1.25	0.73	0.988	0.367696	2.3	3.64	2.97	0.947523
										3.63889	1.25	0.73	0.991	0.367696	2.27	3.67	2.97	0.989949
										3.64167	1.26	0.73	0.995	0.374767	2.33	3.65	2.99	0.933381
										3.64444	1.27	0.72	0.994	0.388909	2.33	3.77	3.05	1.01823
										3.64722	1.26	0.72	0.99	0.381838	2.35	3.67	3.01	0.933381
										3.65	1.25	0.73	0.991	0.367696	2.4	3.65	3.025	0.883883
										3.65278	1.26	0.71	0.985	0.388909	2.38	3.7	3.04	0.933381
										3.65556	1.26	0.72	0.99	0.381838	2.35	3.78	3.065	1.01116
										3.65833	1.25	0.72	0.986	0.374767	2.37	3.74	3.055	0.968736
										3.66111	1.26	0.72	0.99	0.381838	2.34	3.68	3.01	0.947523
										3.66389	1.25	0.71	0.981	0.381838	2.38	3.74	3.06	0.961665
										3.66667	1.27	0.72	0.994	0.388909	2.36	3.74	3.05	0.975807
										3.66944	1.19	0.72	0.956	0.33234	2.34	3.75	3.045	0.997021
										3.67222	1.18	0.7	0.939	0.339411	2.37	3.71	3.04	0.947523
										3.675	1.17	0.69	0.93	0.339411	2.35	3.77	3.06	1.00409
										3.67778	1.18	0.67	0.924	0.360624	2.35	3.68	3.015	0.940452
										3.68056	1.17	0.68	0.925	0.346482	2.35	3.74	3.045	0.982878
										3.68333	1.19	0.68	0.933	0.360624	2.33	3.68	3.005	0.954594
										3.68611	1.19	0.7	0.943	0.346482	2.36	3.75	3.055	0.982878
										3.68889	1.2	0.69	0.945	0.360624	2.33	3.68	3.005	0.954594
										3.69167	1.2	0.69	0.945	0.360624	2.32	3.74	3.03	1.00409
										3.69444	1.22	0.7	0.958	0.367696	2.33	3.65	2.99	0.933381
										3.69722	1.21	0.69	0.949	0.367696	2.26	3.58	2.92	0.933381
										3.7	1.25	0.69	0.968	0.39598	2.23	3.54	2.885	0.92631
										3.70278	1.23	0.7	0.965	0.374767	2.25	3.56	2.905	0.92631
										3.70556	1.23	0.7	0.965	0.374767	2.23	3.54	2.885	0.92631
										3.70833	1.23	0.7	0.965	0.374767	2.26	3.56	2.91	0.919239
										3.71111	1.25	0.68	0.963	0.403051	2.28	3.57	2.925	0.912168
										3.71389	1.22	0.68	0.951	0.381838	2.29	3.6	2.945	0.92631
										3.71667	1.22	0.69	0.953	0.374767	2.32	3.57	2.945	0.883883
										3.71944	1.22	0.69	0.953	0.374767	2.32	3.61	2.965	0.912168
										3.72222	1.23	0.69	0.96	0.381838	2.33	3.71	3.02	0.975807
										3.725	1.22	0.7	0.958	0.367696	2.31	3.64	2.975	0.940452
										3.72778	1.22	0.67	0.943	0.388909	2.35	3.7	3.025	0.954594
										3.73056	1.21	0.68	0.944	0.374767	2.34	3.65	2.995	0.92631
										3.73333	1.22	0.68	0.951	0.381838	2.31	3.68	2.995	0.968736
										3.73611	1.23	0.69	0.96	0.381838	2.33	3.56	2.945	0.869741
										3.73889	1.17	0.67	0.92	0.353553	2.36	3.65	3.005	0.912168
										3.74167	1.16	0.67	0.913	0.346482	2.33	3.64	2.985	0.92631
										3.74444	1.13	0.66	0.896	0.33234	2.34	3.64	2.99	0.919239
										3.74722	1.17	0.65	0.91	0.367696	2.31	3.61	2.96	0.919239
										3.75	1.16	0.65	0.903	0.360624	2.3	3.61	2.955	0.92631
										3.75278	1.14	0.65	0.895	0.346482	2.32	3.61	2.965	0.912168
										3.75556	1.16	0.67	0.913	0.346482	2.33	3.57	2.95	0.876812
										3.75833	1.16	0.66	0.911	0.353553	2.3	3.6	2.95	0.919239
										3.76111	1.16	0.67	0.916	0.346482	2.3	3.58	2.94	0.905097
										3.76389	1.18	0.67	0.924	0.360624	2.26	3.61	2.935	0.954594
										3.76667	1.19	0.67	0.931	0.367696	2.24	3.61	2.925	0.968736
										3.76944	1.19	0.67	0.928	0.367696	2.21	3.49	2.85	0.905097
										3.77222	1.19	0.67	0.928	0.367696	2.21	3.43	2.82	0.86267
										3.775	1.19	0.67	0.931	0.367696	2.21	3.47	2.84	0.890955
										3.77778	1.19	0.69	0.941	0.353553	2.23	3.44	2.835	0.855599
										3.78056	1.18	0.67	0.924	0.360624	2.19	3.5	2.845	0.92631
										3.78333	1.19	0.67	0.931	0.367696	2.22	3.43	2.825	0.855599
										3.78611	1.19	0.66	0.923	0.374767	2.24	3.53	2.885	0.912168
										3.78889	1.18	0.67	0.924	0.360624	2.24	3.49	2.865	0.883883
										3.79167	1.19	0.68	0.933	0.360624	2.22	3.49	2.855	0.898026
										3.79444	1.19	0.67	0.928	0.367696	2.25	3.53	2.89	0.905097
										3.79722	1.17	0.68	0.925	0.346482	2.25	3.5	2.875	0.883883
										3.8	1.18	0.67	0.924	0.360624	2.23	3.51	2.87	0.905097
										3.80278	1.19	0.67	0.931	0.367696	2.25	3.49	2.87	0.876812
										3.80556	1.19	0.67	0.931	0.367696	2.24	3.56	2.9	0.933381
										3.80833	1.13	0.66	0.896	0.33234	2.25	3.54	2.895	0.912168
										3.81111	1.13	0.64	0.883	0.346482	2.22	3.53	2.875	0.92631
										3.81389	1.13	0.65	0.891	0.339411	2.24	3.58	2.91	0.947523
										3.81667	1.1	0.66	0.881	0.311127	2.22	3.6	2.91	0.975807
										3.81944	1.11	0.65	0.88	0.325269	2.2	3.51	2.855	0.92631
										3.82222	1.13	0.65	0.891	0.339411	2.23	3.5	2.865	0.898026
										3.825	1.16	0.67	0.913	0.346482	2.21	3.47	2.84	0.890955
										3.82778	1.14	0.66	0.9	0.339411	2.22	3.5	2.86	0.905097
										3.83056	1.13	0.66	0.893	0.33234	2.19	3.49	2.84	0.919239
										3.83333	1.15	0.66	0.904	0.346482	2.21	3.5	2.855	0.912168
										3.83611	1.18	0.67	0.924	0.360624	2.19	3.53	2.86	0.947523
										3.83889	1.15	0.67	0.909	0.339411	2.13	3.4	2.765	0.898026
										3.84167	1.17	0.67	0.92	0.353553	2.15	3.33	2.74	0.834386
										3.84444	1.17	0.67	0.92	0.353553	2.14	3.35	2.745	0.855599
										3.84722	1.16	0.66	0.911	0.353553	2.13	3.36	2.745	0.869741
										3.85	1.19	0.67	0.928	0.367696	2.13	3.42	2.775	0.912168
										3.85278	1.19	0.68	0.933	0.360624	2.16	3.4	2.78	0.876812
										3.85556	1.19	0.67	0.931	0.367696	2.15	3.39	2.77	0.876812
										3.85833	1.18	0.68	0.929	0.353553	2.18	3.51	2.845	0.940452
										3.86111	1.17	0.68	0.925	0.346482	2.18	3.44	2.81	0.890955
										3.86389	1.18	0.67	0.924	0.360624	2.22	3.42	2.82	0.848528
										3.86667	1.16	0.68	0.921	0.339411	2.2	3.46	2.83	0.890955
										3.86944	1.17	0.69	0.93	0.339411	2.2	3.42	2.81	0.86267
										3.87222	1.16	0.67	0.916	0.346482	2.19	3.43	2.81	0.876812
										3.875	1.17	0.69	0.93	0.339411	2.18	3.46	2.82	0.905097
										3.87778	1.15	0.67	0.909	0.339411	2.16	3.46	2.81	0.919239
										3.88056	1.13	0.68	0.903	0.318198	2.2	3.51	2.855	0.92631
										3.88333	1.11	0.66	0.885	0.318198	2.17	3.42	2.795	0.883883
										3.88611	1.13	0.65	0.888	0.339411	2.18	3.46	2.82	0.905097
										3.88889	1.1	0.65	0.876	0.318198	2.18	3.44	2.81	0.890955
										3.89167	1.1	0.67	0.883	0.304056	2.15	3.42	2.785	0.898026
										3.89444	1.13	0.66	0.893	0.33234	2.16	3.43	2.795	0.898026
										3.89722	1.11	0.67	0.89	0.311127	2.17	3.44	2.805	0.898026
										3.9	1.13	0.66	0.893	0.33234	2.13	3.36	2.745	0.869741
										3.90278	1.13	0.67	0.901	0.325269	2.13	3.46	2.795	0.940452
										3.90556	1.11	0.68	0.895	0.304056	2.21	3.44	2.825	0.869741
										3.90833	1.13	0.69	0.908	0.311127	2.1	3.29	2.695	0.841457
										3.91111	1.15	0.68	0.914	0.33234	2.08	3.29	2.685	0.855599
										3.91389	1.15	0.7	0.924	0.318198	2.1	3.23	2.665	0.799031
										3.91667	1.16	0.67	0.913	0.346482	2.08	3.25	2.665	0.827315
										3.91944	1.15	0.7	0.924	0.318198	2.1	3.29	2.695	0.841457
										3.92222	1.14	0.68	0.91	0.325269	2.08	3.23	2.655	0.813173
										3.925	1.14	0.68	0.91	0.325269	2.07	3.23	2.65	0.820244
										3.92778	1.15	0.69	0.919	0.325269	2.09	3.26	2.675	0.827315
										3.93056	1.15	0.69	0.919	0.325269	2.1	3.29	2.695	0.841457
										3.93333	1.12	0.69	0.904	0.304056	2.1	3.33	2.715	0.869741
										3.93611	1.13	0.68	0.903	0.318198	2.11	3.29	2.7	0.834386
										3.93889	1.14	0.68	0.91	0.325269	2.12	3.37	2.745	0.883883
										3.94167	1.14	0.68	0.91	0.325269	2.11	3.3	2.705	0.841457
										3.94444	1.14	0.7	0.92	0.311127	2.11	3.39	2.75	0.905097
										3.94722	1.13	0.7	0.913	0.304056	2.09	3.37	2.73	0.905097
										3.95	1.08	0.7	0.89	0.268701	2.09	3.36	2.725	0.898026
										3.95278	1.09	0.67	0.879	0.296985	2.09	3.32	2.705	0.869741
										3.95556	1.07	0.67	0.871	0.282843	2.07	3.43	2.75	0.961665
										3.95833	1.06	0.68	0.869	0.268701	2.1	3.36	2.73	0.890955
										3.96111	1.06	0.67	0.864	0.275772	2.08	3.3	2.69	0.86267
										3.96389	1.1	0.68	0.891	0.296985	2.07	3.36	2.715	0.912168
										3.96667	1.08	0.65	0.865	0.304056	2.06	3.37	2.715	0.92631
										3.96944	1.09	0.67	0.879	0.296985	2.07	3.33	2.7	0.890955
										3.97222	1.1	0.67	0.883	0.304056	2.08	3.33	2.705	0.883883
										3.975	1.09	0.67	0.879	0.296985	2.07	3.29	2.68	0.86267
										3.97778	1.1	0.68	0.891	0.296985	2.01	3.28	2.645	0.898026
										3.98056	1.1	0.68	0.891	0.296985	2.03	3.18	2.605	0.813173
										3.98333	1.1	0.68	0.888	0.296985	1.99	3.16	2.575	0.827315
										3.98611	1.1	0.68	0.891	0.296985	1.96	3.14	2.55	0.834386
										3.98889	1.13	0.68	0.903	0.318198	2.01	3.16	2.585	0.813173
										3.99167	1.13	0.67	0.898	0.325269	1.97	3.18	2.575	0.855599
										3.99444	1.13	0.67	0.901	0.325269	2.02	3.22	2.62	0.848528
										3.99722	1.1	0.67	0.886	0.304056	1.98	3.18	2.58	0.848528
										4	1.11	0.68	0.895	0.304056	2.01	3.25	2.63	0.876812
										4.00278	1.12	0.68	0.899	0.311127	2.03	3.21	2.62	0.834386
										4.00556	1.11	0.69	0.9	0.296985	2.03	3.25	2.64	0.86267
										4.00833	1.09	0.68	0.884	0.289914	2.02	3.3	2.66	0.905097
										4.01111	1.11	0.67	0.89	0.311127	2	3.22	2.61	0.86267
										4.01389	1.1	0.67	0.886	0.304056	2.02	3.25	2.635	0.869741
										4.01667	1.09	0.67	0.879	0.296985	1.99	3.35	2.67	0.961665
										4.01944	1.05	0.67	0.86	0.268701	2.01	3.25	2.63	0.876812
										4.02222	1.04	0.68	0.858	0.254558	2	3.3	2.65	0.919239
										4.025	1.07	0.66	0.866	0.289914	2.01	3.26	2.635	0.883883
										4.02778	1.06	0.65	0.854	0.289914	1.99	3.28	2.635	0.912168
										4.03056	1.05	0.65	0.85	0.282843	1.98	3.28	2.63	0.919239
										4.03333	1.04	0.66	0.851	0.268701	1.96	3.26	2.61	0.919239
										4.03611	1.06	0.65	0.854	0.289914	1.98	3.29	2.635	0.92631
										4.03889	1.06	0.65	0.854	0.289914	1.96	3.23	2.595	0.898026
										4.04167	1.07	0.66	0.863	0.289914	1.94	3.25	2.595	0.92631
										4.04444	1.06	0.65	0.854	0.289914	1.97	3.29	2.63	0.933381
										4.04722	1.07	0.67	0.871	0.282843	1.91	3.23	2.57	0.933381
										4.05	1.07	0.67	0.868	0.282843	1.92	3.08	2.5	0.820244
										4.05278	1.09	0.66	0.874	0.304056	1.88	3.09	2.485	0.855599
										4.05556	1.07	0.67	0.871	0.282843	1.89	3.12	2.505	0.869741
										4.05833	1.08	0.67	0.875	0.289914	1.91	3.12	2.515	0.855599
										4.06111	1.07	0.67	0.871	0.282843	1.89	3.11	2.5	0.86267
										4.06389	1.09	0.66	0.874	0.304056	1.93	3.14	2.535	0.855599
										4.06667	1.07	0.67	0.871	0.282843	1.89	3.07	2.48	0.834386
										4.06944	1.09	0.66	0.874	0.304056	1.9	3.16	2.53	0.890955
										4.07222	1.06	0.66	0.859	0.282843	1.9	3.15	2.525	0.883883
										4.075	1.09	0.66	0.874	0.304056	1.93	3.18	2.555	0.883883
										4.07778	1.1	0.66	0.878	0.311127	1.92	3.18	2.55	0.890955
										4.08056	1.06	0.67	0.864	0.275772	1.9	3.21	2.555	0.92631
										4.08333	1.07	0.66	0.863	0.289914	1.9	3.16	2.53	0.890955
										4.08611	1.08	0.65	0.865	0.304056	1.92	3.16	2.54	0.876812
										4.08889	1.07	0.64	0.856	0.304056	1.91	3.22	2.565	0.92631
										4.09167	1.03	0.66	0.844	0.26163	1.89	3.14	2.515	0.883883
										4.09444	1.01	0.65	0.831	0.254558	1.9	3.19	2.545	0.912168
										4.09722	1.02	0.65	0.835	0.26163	1.87	3.15	2.51	0.905097
										4.1	1.02	0.64	0.83	0.268701	1.89	3.18	2.535	0.912168
										4.10278	1.02	0.64	0.83	0.268701	1.9	3.23	2.565	0.940452
										4.10556	1.02	0.64	0.83	0.268701	1.88	3.18	2.53	0.919239
										4.10833	1.04	0.64	0.838	0.282843	1.88	3.22	2.55	0.947523
										4.11111	1.03	0.64	0.834	0.275772	1.87	3.14	2.505	0.898026
										4.11389	1.02	0.64	0.83	0.268701	1.89	3.15	2.52	0.890955
										4.11667	1.04	0.66	0.851	0.268701	1.88	3.16	2.52	0.905097
										4.11944	1.04	0.64	0.838	0.282843	1.82	3.08	2.45	0.890955
										4.12222	1.05	0.65	0.85	0.282843	1.85	3.01	2.43	0.820244
										4.125	1.05	0.65	0.85	0.282843	1.84	3.04	2.44	0.848528
										4.12778	1.05	0.66	0.855	0.275772	1.81	3.05	2.43	0.876812
										4.13056	1.04	0.66	0.848	0.268701	1.82	3.05	2.435	0.869741
										4.13333	1.05	0.66	0.855	0.275772	1.82	3.05	2.435	0.869741
										4.13611	1.04	0.65	0.846	0.275772	1.84	3.07	2.455	0.869741
										4.13889	1.04	0.66	0.851	0.268701	1.85	3.09	2.47	0.876812
										4.14167	1.04	0.66	0.851	0.268701	1.87	3.09	2.48	0.86267
										4.14444	1.04	0.66	0.851	0.268701	1.86	3.11	2.485	0.883883
										4.14722	1.05	0.65	0.85	0.282843	1.85	3.15	2.5	0.919239
										4.15	1.06	0.64	0.849	0.296985	1.87	3.11	2.49	0.876812
										4.15278	1.05	0.65	0.85	0.282843	1.88	3.12	2.5	0.876812
										4.15556	1.04	0.65	0.846	0.275772	1.88	3.14	2.51	0.890955
										4.15833	1.05	0.65	0.85	0.282843	1.86	3.11	2.485	0.883883
										4.16111	0.99	0.65	0.82	0.240416	1.89	3.14	2.515	0.883883
										4.16389	0.98	0.64	0.811	0.240416	1.88	3.12	2.5	0.876812
										4.16667	0.99	0.64	0.815	0.247487	1.87	3.12	2.495	0.883883
										4.16944	1.01	0.63	0.818	0.268701	1.85	3.09	2.47	0.876812
										4.17222	1.01	0.63	0.818	0.268701	1.87	3.08	2.475	0.855599
										4.175	0.99	0.63	0.81	0.254558	1.88	3.11	2.495	0.869741
										4.17778	1	0.63	0.814	0.26163	1.87	3.11	2.49	0.876812
										4.18056	1	0.63	0.814	0.26163	1.87	3.12	2.495	0.883883
										4.18333	1.01	0.64	0.826	0.26163	1.86	3.11	2.485	0.883883
										4.18611	1.01	0.64	0.823	0.26163	1.9	3.09	2.495	0.841457
										4.18889	1.01	0.65	0.828	0.254558	1.8	3.09	2.445	0.912168
										4.19167	1.01	0.64	0.826	0.26163	1.8	3.04	2.42	0.876812
										4.19444	1.01	0.63	0.818	0.268701	1.79	3.01	2.4	0.86267
										4.19722	1.03	0.65	0.839	0.268701	1.79	3	2.395	0.855599
										4.2	1.04	0.65	0.843	0.275772	1.78	3.05	2.415	0.898026
										4.20278	1.02	0.64	0.83	0.268701	1.82	2.95	2.385	0.799031
										4.20556	1.02	0.63	0.825	0.275772	1.81	3.04	2.425	0.869741
										4.20833	1.04	0.65	0.843	0.275772	1.81	3.01	2.41	0.848528
										4.21111	1.01	0.65	0.828	0.254558	1.82	3.02	2.42	0.848528
										4.21389	1.02	0.65	0.835	0.26163	1.83	3.02	2.425	0.841457
										4.21667	1.01	0.65	0.828	0.254558	1.83	3.05	2.44	0.86267
										4.21944	1.03	0.65	0.839	0.268701	1.85	3.01	2.43	0.820244
										4.22222	1.02	0.64	0.83	0.268701	1.83	3.04	2.435	0.855599
										4.225	1.01	0.64	0.823	0.26163	1.84	3.01	2.425	0.827315
										4.22778	1	0.65	0.824	0.247487	1.84	3.01	2.425	0.827315
										4.23056	1.03	0.64	0.834	0.275772	1.83	3.04	2.435	0.855599
										4.23333	0.97	0.63	0.799	0.240416	1.82	2.95	2.385	0.799031
										4.23611	0.96	0.64	0.8	0.226274	1.83	3.01	2.42	0.834386
										4.23889	0.97	0.63	0.799	0.240416	1.83	3.05	2.44	0.86267
										4.24167	0.96	0.63	0.795	0.233345	1.81	3	2.405	0.841457
										4.24444	0.98	0.63	0.803	0.247487	1.83	3.05	2.44	0.86267
										4.24722	0.98	0.62	0.798	0.254558	1.83	3.01	2.42	0.834386
										4.25	0.97	0.62	0.794	0.247487	1.81	3.04	2.425	0.869741
										4.25278	0.98	0.62	0.801	0.254558	1.8	3.02	2.41	0.86267
										4.25556	0.99	0.63	0.81	0.254558	1.82	3.01	2.415	0.841457
										4.25833	0.99	0.64	0.815	0.247487	1.81	3	2.405	0.841457
										4.26111	0.98	0.64	0.811	0.240416	1.75	2.95	2.35	0.848528
										4.26389	1	0.64	0.819	0.254558	1.74	2.86	2.3	0.79196
										4.26667	0.98	0.65	0.816	0.233345	1.75	2.88	2.315	0.799031
										4.26944	0.98	0.64	0.811	0.240416	1.75	2.87	2.31	0.79196
										4.27222	0.98	0.64	0.811	0.240416	1.75	2.9	2.325	0.813173
										4.275	0.99	0.64	0.815	0.247487	1.75	2.88	2.315	0.799031
										4.27778	0.98	0.65	0.816	0.233345	1.75	2.87	2.31	0.79196
										4.28056	1	0.66	0.829	0.240416	1.76	2.84	2.3	0.763675
										4.28333	0.99	0.64	0.815	0.247487	1.79	2.91	2.35	0.79196
										4.28611	1	0.65	0.824	0.247487	1.76	2.95	2.355	0.841457
										4.28889	0.98	0.64	0.811	0.240416	1.81	2.94	2.375	0.799031
										4.29167	0.98	0.64	0.808	0.240416	1.81	2.95	2.38	0.806102
										4.29444	0.99	0.64	0.815	0.247487	1.82	2.93	2.375	0.784889
										4.29722	0.98	0.64	0.808	0.240416	1.81	2.93	2.37	0.79196
										4.3	0.98	0.64	0.808	0.240416	1.81	2.95	2.38	0.806102
										4.30278	0.94	0.64	0.789	0.212132	1.8	2.91	2.355	0.784889
										4.30556	0.94	0.66	0.799	0.19799	1.76	2.98	2.37	0.86267
										4.30833	0.92	0.63	0.776	0.205061	1.81	2.91	2.36	0.777817
										4.31111	0.93	0.64	0.785	0.205061	1.77	2.98	2.375	0.855599
										4.31389	0.92	0.63	0.776	0.205061	1.79	2.94	2.365	0.813173
										4.31667	0.95	0.63	0.788	0.226274	1.79	2.93	2.36	0.806102
										4.31944	0.95	0.63	0.788	0.226274	1.79	2.88	2.335	0.770746
										4.32222	0.95	0.62	0.786	0.233345	1.79	2.88	2.335	0.770746
										4.325	0.96	0.63	0.795	0.233345	1.8	2.91	2.355	0.784889
										4.32778	0.96	0.63	0.795	0.233345	1.79	2.95	2.37	0.820244
										4.33056	0.97	0.64	0.804	0.233345	1.72	2.87	2.295	0.813173
										4.33333	0.96	0.63	0.795	0.233345	1.72	2.83	2.275	0.784889
										4.33611	0.98	0.64	0.811	0.240416	1.72	2.8	2.26	0.763675
										4.33889	0.98	0.64	0.808	0.240416	1.7	2.74	2.22	0.735391
										4.34167	0.97	0.65	0.809	0.226274	1.7	2.76	2.23	0.749533
										4.34444	0.98	0.65	0.813	0.233345	1.71	2.77	2.24	0.749533
										4.34722	0.98	0.65	0.816	0.233345	1.76	2.76	2.26	0.707107
										4.35	0.98	0.64	0.808	0.240416	1.74	2.81	2.275	0.756604
										4.35278	0.95	0.64	0.796	0.219203	1.75	2.83	2.29	0.763675
										4.35556	0.96	0.64	0.8	0.226274	1.74	2.83	2.285	0.770746
										4.35833	0.98	0.64	0.811	0.240416	1.78	2.79	2.285	0.714178
										4.36111	0.95	0.64	0.796	0.219203	1.75	2.83	2.29	0.763675
										4.36389	0.95	0.65	0.801	0.212132	1.76	2.88	2.32	0.79196
										4.36667	0.97	0.65	0.809	0.226274	1.78	2.83	2.305	0.742462
										4.36944	0.96	0.65	0.805	0.219203	1.79	2.83	2.31	0.735391
										4.37222	0.92	0.64	0.781	0.19799	1.73	2.83	2.28	0.777817
										4.375	0.92	0.65	0.786	0.190919	1.74	2.87	2.305	0.799031
										4.37778	0.92	0.63	0.776	0.205061	1.75	2.86	2.305	0.784889
										4.38056	0.92	0.62	0.771	0.212132	1.76	2.8	2.28	0.735391
										4.38333	0.92	0.63	0.773	0.205061	1.77	2.86	2.315	0.770746
										4.38611	0.9	0.62	0.76	0.19799	1.73	2.79	2.26	0.749533
										4.38889	0.92	0.62	0.768	0.212132	1.75	2.83	2.29	0.763675
										4.39167	0.9	0.63	0.765	0.190919	1.74	2.79	2.265	0.742462
										4.39444	0.92	0.62	0.771	0.212132	1.73	2.81	2.27	0.763675
										4.39722	0.91	0.62	0.764	0.205061	1.72	2.79	2.255	0.756604
										4.4	0.92	0.63	0.773	0.205061	1.73	2.77	2.25	0.735391
										4.40278	0.92	0.62	0.771	0.212132	1.69	2.76	2.225	0.756604
										4.40556	0.93	0.63	0.78	0.212132	1.67	2.72	2.195	0.742462
										4.40833	0.93	0.64	0.785	0.205061	1.67	2.72	2.195	0.742462
										4.41111	0.94	0.64	0.789	0.212132	1.67	2.74	2.205	0.756604
										4.41389	0.93	0.64	0.785	0.205061	1.68	2.74	2.21	0.749533
										4.41667	0.93	0.65	0.79	0.19799	1.68	2.7	2.19	0.721249
										4.41944	0.95	0.64	0.793	0.219203	1.7	2.72	2.21	0.721249
										4.42222	0.92	0.64	0.781	0.19799	1.68	2.69	2.185	0.714178
										4.425	0.93	0.65	0.79	0.19799	1.7	2.69	2.195	0.700036
										4.42778	0.92	0.64	0.781	0.19799	1.69	2.73	2.21	0.735391
										4.43056	0.93	0.63	0.78	0.212132	1.69	2.74	2.215	0.742462
										4.43333	0.93	0.63	0.78	0.212132	1.7	2.74	2.22	0.735391
										4.43611	0.92	0.64	0.781	0.19799	1.7	2.76	2.23	0.749533
										4.43889	0.92	0.64	0.781	0.19799	1.72	2.77	2.245	0.742462
										4.44167	0.92	0.63	0.776	0.205061	1.71	2.7	2.205	0.700036
										4.44444	0.87	0.64	0.755	0.162635	1.71	2.72	2.215	0.714178
										4.44722	0.88	0.62	0.749	0.183848	1.72	2.72	2.22	0.707107
										4.45	0.89	0.63	0.758	0.183848	1.7	2.73	2.215	0.72832
										4.45278	0.88	0.63	0.754	0.176777	1.7	2.72	2.21	0.721249
										4.45556	0.88	0.61	0.744	0.190919	1.7	2.79	2.245	0.770746
										4.45833	0.89	0.62	0.753	0.190919	1.69	2.72	2.205	0.72832
										4.46111	0.89	0.62	0.753	0.190919	1.67	2.69	2.18	0.721249
										4.46389	0.89	0.62	0.753	0.190919	1.7	2.72	2.21	0.721249
										4.46667	0.9	0.62	0.76	0.19799	1.66	2.73	2.195	0.756604
										4.46944	0.89	0.63	0.761	0.183848	1.71	2.67	2.19	0.678823
										4.47222	0.91	0.63	0.769	0.19799	1.64	2.72	2.18	0.763675
										4.475	0.89	0.62	0.756	0.190919	1.63	2.62	2.125	0.700036
										4.47778	0.91	0.63	0.769	0.19799	1.64	2.58	2.11	0.66468
										4.48056	0.92	0.61	0.763	0.219203	1.62	2.53	2.075	0.643467
										4.48333	0.92	0.63	0.773	0.205061	1.62	2.56	2.09	0.66468
										4.48611	0.91	0.62	0.764	0.205061	1.65	2.62	2.135	0.685894
										4.48889	0.92	0.62	0.768	0.212132	1.62	2.65	2.135	0.72832
										4.49167	0.92	0.61	0.763	0.219203	1.65	2.63	2.14	0.692965
										4.49444	0.9	0.63	0.765	0.190919	1.64	2.66	2.15	0.721249
										4.49722	0.91	0.62	0.764	0.205061	1.65	2.67	2.16	0.721249
										4.5	0.9	0.63	0.765	0.190919	1.64	2.7	2.17	0.749533
										4.50278	0.91	0.63	0.769	0.19799	1.66	2.67	2.165	0.714178
										4.50556	0.91	0.62	0.764	0.205061	1.66	2.7	2.18	0.735391
										4.50833	0.91	0.62	0.764	0.205061	1.65	2.67	2.16	0.721249
										4.51111	0.92	0.64	0.778	0.19799	1.63	2.7	2.165	0.756604
										4.51389	0.92	0.63	0.773	0.205061	1.66	2.66	2.16	0.707107
										4.51667	0.85	0.64	0.744	0.148492	1.64	2.7	2.17	0.749533
										4.51944	0.86	0.61	0.736	0.176777	1.65	2.69	2.17	0.735391
										4.52222	0.86	0.61	0.736	0.176777	1.65	2.69	2.17	0.735391
										4.525	0.86	0.61	0.736	0.176777	1.63	2.69	2.16	0.749533
										4.52778	0.85	0.6	0.724	0.176777	1.64	2.7	2.17	0.749533
										4.53056	0.86	0.61	0.736	0.176777	1.64	2.66	2.15	0.721249
										4.53333	0.87	0.61	0.74	0.183848	1.63	2.66	2.145	0.72832
										4.53611	0.87	0.6	0.735	0.190919	1.65	2.63	2.14	0.692965
										4.53889	0.89	0.61	0.748	0.19799	1.64	2.59	2.115	0.671751
										4.54167	0.89	0.59	0.738	0.212132	1.59	2.67	2.13	0.763675
										4.54444	0.89	0.62	0.756	0.190919	1.59	2.58	2.085	0.700036
										4.54722	0.89	0.61	0.748	0.19799	1.58	2.55	2.065	0.685894
										4.55	0.89	0.61	0.748	0.19799	1.59	2.53	2.06	0.66468
										4.55278	0.88	0.61	0.744	0.190919	1.57	2.51	2.04	0.66468
										4.55556	0.9	0.61	0.755	0.205061	1.57	2.58	2.075	0.714178
										4.55833	0.9	0.61	0.755	0.205061	1.61	2.53	2.07	0.650538
										4.56111	0.89	0.61	0.751	0.19799	1.62	2.58	2.1	0.678823
										4.56389	0.9	0.61	0.755	0.205061	1.6	2.56	2.08	0.678823
										4.56667	0.89	0.61	0.751	0.19799	1.63	2.59	2.11	0.678823
										4.56944	0.89	0.61	0.748	0.19799	1.61	2.63	2.12	0.721249
										4.57222	0.89	0.61	0.751	0.19799	1.61	2.59	2.1	0.692965
										4.575	0.89	0.6	0.743	0.205061	1.63	2.63	2.13	0.707107
										4.57778	0.9	0.6	0.75	0.212132	1.62	2.62	2.12	0.707107
										4.58056	0.89	0.61	0.751	0.19799	1.62	2.63	2.125	0.714178
										4.58333	0.89	0.59	0.741	0.212132	1.61	2.6	2.105	0.700036
										4.58611	0.84	0.6	0.72	0.169706	1.62	2.53	2.075	0.643467
										4.58889	0.85	0.58	0.714	0.190919	1.61	2.62	2.115	0.714178
										4.59167	0.86	0.59	0.723	0.190919	1.62	2.63	2.125	0.714178
										4.59444	0.84	0.57	0.705	0.190919	1.62	2.62	2.12	0.707107
										4.59722	0.86	0.58	0.718	0.19799	1.63	2.59	2.11	0.678823
										4.6	0.84	0.57	0.705	0.190919	1.64	2.65	2.145	0.714178
										4.60278	0.86	0.58	0.721	0.19799	1.63	2.56	2.095	0.657609
										4.60556	0.85	0.58	0.714	0.190919	1.6	2.55	2.075	0.671751
										4.60833	0.85	0.58	0.714	0.190919	1.6	2.58	2.09	0.692965
										4.61111	0.86	0.59	0.726	0.190919	1.62	2.62	2.12	0.707107
										4.61389	0.86	0.59	0.726	0.190919	1.57	2.6	2.085	0.72832
										4.61667	0.87	0.59	0.73	0.19799	1.56	2.48	2.02	0.650538
										4.61944	0.88	0.57	0.724	0.219203	1.58	2.45	2.015	0.615183
										4.62222	0.88	0.58	0.729	0.212132	1.55	2.48	2.015	0.657609
										4.625	0.87	0.58	0.725	0.205061	1.57	2.44	2.005	0.615183
										4.62778	0.88	0.57	0.724	0.219203	1.57	2.49	2.03	0.650538
										4.63056	0.89	0.58	0.733	0.219203	1.58	2.52	2.05	0.66468
										4.63333	0.88	0.57	0.724	0.219203	1.57	2.51	2.04	0.66468
										4.63611	0.87	0.57	0.72	0.212132	1.57	2.48	2.025	0.643467
										4.63889	0.89	0.57	0.728	0.226274	1.57	2.53	2.05	0.678823
										4.64167	0.88	0.57	0.724	0.219203	1.58	2.55	2.065	0.685894
										4.64444	0.87	0.57	0.72	0.212132	1.56	2.59	2.075	0.72832
										4.64722	0.89	0.57	0.728	0.226274	1.58	2.58	2.08	0.707107
										4.65	0.86	0.56	0.711	0.212132	1.57	2.55	2.06	0.692965
										4.65278	0.88	0.56	0.719	0.226274	1.59	2.53	2.06	0.66468
										4.65556	0.81	0.56	0.685	0.176777	1.56	2.56	2.06	0.707107
										4.65833	0.83	0.56	0.693	0.190919	1.57	2.59	2.08	0.721249
										4.66111	0.83	0.55	0.688	0.19799	1.59	2.53	2.06	0.66468
										4.66389	0.83	0.55	0.691	0.19799	1.57	2.53	2.05	0.678823
										4.66667	0.81	0.55	0.68	0.183848	1.57	2.51	2.04	0.66468
										4.66944	0.81	0.55	0.68	0.183848	1.58	2.55	2.065	0.685894
										4.67222	0.81	0.54	0.675	0.190919	1.55	2.56	2.055	0.714178
										4.675	0.83	0.55	0.691	0.19799	1.58	2.48	2.03	0.636396
										4.67778	0.84	0.55	0.695	0.205061	1.56	2.53	2.045	0.685894
										4.68056	0.83	0.55	0.691	0.19799	1.57	2.49	2.03	0.650538
										4.68333	0.85	0.55	0.699	0.212132	1.5	2.49	1.995	0.700036
										4.68611	0.83	0.56	0.693	0.190919	1.52	2.44	1.98	0.650538
										4.68889	0.85	0.55	0.699	0.212132	1.49	2.46	1.975	0.685894
										4.69167	0.84	0.55	0.695	0.205061	1.51	2.44	1.975	0.657609
										4.69444	0.84	0.55	0.695	0.205061	1.5	2.45	1.975	0.671751
										4.69722	0.84	0.55	0.695	0.205061	1.5	2.42	1.96	0.650538
										4.7	0.86	0.55	0.703	0.219203	1.5	2.46	1.98	0.678823
										4.70278	0.85	0.56	0.704	0.205061	1.51	2.45	1.98	0.66468
										4.70556	0.85	0.55	0.699	0.212132	1.51	2.46	1.985	0.671751
										4.70833	0.85	0.55	0.699	0.212132	1.55	2.48	2.015	0.657609
										4.71111	0.85	0.55	0.699	0.212132	1.52	2.48	2	0.678823
										4.71389	0.86	0.55	0.703	0.219203	1.52	2.53	2.025	0.714178
										4.71667	0.85	0.54	0.694	0.219203	1.51	2.45	1.98	0.66468
										4.71944	0.85	0.54	0.694	0.219203	1.52	2.44	1.98	0.650538
										4.72222	0.83	0.54	0.686	0.205061	1.52	2.49	2.005	0.685894
										4.725	0.83	0.53	0.681	0.212132	1.5	2.48	1.99	0.692965
										4.72778	0.8	0.54	0.668	0.183848	1.53	2.46	1.995	0.657609
										4.73056	0.8	0.52	0.658	0.19799	1.5	2.49	1.995	0.700036
										4.73333	0.8	0.53	0.663	0.190919	1.51	2.48	1.995	0.685894
										4.73611	0.8	0.54	0.668	0.183848	1.52	2.48	2	0.678823
										4.73889	0.8	0.53	0.663	0.190919	1.52	2.46	1.99	0.66468
										4.74167	0.8	0.53	0.666	0.190919	1.49	2.52	2.005	0.72832
										4.74444	0.81	0.53	0.67	0.19799	1.5	2.46	1.98	0.678823
										4.74722	0.81	0.53	0.67	0.19799	1.49	2.51	2	0.721249
										4.75	0.8	0.52	0.658	0.19799	1.48	2.46	1.97	0.692965
										4.75278	0.8	0.53	0.663	0.190919	1.46	2.42	1.94	0.678823
										4.75556	0.83	0.53	0.678	0.212132	1.44	2.46	1.95	0.721249
										4.75833	0.82	0.54	0.679	0.19799	1.45	2.41	1.93	0.678823
										4.76111	0.81	0.53	0.67	0.19799	1.45	2.39	1.92	0.66468
										4.76389	0.84	0.53	0.685	0.219203	1.43	2.35	1.89	0.650538
										4.76667	0.83	0.53	0.678	0.212132	1.44	2.34	1.89	0.636396
										4.76944	0.83	0.53	0.681	0.212132	1.44	2.41	1.925	0.685894
										4.77222	0.81	0.53	0.67	0.19799	1.46	2.37	1.915	0.643467
										4.775	0.83	0.53	0.678	0.212132	1.47	2.38	1.925	0.643467
										4.77778	0.8	0.52	0.661	0.19799	1.47	2.39	1.93	0.650538
										4.78056	0.82	0.52	0.669	0.212132	1.47	2.37	1.92	0.636396
										4.78333	0.82	0.53	0.674	0.205061	1.48	2.42	1.95	0.66468
										4.78611	0.82	0.53	0.674	0.205061	1.48	2.46	1.97	0.692965
										4.78889	0.83	0.52	0.676	0.219203	1.46	2.42	1.94	0.678823
										4.79167	0.81	0.52	0.665	0.205061	1.47	2.39	1.93	0.650538
										4.79444	0.81	0.52	0.665	0.205061	1.47	2.42	1.945	0.671751
										4.79722	0.78	0.53	0.655	0.176777	1.45	2.42	1.935	0.685894
										4.8	0.78	0.52	0.65	0.183848	1.46	2.39	1.925	0.657609
										4.80278	0.78	0.51	0.645	0.190919	1.47	2.41	1.94	0.66468
										4.80556	0.77	0.5	0.636	0.190919	1.46	2.38	1.92	0.650538
										4.80833	0.77	0.5	0.636	0.190919	1.46	2.41	1.935	0.671751
										4.81111	0.77	0.5	0.636	0.190919	1.48	2.42	1.95	0.66468
										4.81389	0.78	0.5	0.64	0.19799	1.48	2.35	1.915	0.615183
										4.81667	0.77	0.5	0.636	0.190919	1.47	2.37	1.92	0.636396
										4.81944	0.79	0.5	0.644	0.205061	1.45	2.39	1.92	0.66468
										4.82222	0.8	0.5	0.648	0.212132	1.45	2.41	1.93	0.678823
										4.825	0.8	0.5	0.648	0.212132	1.41	2.42	1.915	0.714178
										4.82778	0.8	0.5	0.651	0.212132	1.41	2.34	1.875	0.657609
										4.83056	0.8	0.52	0.658	0.19799	1.42	2.3	1.86	0.622254
										4.83333	0.8	0.51	0.656	0.205061	1.38	2.37	1.875	0.700036
										4.83611	0.8	0.51	0.653	0.205061	1.43	2.28	1.855	0.601041
										4.83889	0.81	0.51	0.66	0.212132	1.39	2.3	1.845	0.643467
										4.84167	0.8	0.51	0.656	0.205061	1.42	2.31	1.865	0.629325
										4.84444	0.8	0.51	0.653	0.205061	1.45	2.28	1.865	0.586899
										4.84722	0.8	0.49	0.646	0.219203	1.41	2.31	1.86	0.636396
										4.85	0.79	0.51	0.649	0.19799	1.43	2.32	1.875	0.629325
										4.85278	0.8	0.51	0.653	0.205061	1.43	2.32	1.875	0.629325
										4.85556	0.8	0.51	0.653	0.205061	1.43	2.34	1.885	0.643467
										4.85833	0.8	0.51	0.653	0.205061	1.43	2.32	1.875	0.629325
										4.86111	0.79	0.51	0.649	0.19799	1.43	2.31	1.87	0.622254
										4.86389	0.8	0.51	0.653	0.205061	1.42	2.35	1.885	0.657609
										4.86667	0.77	0.51	0.638	0.183848	1.44	2.32	1.88	0.622254
										4.86944	0.77	0.5	0.636	0.190919	1.42	2.32	1.87	0.636396
										4.87222	0.77	0.48	0.623	0.205061	1.42	2.35	1.885	0.657609
										4.875	0.77	0.49	0.628	0.19799	1.42	2.31	1.865	0.629325
										4.87778	0.77	0.48	0.623	0.205061	1.42	2.31	1.865	0.629325
										4.88056	0.77	0.49	0.631	0.19799	1.43	2.32	1.875	0.629325
										4.88333	0.77	0.48	0.623	0.205061	1.41	2.28	1.845	0.615183
										4.88611	0.77	0.49	0.631	0.19799	1.41	2.32	1.865	0.643467
										4.88889	0.77	0.49	0.628	0.19799	1.4	2.34	1.87	0.66468
										4.89167	0.77	0.48	0.626	0.205061	1.41	2.31	1.86	0.636396
										4.89444	0.77	0.49	0.631	0.19799	1.37	2.3	1.835	0.657609
										4.89722	0.78	0.48	0.63	0.212132	1.36	2.3	1.83	0.66468
										4.9	0.77	0.49	0.628	0.19799	1.36	2.2	1.78	0.59397
										4.90278	0.78	0.49	0.635	0.205061	1.36	2.18	1.77	0.579828
										4.90556	0.8	0.5	0.648	0.212132	1.36	2.23	1.795	0.615183
										4.90833	0.77	0.49	0.631	0.19799	1.38	2.21	1.795	0.586899
										4.91111	0.79	0.49	0.639	0.212132	1.36	2.2	1.78	0.59397
										4.91389	0.79	0.49	0.639	0.212132	1.39	2.23	1.81	0.59397
										4.91667	0.77	0.48	0.626	0.205061	1.39	2.27	1.83	0.622254
										4.91944	0.77	0.49	0.631	0.19799	1.38	2.24	1.81	0.608112
										4.92222	0.77	0.49	0.631	0.19799	1.38	2.27	1.825	0.629325
										4.925	0.77	0.49	0.631	0.19799	1.4	2.27	1.835	0.615183
										4.92778	0.79	0.49	0.639	0.212132	1.38	2.25	1.815	0.615183
										4.93056	0.77	0.49	0.631	0.19799	1.39	2.23	1.81	0.59397
										4.93333	0.77	0.48	0.626	0.205061	1.38	2.28	1.83	0.636396
										4.93611	0.77	0.49	0.631	0.19799	1.36	2.27	1.815	0.643467
										4.93889	0.74	0.48	0.611	0.183848	1.4	2.25	1.825	0.601041
										4.94167	0.74	0.49	0.616	0.176777	1.38	2.24	1.81	0.608112
										4.94444	0.75	0.45	0.6	0.212132	1.4	2.25	1.825	0.601041
										4.94722	0.75	0.45	0.6	0.212132	1.37	2.28	1.825	0.643467
										4.95	0.74	0.46	0.601	0.19799	1.39	2.25	1.82	0.608112
										4.95278	0.75	0.46	0.605	0.205061	1.37	2.25	1.81	0.622254
										4.95556	0.75	0.47	0.61	0.19799	1.36	2.23	1.795	0.615183
										4.95833	0.74	0.46	0.601	0.19799	1.35	2.24	1.795	0.629325
										4.96111	0.76	0.46	0.609	0.212132	1.37	2.23	1.8	0.608112
										4.96389	0.75	0.47	0.61	0.19799	1.38	2.24	1.81	0.608112
										4.96667	0.77	0.47	0.618	0.212132	1.32	2.31	1.815	0.700036
										4.96944	0.77	0.47	0.621	0.212132	1.32	2.16	1.74	0.59397
										4.97222	0.76	0.46	0.609	0.212132	1.33	2.13	1.73	0.565685
										4.975	0.77	0.46	0.613	0.219203	1.32	2.14	1.73	0.579828
										4.97778	0.77	0.47	0.618	0.212132	1.32	2.16	1.74	0.59397
										4.98056	0.77	0.47	0.618	0.212132	1.34	2.17	1.755	0.586899
										4.98333	0.77	0.47	0.621	0.212132	1.34	2.16	1.75	0.579828
										4.98611	0.76	0.47	0.614	0.205061	1.36	2.17	1.765	0.572756
										4.98889	0.77	0.46	0.616	0.219203	1.34	2.21	1.775	0.615183
										4.99167	0.77	0.47	0.621	0.212132	1.34	2.2	1.77	0.608112
										4.99444	0.76	0.47	0.614	0.205061	1.34	2.2	1.77	0.608112
										4.99722	0.77	0.46	0.613	0.219203	1.36	2.21	1.785	0.601041
										5	0.76	0.47	0.614	0.205061	1.35	2.2	1.775	0.601041
										5.00278	0.77	0.47	0.618	0.212132	1.34	2.25	1.795	0.643467
										5.00556	0.76	0.47	0.614	0.205061	1.34	2.23	1.785	0.629325
										5.00833	0.72	0.47	0.595	0.176777	1.31	2.27	1.79	0.678823
										5.01111	0.74	0.46	0.598	0.19799	1.33	2.18	1.755	0.601041
										5.01389	0.73	0.44	0.584	0.205061	1.33	2.23	1.78	0.636396
										5.01667	0.72	0.44	0.58	0.19799	1.34	2.18	1.76	0.59397
										5.01944	0.73	0.44	0.584	0.205061	1.33	2.23	1.78	0.636396
										5.02222	0.73	0.44	0.584	0.205061	1.33	2.2	1.765	0.615183
										5.025	0.74	0.44	0.591	0.212132	1.34	2.2	1.77	0.608112
										5.02778	0.74	0.44	0.588	0.212132	1.32	2.17	1.745	0.601041
										5.03056	0.74	0.43	0.583	0.219203	1.34	2.2	1.77	0.608112
										5.03333	0.76	0.45	0.604	0.219203	1.32	2.18	1.75	0.608112
										5.03611	0.74	0.45	0.593	0.205061	1.29	2.18	1.735	0.629325
										5.03889	0.74	0.43	0.583	0.219203	1.28	2.14	1.71	0.608112
										5.04167	0.75	0.44	0.595	0.219203	1.28	2.17	1.725	0.629325
										5.04444	0.75	0.44	0.595	0.219203	1.28	2.13	1.705	0.601041
										5.04722	0.75	0.46	0.605	0.205061	1.27	2.11	1.69	0.59397
										5.05	0.75	0.43	0.59	0.226274	1.3	2.14	1.72	0.59397
										5.05278	0.75	0.45	0.6	0.212132	1.29	2.14	1.715	0.601041
										5.05556	0.75	0.44	0.595	0.219203	1.29	2.17	1.73	0.622254
										5.05833	0.74	0.44	0.591	0.212132	1.29	2.14	1.715	0.601041
										5.06111	0.74	0.44	0.591	0.212132	1.29	2.13	1.71	0.59397
										5.06389	0.75	0.43	0.59	0.226274	1.29	2.14	1.715	0.601041
										5.06667	0.76	0.43	0.594	0.233345	1.29	2.14	1.715	0.601041
										5.06944	0.76	0.45	0.604	0.219203	1.31	2.17	1.74	0.608112
										5.07222	0.75	0.44	0.595	0.219203	1.3	2.17	1.735	0.615183
										5.075	0.74	0.42	0.581	0.226274	1.29	2.18	1.735	0.629325
										5.07778	0.77	0.45	0.608	0.226274	1.28	2.16	1.72	0.622254
										5.08056	0.72	0.44	0.58	0.19799	1.28	2.18	1.73	0.636396
										5.08333	0.72	0.44	0.58	0.19799	1.29	2.17	1.73	0.622254
										5.08611	0.71	0.44	0.576	0.190919	1.28	2.21	1.745	0.657609
										5.08889	0.72	0.41	0.565	0.219203	1.26	2.18	1.72	0.650538
										5.09167	0.72	0.42	0.57	0.212132	1.28	2.2	1.74	0.650538
										5.09444	0.72	0.42	0.57	0.212132	1.29	2.21	1.75	0.650538
										5.09722	0.71	0.4	0.556	0.219203	1.29	2.17	1.73	0.622254
										5.1	0.72	0.42	0.57	0.212132	1.27	2.17	1.72	0.636396
										5.10278	0.72	0.41	0.565	0.219203	1.27	2.16	1.715	0.629325
										5.10556	0.72	0.42	0.57	0.212132	1.27	2.18	1.725	0.643467
										5.10833	0.74	0.43	0.583	0.219203	1.24	2.16	1.7	0.650538
										5.11111	0.74	0.42	0.578	0.226274	1.23	2.13	1.68	0.636396
										5.11389	0.74	0.43	0.586	0.219203	1.22	2.1	1.66	0.622254
										5.11667	0.74	0.42	0.581	0.226274	1.22	2.09	1.655	0.615183
										5.11944	0.74	0.41	0.573	0.233345	1.23	2.06	1.645	0.586899
										5.12222	0.76	0.43	0.594	0.233345	1.23	2.1	1.665	0.615183
										5.125	0.74	0.42	0.581	0.226274	1.23	2.13	1.68	0.636396
										5.12778	0.74	0.41	0.576	0.233345	1.23	2.07	1.65	0.59397
										5.13056	0.74	0.42	0.581	0.226274	1.23	2.14	1.685	0.643467
										5.13333	0.72	0.42	0.57	0.212132	1.23	2.13	1.68	0.636396
										5.13611	0.74	0.41	0.576	0.233345	1.23	2.1	1.665	0.615183
										5.13889	0.75	0.41	0.58	0.240416	1.23	2.14	1.685	0.643467
										5.14167	0.74	0.41	0.576	0.233345	1.25	2.16	1.705	0.643467
										5.14444	0.74	0.43	0.583	0.219203	1.24	2.17	1.705	0.657609
										5.14722	0.74	0.42	0.578	0.226274	1.24	2.18	1.71	0.66468
										5.15	0.72	0.41	0.565	0.219203	1.25	2.16	1.705	0.643467
										5.15278	0.7	0.4	0.549	0.212132	1.24	2.17	1.705	0.657609
										5.15556	0.71	0.4	0.553	0.219203	1.23	2.18	1.705	0.671751
										5.15833	0.71	0.39	0.548	0.226274	1.23	2.16	1.695	0.657609
										5.16111	0.71	0.4	0.553	0.219203	1.22	2.14	1.68	0.650538
										5.16389	0.71	0.39	0.551	0.226274	1.23	2.18	1.705	0.671751
										5.16667	0.72	0.4	0.56	0.226274	1.22	2.17	1.695	0.671751
										5.16944	0.72	0.4	0.56	0.226274	1.21	2.18	1.695	0.685894
										5.17222	0.72	0.4	0.56	0.226274	1.22	2.16	1.69	0.66468
										5.175	0.71	0.39	0.551	0.226274	1.21	2.13	1.67	0.650538
										5.17778	0.72	0.39	0.555	0.233345	1.18	2.17	1.675	0.700036
										5.18056	0.72	0.39	0.555	0.233345	1.18	2.11	1.645	0.657609
										5.18333	0.73	0.4	0.564	0.233345	1.18	2.04	1.61	0.608112
										5.18611	0.74	0.39	0.563	0.247487	1.19	2.03	1.61	0.59397
										5.18889	0.73	0.41	0.569	0.226274	1.18	2.1	1.64	0.650538
										5.19167	0.74	0.41	0.576	0.233345	1.17	2.07	1.62	0.636396
										5.19444	0.74	0.4	0.568	0.240416	1.18	2.07	1.625	0.629325
										5.19722	0.74	0.39	0.563	0.247487	1.17	2.16	1.665	0.700036
										5.2	0.73	0.41	0.569	0.226274	1.19	2.17	1.68	0.692965
										5.20278	0.74	0.41	0.573	0.233345	1.19	2.17	1.68	0.692965
										5.20556	0.74	0.4	0.568	0.240416	1.18	2.18	1.68	0.707107
										5.20833	0.74	0.4	0.571	0.240416	1.19	2.17	1.68	0.692965
										5.21111	0.74	0.4	0.568	0.240416	1.19	2.21	1.7	0.721249
										5.21389	0.74	0.4	0.568	0.240416	1.18	2.17	1.675	0.700036
										5.21667	0.74	0.4	0.568	0.240416	1.18	2.2	1.69	0.721249
										5.21944	0.7	0.39	0.544	0.219203	1.18	2.23	1.705	0.742462
										5.22222	0.69	0.39	0.54	0.212132	1.17	2.2	1.685	0.72832
										5.225	0.7	0.39	0.544	0.219203	1.19	2.17	1.68	0.692965
										5.22778	0.7	0.39	0.544	0.219203	1.19	2.16	1.675	0.685894
										5.23056	0.71	0.37	0.538	0.240416	1.17	2.17	1.67	0.707107
										5.23333	0.69	0.36	0.525	0.233345	1.18	2.17	1.675	0.700036
										5.23611	0.71	0.37	0.538	0.240416	1.18	2.18	1.68	0.707107
										5.23889	0.71	0.36	0.533	0.247487	1.19	2.14	1.665	0.671751
										5.24167	0.71	0.37	0.538	0.240416	1.17	2.13	1.65	0.678823
										5.24444	0.72	0.37	0.545	0.247487	1.17	2.18	1.675	0.714178
										5.24722	0.71	0.36	0.536	0.247487	1.16	2.17	1.665	0.714178
										5.25	0.73	0.36	0.544	0.26163	1.14	2.17	1.655	0.72832
										5.25278	0.72	0.36	0.54	0.254558	1.13	2.14	1.635	0.714178
										5.25556	0.74	0.36	0.548	0.268701	1.14	2.13	1.635	0.700036
										5.25833	0.72	0.35	0.535	0.26163	1.11	2.09	1.6	0.692965
										5.26111	0.73	0.35	0.539	0.268701	1.13	2.13	1.63	0.707107
										5.26389	0.74	0.35	0.546	0.275772	1.13	2.13	1.63	0.707107
										5.26667	0.73	0.35	0.539	0.268701	1.13	2.14	1.635	0.714178
										5.26944	0.74	0.34	0.538	0.282843	1.13	2.06	1.595	0.657609
										5.27222	0.74	0.34	0.541	0.282843	1.14	2.07	1.605	0.657609
										5.275	0.72	0.33	0.525	0.275772	1.13	2.11	1.62	0.692965
										5.27778	0.72	0.33	0.525	0.275772	1.15	2.11	1.63	0.678823
										5.28056	0.73	0.33	0.529	0.282843	1.13	2.11	1.62	0.692965
										5.28333	0.74	0.33	0.533	0.289914	1.16	2.11	1.635	0.671751
										5.28611	0.73	0.31	0.519	0.296985	1.15	2.14	1.645	0.700036
										5.28889	0.75	0.32	0.535	0.304056	1.16	2.11	1.635	0.671751
										5.29167	0.7	0.31	0.504	0.275772	1.15	2.14	1.645	0.700036
										5.29444	0.7	0.32	0.509	0.268701	1.15	2.16	1.655	0.714178
										5.29722	0.7	0.29	0.494	0.289914	1.18	2.17	1.675	0.700036
										5.3	0.71	0.27	0.488	0.311127	1.15	2.2	1.675	0.742462
										5.30278	0.7	0.28	0.489	0.296985	1.14	2.21	1.675	0.756604
										5.30556	0.73	0.27	0.499	0.325269	1.15	2.18	1.665	0.72832
										5.30833	0.71	0.27	0.491	0.311127	1.13	2.21	1.67	0.763675
										5.31111	0.71	0.27	0.491	0.311127	1.12	2.2	1.66	0.763675
										5.31389	0.71	0.27	0.491	0.311127	1.13	2.18	1.655	0.742462
										5.31667	0.72	0.26	0.49	0.325269	1.14	2.21	1.675	0.756604
										5.31944	0.71	0.26	0.486	0.318198	1.1	2.2	1.65	0.777817
										5.32222	0.74	0.26	0.498	0.339411	1.09	2.11	1.6	0.721249
										5.325	0.73	0.24	0.484	0.346482	1.09	2.13	1.61	0.735391
										5.32778	0.74	0.25	0.493	0.346482	1.09	2.1	1.595	0.714178
										5.33056	0.74	0.24	0.488	0.353553	1.1	2.13	1.615	0.72832
										5.33333	0.73	0.23	0.479	0.353553	1.1	2.1	1.6	0.707107
										5.33611	0.74	0.23	0.483	0.360624	1.1	2.11	1.605	0.714178
										5.33889	0.74	0.23	0.483	0.360624	1.11	2.14	1.625	0.72832
										5.34167	0.74	0.22	0.478	0.367696	1.1	2.16	1.63	0.749533
										5.34444	0.74	0.22	0.481	0.367696	1.13	2.17	1.65	0.735391
										5.34722	0.74	0.21	0.473	0.374767	1.12	2.18	1.65	0.749533
										5.35	0.74	0.19	0.466	0.388909	1.1	2.14	1.62	0.735391
										5.35278	0.74	0.19	0.463	0.388909	1.13	2.2	1.665	0.756604
										5.35556	0.73	0.19	0.459	0.381838	1.12	2.16	1.64	0.735391
										5.35833	0.72	0.18	0.45	0.381838	1.12	2.16	1.64	0.735391
										5.36111	0.7	0.17	0.434	0.374767	1.1	2.16	1.63	0.749533
										5.36389	0.71	0.16	0.436	0.388909	1.12	2.17	1.645	0.742462
										5.36667	0.71	0.15	0.428	0.39598	1.12	2.17	1.645	0.742462
										5.36944	0.69	0.16	0.425	0.374767	1.13	2.11	1.62	0.692965
										5.37222	0.7	0.15	0.424	0.388909	1.11	2.13	1.62	0.721249
										5.375	0.7	0.13	0.414	0.403051	1.13	2.21	1.67	0.763675
										5.37778	0.7	0.12	0.409	0.410122	1.11	2.18	1.645	0.756604
										5.38056	0.69	0.1	0.395	0.417193	1.09	2.2	1.645	0.784889
										5.38333	0.7	0.1	0.399	0.424264	1.12	2.18	1.65	0.749533
										5.38611	0.71	0.09	0.401	0.438406	1.11	2.17	1.64	0.749533
										5.38889	0.69	0.09	0.39	0.424264	1.1	2.16	1.63	0.749533
										5.39167	0.68	0.08	0.381	0.424264	1.1	2.25	1.675	0.813173
										5.39444	0.67	0.08	0.374	0.417193	1.08	2.1	1.59	0.721249
										5.39722	0.63	0.07	0.35	0.39598	1.08	2.11	1.595	0.72832
										5.4	0.61	0.07	0.339	0.381838	1.07	2.02	1.545	0.671751
										5.40278	0.59	0.07	0.331	0.367696	1.07	2.11	1.59	0.735391
										5.40556	0.56	0.07	0.313	0.346482	1.07	2.07	1.57	0.707107
										5.40833	0.53	0.07	0.298	0.325269	1.07	2.13	1.6	0.749533
										5.41111	0.5	0.06	0.281	0.311127	1.08	2.14	1.61	0.749533
										5.41389	0.44	0.06	0.251	0.268701	1.09	2.13	1.61	0.735391
										5.41667	0.43	0.06	0.244	0.26163	1.1	2.14	1.62	0.735391
										5.41944	0.41	0.05	0.228	0.254558	1.09	2.13	1.61	0.735391
										5.42222	0.37	0.05	0.209	0.226274	1.11	2.11	1.61	0.707107
										5.425	0.34	0.05	0.194	0.205061	1.09	2.11	1.6	0.721249
										5.42778	0.32	0.05	0.186	0.190919	1.11	2.2	1.655	0.770746
										5.43056	0.36	0.05	0.205	0.219203	1.12	2.17	1.645	0.742462
										5.43333	0.34	0.05	0.194	0.205061	1.11	2.17	1.64	0.749533
										5.43611	0.31	0.05	0.179	0.183848	1.1	2.17	1.635	0.756604
										5.43889	0.26	0.05	0.156	0.148492	1.1	2.16	1.63	0.749533
										5.44167	0.23	0.05	0.141	0.127279	1.09	2.13	1.61	0.735391
										5.44444	0.2	0.05	0.126	0.106066	1.09	2.14	1.615	0.742462
										5.44722	0.17	0.05	0.111	0.0848528	1.07	2.11	1.59	0.735391
										5.45	0.17	0.05	0.111	0.0848528	1.09	2.09	1.59	0.707107
										5.45278	0.16	0.05	0.104	0.0777817	1.09	2.16	1.625	0.756604
										5.45556	0.16	0.05	0.104	0.0777817	1.1	2.11	1.605	0.714178
										5.45833	0.16	0.05	0.104	0.0777817	1.09	2.1	1.595	0.714178
										5.46111	0.15	0.05	0.1	0.0707107	1.04	2.13	1.585	0.770746
										5.46389	0.15	0.04	0.095	0.0777817	1.06	2.04	1.55	0.692965
										5.46667	0.15	0.04	0.095	0.0777817	1.05	2.04	1.545	0.700036
										5.46944	0.15	0.04	0.095	0.0777817	1.05	2.06	1.555	0.714178
										5.47222	0.15	0.04	0.095	0.0777817	1.05	2.06	1.555	0.714178
										5.475	0.15	0.04	0.095	0.0777817	1.05	2.04	1.545	0.700036
										5.47778	0.14	0.04	0.091	0.0707107	1.05	2.06	1.555	0.714178
										5.48056	0.14	0.04	0.088	0.0707107	1.06	2.06	1.56	0.707107
										5.48333	0.13	0.04	0.084	0.0636396	1.06	2.07	1.565	0.714178
										5.48611	0.13	0.04	0.084	0.0636396	1.06	2.09	1.575	0.72832
										5.48889	0.11	0.04	0.076	0.0494975	1.06	2.11	1.585	0.742462
										5.49167	0.1	0.04	0.069	0.0424264	1.07	2.11	1.59	0.735391
										5.49444	0.09	0.04	0.065	0.0353553	1.06	2.13	1.595	0.756604
										5.49722	0.08	0.04	0.061	0.0282843	1.07	2.14	1.605	0.756604
										5.5	0.08	0.04	0.061	0.0282843	1.09	2.14	1.615	0.742462
										5.50278	0.08	0.04	0.061	0.0282843	1.07	2.13	1.6	0.749533
										5.50556	0.09	0.03	0.06	0.0424264	1.07	2.13	1.6	0.749533
										5.50833	0.08	0.04	0.058	0.0282843	1.09	2.13	1.61	0.735391
										5.51111	0.07	0.04	0.054	0.0212132	1.08	2.1	1.59	0.721249
										5.51389	0.06	0.04	0.05	0.0141421	1.06	2.13	1.595	0.756604
										5.51667	0.07	0.04	0.054	0.0212132	1.09	2.11	1.6	0.721249
										5.51944	0.06	0.04	0.05	0.0141421	1.07	2.09	1.58	0.721249
										5.52222	0.06	0.03	0.045	0.0212132	1.05	2.09	1.57	0.735391
										5.525	0.06	0.03	0.045	0.0212132	1.06	2.1	1.58	0.735391
										5.52778	0.06	0.04	0.05	0.0141421	1.04	2.11	1.575	0.756604
										5.53056	0.05	0.04	0.046	0.00707107	1.07	2.09	1.58	0.721249
										5.53333	0.05	0.03	0.041	0.0141421	1.03	2.07	1.55	0.735391
										5.53611	0.05	0.04	0.046	0.00707107	1.02	1.97	1.495	0.671751
										5.53889	0.05	0.04	0.046	0.00707107	1.04	1.97	1.505	0.657609
										5.54167	0.05	0.04	0.046	0.00707107	1.02	1.97	1.495	0.671751
[truncated: 2,325 more rows]

## Sheet: Fig 5e
Fig 5e
Time (h)		Product (µmol g-1(TiO2))
		H2				CO
		Run 1	Run 2	Average	s.d.	Run 1	Run 2	Average	s.d.
0		0	0	0	0	0	0	0	0
0.07083		0.01091	0.00648	0.00869	0.00313	0.0156	0.000761423	0.00818	0.01049
0.15		0.01899	0.00941	0.0142	0.00677	0.03007	0.00598	0.01803	0.01703
0.22083		0.02437	0.01231	0.01834	0.00852	0.03892	0.01192	0.02542	0.01909
0.29167		0.02807	0.0147	0.02139	0.00945	0.03842	0.0162	0.02731	0.01571
0.3625		0.03012	0.01694	0.02353	0.00932	0.02597	0.01962	0.0228	0.00449
0.43333		0.03964	0.01893	0.02929	0.01464	0.00305	0.02184	0.01244	0.01328
0.50417		0.11005	0.02058	0.06532	0.06326	-0.0027	0.02253	0.00992	0.01784
0.575		0.26332	0.04729	0.15531	0.15276	0.02334	0.02505	0.0242	0.00121
0.64583		0.49587	0.13691	0.31639	0.25382	0.07776	0.03078	0.05427	0.03321
0.71667		0.81242	0.29	0.55121	0.36941	0.25718	0.03715	0.14716	0.15558
0.7875		1.20342	0.51731	0.86037	0.48515	0.56229	0.14208	0.35218	0.29714
0.85833		1.64218	0.82154	1.23186	0.58028	0.94545	0.35965	0.65255	0.41423
0.92917		2.11825	1.20355	1.6609	0.64679	1.37552	0.67673	1.02612	0.49412
1		2.62292	1.65452	2.13872	0.68476	1.83568	1.05947	1.44757	0.54886
1.07083		3.15753	2.16906	2.66329	0.69895	2.31127	1.48329	1.89728	0.58547
1.14167		3.71479	2.744	3.22939	0.68645	2.79102	1.92349	2.35726	0.61343
1.2125		4.29551	3.36436	3.82994	0.65842	3.26832	2.3571	2.81271	0.64432
1.28333		4.90125	4.016	4.45863	0.62597	3.74043	2.77684	3.25864	0.68136
1.35417		5.52881	4.69346	5.11114	0.59069	4.20275	3.17877	3.69076	0.72406
1.425		6.17427	5.40046	5.78736	0.54717	4.65026	3.57516	4.11271	0.76021
1.49583		6.83454	6.13319	6.48386	0.49593	5.0808	3.9634	4.5221	0.79012
1.56667		7.51409	6.88379	7.19894	0.44569	5.49827	4.34543	4.92185	0.81518
1.6375		8.21146	7.65353	7.93249	0.39452	5.9031	4.71071	5.30691	0.84315
1.70833		8.92277	8.45771	8.69024	0.32884	6.29693	5.08323	5.69008	0.85821
1.77917		9.6462	9.27295	9.45958	0.26393	6.67938	5.44135	6.06037	0.87542
1.85		10.3858	10.1031	10.2445	0.19993	7.05191	5.79024	6.42108	0.89214
1.92083		11.1361	10.9361	11.0361	0.14145	7.41347	6.12195	6.76771	0.91324
1.99167		11.8974	11.7819	11.8397	0.08173	7.76447	6.45028	7.10737	0.92927
2.0625		12.6721	12.6322	12.6522	0.02819	8.10606	6.77635	7.44121	0.94025
2.13333		13.4572	13.4941	13.4756	0.02608	8.4393	7.09051	7.7649	0.95374
2.20417		14.2538	14.3591	14.3064	0.07444	8.76228	7.39751	8.0799	0.96504
2.275		15.0547	15.2445	15.1496	0.13423	9.07647	7.70458	8.39052	0.97008
2.34583		15.8642	16.136	16.0001	0.1922	9.3786	8.00795	8.69327	0.96919
2.41667		16.6774	17.0243	16.8509	0.24533	9.67081	8.30001	8.98541	0.9693
2.4875		17.4994	17.9211	17.7102	0.2982	9.95249	8.59027	9.27138	0.96323
2.55833		18.3274	18.8265	18.577	0.35294	10.2242	8.87548	9.54984	0.95368
2.62917		19.1593	19.7404	19.4499	0.41091	10.4868	9.15822	9.82249	0.93942
2.7		19.9978	20.65	20.3239	0.46116	10.739	9.43564	10.0873	0.92163
2.77083		20.8375	21.5771	21.2073	0.52297	10.982	9.71211	10.3471	0.89795
2.84167		21.6828	22.4866	22.0847	0.5684	11.2179	9.97301	10.5954	0.88025
2.9125		22.5333	23.4126	22.973	0.62182	11.4453	10.2293	10.8372	0.85985
2.98333		23.3874	24.3428	23.8651	0.67559	11.6668	10.4812	11.074	0.8383
3.05417		24.2476	25.2696	24.7586	0.72271	11.8777	10.7255	11.3016	0.81473
3.125		25.1075	26.2004	25.6539	0.77276	12.0817	10.9652	11.5235	0.78947
3.19583		25.9653	27.1199	26.5426	0.81643	12.2782	11.1957	11.7369	0.7654
3.26667		26.8289	28.0501	27.4395	0.86356	12.47	11.4251	11.9475	0.73885
3.3375		27.6974	28.9821	28.3398	0.90842	12.6581	11.6502	12.1541	0.71266
3.40833		28.5657	29.9047	29.2352	0.94682	12.8407	11.8746	12.3576	0.68316
3.47917		29.4368	30.8141	30.1255	0.97386	13.022	12.0872	12.5546	0.66094
3.55		30.3081	31.7358	31.022	1.00953	13.1993	12.3001	12.7497	0.63581
3.62083		31.1775	32.6601	31.9188	1.04834	13.3695	12.5127	12.9411	0.60584
3.69167		32.0492	33.585	32.8171	1.08598	13.5342	12.7271	13.1306	0.57076
3.7625		32.921	34.5089	33.715	1.12283	13.6912	12.9388	13.315	0.53202
3.83333		33.7921	35.4304	34.6112	1.15846	13.8463	13.1447	13.4955	0.49608
3.90417		34.6675	36.3553	35.5114	1.19341	13.9928	13.35	13.6714	0.45453
3.975		35.5452	37.2736	36.4094	1.22217	14.1349	13.5477	13.8413	0.41526
4.04583		36.4209	38.18	37.3005	1.24386	14.2744	13.736	14.0052	0.38071
4.11667		37.2923	39.0968	38.1945	1.27602	14.4088	13.9303	14.1695	0.33836
4.1875		38.1673	40.0119	39.0896	1.30432	14.5381	14.1168	14.3275	0.29787
4.25833		39.0462	40.9268	39.9865	1.32978	14.6645	14.3018	14.4831	0.25647
4.32917		39.9219	41.83	40.876	1.34927	14.7826	14.4789	14.6308	0.21478
4.4		40.797	42.7323	41.7647	1.36843	14.8947	14.6534	14.774	0.17059
4.47083		41.6746	43.6448	42.6597	1.39317	15.003	14.8258	14.9144	0.12528
4.54167		42.5539	44.5539	43.5539	1.41417	15.1097	14.9961	15.0529	0.08037
4.6125		43.4345	45.4557	44.4451	1.42918	15.2101	15.1619	15.186	0.03408
4.68333		44.3172	46.3603	45.3387	1.44469	15.3092	15.3281	15.3186	0.01339
4.75417		45.2014	47.2437	46.2226	1.4441	15.4043	15.4818	15.4431	0.0548
4.825		46.0899	48.1424	47.1162	1.45138	15.4942	15.6368	15.5655	0.10082
4.89583		46.979	49.0413	48.0102	1.45823	15.584	15.7924	15.6882	0.1474
4.96667		47.866	49.9439	48.9049	1.46931	15.6675	15.9443	15.8059	0.19571
5.0375		48.7542	50.8451	49.7997	1.47851	15.7479	16.0943	15.9211	0.24493
5.10833		49.6418	51.7524	50.6971	1.49244	15.8268	16.24	16.0334	0.29214
5.17917		50.5325	52.6547	51.5936	1.50064	15.901	16.3834	16.1422	0.34107
5.25		51.4222	53.5492	52.4857	1.50402	15.972	16.5229	16.2474	0.38955
5.32083		52.3119	54.4557	53.3838	1.51589	16.0417	16.6613	16.3515	0.43814
5.39167		53.2028	55.3463	54.2746	1.51562	16.1079	16.7932	16.4505	0.48453
5.4625		54.0934	56.2394	55.1664	1.51747	16.1737	16.919	16.5463	0.52702
5.53333		54.972	56.2502	55.6111	0.9038	16.2366	16.943	16.5898	0.49957
5.60417		55.3549	57.006	56.1804	1.16748	16.2335	17.0599	16.6467	0.58433
5.675		55.469	57.3854	56.4272	1.35507	16.1821	17.0718	16.6269	0.62907
5.74583		56.0096	58.0249	57.0173	1.42504	16.1849	17.1578	16.6713	0.68799
5.81667		56.856	58.87	57.863	1.42417	16.3489	17.4082	16.8785	0.74902
5.8875		57.8076	59.781	58.7943	1.39541	16.5927	17.7216	17.1572	0.7983
5.95833		58.7788	60.7069	59.7428	1.36332	16.87	18.0481	17.459	0.83305
6.02917		59.7404	61.6164	60.6784	1.3265	17.1474	18.3561	17.7517	0.85465
6.1		60.6814	62.5091	61.5952	1.29236	17.4228	18.6563	18.0395	0.87221
6.17083		61.5998	63.3903	62.4951	1.26611	17.6965	18.9453	18.3209	0.88309
6.24167		62.5041	64.2554	63.3798	1.23839	17.9667	19.2334	18.6	0.89573
6.3125		63.3884	65.1132	64.2508	1.21963	18.2302	19.5151	18.8727	0.90859
6.38333		64.2516	65.9639	65.1078	1.21076	18.4918	19.7947	19.1433	0.92131
6.45417		65.1021	66.8155	65.9588	1.21155	18.7357	20.0717	19.4037	0.94472
6.525		65.9399	67.6549	66.7974	1.21268	18.9812	20.3421	19.6617	0.96229
6.59583		66.7713	68.5065	67.6389	1.227	19.2214	20.6163	19.9188	0.98634
6.66667		67.606	69.358	68.482	1.23882	19.4606	20.8834	20.172	1.00611
6.7375		68.426	70.2073	69.3166	1.25958	19.6975	21.1527	20.4251	1.02899
6.80833		69.2471	71.0523	70.1497	1.27648	19.9323	21.4029	20.6676	1.03985
6.87917		70.066	71.8974	70.9817	1.29502	20.1595	21.6547	20.9071	1.05723
6.95		70.8859	72.7478	71.8169	1.31653	20.3819	21.9035	21.1427	1.0759
7.02083		71.7095	73.5897	72.6496	1.32949	20.5953	22.1452	21.3703	1.09592
7.09167		72.5292	74.4327	73.481	1.34603	20.8108	22.3803	21.5955	1.10982
7.1625		73.348	75.2758	74.3119	1.36314	21.0183	22.6166	21.8174	1.1301
7.23333		74.1689	76.1215	75.1452	1.3807	21.2221	22.847	22.0346	1.14898
7.30417		74.9987	76.9595	75.9791	1.38648	21.4267	23.07	22.2484	1.16202
7.375		75.8297	77.7977	76.8137	1.39163	21.6197	23.2956	22.4576	1.18504
7.44583		76.6533	78.6412	77.6472	1.40568	21.8096	23.5136	22.6616	1.20487
7.51667		77.4702	79.4799	78.4751	1.42108	21.9935	23.724	22.8588	1.2237
7.5875		78.2853	80.328	79.3066	1.4444	22.1765	23.9359	23.0562	1.2441
7.65833		79.088	81.1656	80.1268	1.46912	22.3548	24.1466	23.2507	1.26693
7.72917		79.9213	82.0125	80.9669	1.47877	22.5337	24.3524	23.4431	1.28606
7.8		80.756	82.8579	81.8069	1.48624	22.7112	24.5564	23.6338	1.30477
7.87083		81.5835	83.6933	82.6384	1.49189	22.8812	24.7484	23.8148	1.32029
7.94167		82.4155	84.5332	83.4744	1.49743	23.0498	24.9358	23.9928	1.33364
8.0125		83.2398	85.373	84.3064	1.50839	23.206	25.1269	24.1665	1.35827
8.08333		84.0628	86.2038	85.1333	1.51389	23.3518	25.3071	24.3295	1.3826
8.15417		84.8885	87.032	85.9603	1.5157	23.4947	25.4783	24.4865	1.4026
8.225		85.7173	87.8592	86.7883	1.51453	23.6338	25.6502	24.642	1.4258
8.29583		86.5402	88.6845	87.6124	1.51624	23.7705	25.8095	24.79	1.44177
8.36667		87.3661	89.5186	88.4424	1.52207	23.9032	25.9682	24.9357	1.46017
8.4375		88.1947	90.3583	89.2765	1.52993	24.0305	26.1282	25.0793	1.48328
8.50833		89.0214	91.1882	90.1048	1.53214	24.1538	26.286	25.2199	1.50772
8.57917		89.8493	92.0304	90.9398	1.54225	24.2705	26.4407	25.3556	1.53459
8.65		90.6746	92.8644	91.7695	1.54845	24.3841	26.5832	25.4837	1.555
8.72083		91.5056	93.7067	92.6062	1.55644	24.4945	26.7286	25.6116	1.57975
8.79167		92.3381	94.5525	93.4453	1.56581	24.6038	26.8751	25.7395	1.60607
8.8625		93.167	95.3961	94.2815	1.5762	24.7036	27.0136	25.8586	1.63338
8.93333		94.0023	96.2466	95.1245	1.58695	24.8028	27.1514	25.9771	1.66076
9.00417		94.8371	97.097	95.967	1.59798	24.8975	27.2912	26.0943	1.69264
9.075		95.671	97.9424	96.8067	1.60608	24.9879	27.4275	26.2077	1.72508
9.14583		96.5071	98.7816	97.6444	1.6083	25.0748	27.5561	26.3155	1.75454
9.21667		97.3357	99.6293	98.4825	1.62181	25.1618	27.6789	26.4203	1.77986
9.2875		98.1681	100.48	99.3241	1.63477	25.2412	27.803	26.5221	1.81148
9.35833		99.0018	101.335	100.169	1.65015	25.3213	27.9265	26.6239	1.8422
9.42917		99.8398	102.18	101.01	1.65486	25.3961	28.0396	26.7178	1.86924
9.5		100.677	103.032	101.854	1.66515	25.469	28.1543	26.8117	1.89879
9.57083		101.519	103.869	102.694	1.66179	25.545	28.2529	26.899	1.91477
9.64167		102.355	104.712	103.534	1.66622	25.6137	28.3547	26.9842	1.93817
9.7125		103.187	105.546	104.367	1.66761	25.6808	28.4543	27.0676	1.9612
9.78333		104.022	106.419	105.221	1.69475	25.7519	28.559	27.1554	1.9849
9.85417		104.86	107.264	106.062	1.70049	25.8141	28.6483	27.2312	2.00403
9.925		105.694	108.118	106.906	1.71386	25.873	28.7437	27.3083	2.02988
9.99583		106.529	108.972	107.751	1.72758	25.9374	28.843	27.3902	2.05461
10.0667		107.364	109.826	108.595	1.74055	25.9949	28.9353	27.4651	2.07918
10.1375		108.2	110.67	109.435	1.74657	26.0494	29.0211	27.5352	2.10129
10.2083		109.031	111.532	110.281	1.7689	26.1009	29.1102	27.6055	2.1279
10.2792		109.859	112.387	111.123	1.78745	26.1507	29.1854	27.668	2.14583
10.35		110.687	113.237	111.962	1.80337	26.2002	29.2653	27.7327	2.16737
10.4208		111.517	114.075	112.796	1.80876	26.2474	29.3333	27.7903	2.18202
10.4917		112.349	114.94	113.645	1.83221	26.2985	29.4081	27.8533	2.19877
10.5625		113.185	115.806	114.496	1.85367	26.3448	29.4896	27.9172	2.22372
10.6333		114.022	116.67	115.346	1.87302	26.3947	29.564	27.9793	2.24103
10.7042		114.856	117.541	116.198	1.89911	26.4375	29.6381	28.0378	2.26316
10.775		115.69	118.411	117.05	1.92409	26.475	29.741	28.108	2.30946
10.8458		116.524	119.277	117.901	1.94643	26.5163	29.8089	28.1626	2.32823
10.9167		117.359	120.137	118.748	1.96416	26.5515	29.8799	28.2157	2.35356
10.9875		118.197	121.006	119.601	1.98592	26.5878	29.9489	28.2684	2.37665
11.0583		119.035	121.876	120.455	2.00865	26.6188	30.0142	28.3165	2.40094
11.1292		119.874	122.738	121.306	2.02489	26.6511	30.073	28.362	2.41962
11.2		120.709	123.597	122.153	2.04166	26.6842	30.1308	28.4075	2.43708
11.2708		121.549	124.468	123.008	2.06404	26.7151	30.192	28.4536	2.45859
11.3417		122.387	125.336	123.862	2.08522	26.744	30.2458	28.4949	2.47612
11.4125		123.229	126.201	124.715	2.10191	26.7766	30.3051	28.5408	2.495
11.4833		124.068	127.074	125.571	2.12525	26.8036	30.3639	28.5838	2.51753
11.5542		124.903	127.959	126.431	2.16094	26.8315	30.4443	28.6379	2.55464
11.625		125.74	128.828	127.284	2.18371	26.8512	30.4933	28.6723	2.57536
11.6958		126.58	129.696	128.138	2.20307	26.875	30.5431	28.709	2.59375
11.7667		127.417	130.563	128.99	2.22468	26.8959	30.6285	28.7622	2.63933
11.8375		128.257	131.436	129.846	2.24745	26.9158	30.6773	28.7965	2.65978
11.9083		129.092	132.309	130.701	2.27492	26.9321	30.7238	28.828	2.68112
11.9792		129.929	133.175	131.552	2.29532	26.9489	30.769	28.8589	2.70124
12.05		130.766	134.054	132.41	2.32499	26.9677	30.8113	28.8895	2.71778
12.1208		131.603	134.923	133.263	2.34772	26.9866	30.8501	28.9184	2.73195
12.1917		132.441	135.8	134.12	2.37545	27.005	30.8943	28.9497	2.75016
12.2625		133.277	136.672	134.974	2.401	27.0165	30.9298	28.9732	2.76717
12.3333		134.124	137.552	135.838	2.42425	27.0257	30.9685	28.9971	2.78795
12.4042		134.961	138.43	136.696	2.45338	27.0392	30.9804	29.0098	2.78689
12.475		135.783	139.304	137.543	2.48999	27.0489	31.0072	29.0281	2.79892
12.5458		136.609	140.178	138.394	2.52392	27.0596	31.0406	29.0501	2.81501
12.6167		137.438	141.049	139.243	2.55304	27.0682	31.0717	29.0699	2.83089
12.6875		138.269	141.927	140.098	2.58621	27.0762	31.2883	29.1822	2.9784
